# Supplementary material for: Proximity extracellular protein-protein interaction analysis of EGFR using AirID-conjugated fragment of antigen binding
Source: Nat Commun. 2023 Dec 14;14:8301. doi: 10.1038/s41467-023-43931-7 (PMC10721602; doi:10.1038/s41467-023-43931-7)
Supplement: Supplementary file 5 — Supplementary Data 2 [file 41467_2023_43931_MOESM5_ESM.xlsx]

## Sheet: peptideGroupe
Annotated Sequence	Modifications	# Proteins	# PSMs	Master Protein Accessions	Positions in Master Proteins	Modifications in Master Proteins	Master Protein Descriptions	# Missed Cleavages	Theo. MH+ [Da]	Abundance Ratio: (EGFR) / (AGIA)	Abundance Ratio (log2): (EGFR) / (AGIA)	Abundance Ratio P-Value: (EGFR) / (AGIA)	Abundance Ratio Adj. P-Value: (EGFR) / (AGIA)	Abundances (Grouped): AGIA	Abundances (Grouped): EGFR	Abundances (Scaled): F1: Sample, AGIA	Abundances (Scaled): F3: Sample, AGIA	Abundances (Scaled): F5: Sample, AGIA	Abundances (Scaled): F2: Sample, EGFR	Abundances (Scaled): F4: Sample, EGFR	Abundances (Scaled): F6: Sample, EGFR	Abundance: F1: Sample, AGIA	Abundance: F3: Sample, AGIA	Abundance: F5: Sample, AGIA	Abundance: F2: Sample, EGFR	Abundance: F4: Sample, EGFR	Abundance: F6: Sample, EGFR	Abundances (Normalized): F1: Sample, AGIA	Abundances (Normalized): F3: Sample, AGIA	Abundances (Normalized): F5: Sample, AGIA	Abundances (Normalized): F2: Sample, EGFR	Abundances (Normalized): F4: Sample, EGFR	Abundances (Normalized): F6: Sample, EGFR	Found in Sample: [S1] F1: Sample, AGIA	Found in Sample: [S3] F3: Sample, AGIA	Found in Sample: [S5] F5: Sample, AGIA	Found in Sample: [S2] F2: Sample, EGFR	Found in Sample: [S4] F4: Sample, EGFR	Found in Sample: [S6] F6: Sample, EGFR	Confidence (by Search Engine): Sequest HT
[K].EDAMKTK.[T]	1xBiotin [K5]; 1xOxidation [M4]	3	3	Q29983	Q29983 [171-177]	Q29983 1xBiotin [K175]	MHC class I polypeptide-related sequence A OS=Homo sapiens OX=9606 GN=MICA PE=1 SV=1	1	1064.48	14.329	3.84	0.00155265	0.0820059	13	187	18.6	9.1	11.6	166.3	115.7	278.8				45241.2	30663.6	21804.1	5050.28	2479.62	3157.3	45241.2	31485	75857.9	Not Found	Not Found	Not Found	High	High	High	High	8	16
[K].LFGTSGQKTK.[I]	1xBiotin [K8]	3	3	P00533	P00533 [480-489]	P00533 1xBiotin [K487]	Epidermal growth factor receptor OS=Homo sapiens OX=9606 GN=EGFR PE=1 SV=2	1	1292.67	14.252	3.83	0.0100688	0.209143	13.1	186.9	13.8	5.7	18.2	150.5	215.6	196.2				52679.7	73480	19737.3	4817.92	1994.15	6379.35	52679.7	75448.5	68667.4	Not Found	Not Found	Not Found	High	High	High	High	8	16
[K].EDAMKTK.[T]	1xBiotin [K5]	3	1	Q29983	Q29983 [171-177]	Q29983 1xBiotin [K175]	MHC class I polypeptide-related sequence A OS=Homo sapiens OX=9606 GN=MICA PE=1 SV=1	1	1048.48	14.013	3.81	0.225555	0.981939	13.3	186.7	12.4	13.1	35.5	340.9	13.8	184.2				55941.9	2204.52	8687.93	2032.95	2156.99	5830.54	55941.9	2263.58	30225.9	Not Found	Not Found	Not Found	High	Peak Found	Peak Found	High	8	16
[K].HAVSEGTKAVTK.[Y]	1xBiotin [K8]	17	3	O60814	O60814 [110-121]	O60814 1xBiotin [K117]	Histone H2B type 1-K OS=Homo sapiens OX=9606 GN=H2BC12 PE=1 SV=3	1	1453.75	8.333	3.06	0.434861	0.981939	21.4	178.6	23.6	43	21.2	306.1	197.1	9		11296.4		86280.1	54097.5		6665.68	12117.5	5974.81	86280.1	55546.8	2545.71	Not Found	Peak Found	Not Found	High	High	Not Found	High	8	16
[K].KLNVTEQEK.[I]	1xBiotin [K1]	1	2	P06733	P06733 [81-89]	P06733 1xBiotin [K81]	Alpha-enolase OS=Homo sapiens OX=9606 GN=ENO1 PE=1 SV=2	1	1314.67	8.308	3.05	0.00535784	0.139113	21.5	178.5	15.6	37.7	23.1	192.2	205.6	125.7				30320.6	31591.5	5700.97	2458.78	5953.02	3649.56	30320.6	32437.8	19834	Not Found	Not Found	Not Found	High	High	Peak Found	High	8	14
[R].SNDPKSQNHPGWLMR.[G]	1xBiotin [K5]; 1xOxidation [M14]	2	1	P06213	P06213 [567-581]	P06213 1xBiotin [K571]	Insulin receptor OS=Homo sapiens OX=9606 GN=INSR PE=1 SV=4	1	2008.91	7.847	2.97	0.00289593	0.0898597	22.6	177.4	18.2	19.6	31.1	118.6	153.7	258.9				16169.1	20410.5	10150.4	2481.87	2670.59	4234.99	16169.1	20957.3	35313.8	Not Found	Not Found	Not Found	Peak Found	High	Peak Found	High	8	16
[-].MSSGNAKIGHPAPNFK.[A]	1xBiotin [K7]; 1xMet-loss+Acetyl [N-Term]	1	3	Q06830	Q06830 [1-16]	Q06830 1xBiotin [K7]; 1xMet-loss+Acetyl [N-Term]	Peroxiredoxin-1 OS=Homo sapiens OX=9606 GN=PRDX1 PE=1 SV=1	1	1792.88	7.348	2.88	0.0089359	0.196861	24	176	24.3	31.4	11.3	178.8	262.7	91.5		5580.58		34078	48768.4	5010.59	4637.41	5986.22	2152.83	34078	50074.9	17432.2	Not Found	Peak Found	Not Found	High	High	Peak Found	High	8	13
[R].AMTKDNNLLGR.[F]	1xBiotin [K4]; 1xOxidation [M2]	4	5	P0DMV9	P0DMV9 [448-458]	P0DMV9 1xBiotin [K451]	Heat shock 70 kDa protein 1B OS=Homo sapiens OX=9606 GN=HSPA1B PE=1 SV=1	1	1474.71	7.163	2.84	0.00528281	0.139113	24.5	175.5	23.9	29.4	11.5	126.9	236.8	171.5	3574.17	9250.55		42881.1	77938.1	16656.1	8089.45	9922.96	3898.96	42881.1	80026	57947.8	Peak Found	High	Not Found	High	High	High	High	8	16
[R].YQKSTELLIR.[K]	1xBiotin [K3]	6	1	P84243	P84243 [55-64]	P84243 1xBiotin [K57]	Histone H3.3 OS=Homo sapiens OX=9606 GN=H3-3A PE=1 SV=2	1	1476.79	7.129	2.83	0.0236778	0.331034	24.6	175.4	52.5	17.8	22.5	202.4	160.6	144.2				24045.5	18577	4923.27	6231.13	2114.11	2675.68	24045.5	19074.7	17128.4	Not Found	Not Found	Not Found	High	Peak Found	Peak Found	High	8	14
[K].AGAVEKGVPLYR.[H]	1xBiotin [K6]	2	2	P06733	P06733 [121-132]	P06733 1xBiotin [K126]	Alpha-enolase OS=Homo sapiens OX=9606 GN=ENO1 PE=1 SV=2	1	1485.79	6.392	2.68	0.0413752	0.44235	27.1	172.9	15.6	60.5	27.9	178.1	132.5	185.4		9169.71		28951.1	20982.9	8665.37	2531.61	9836.25	4528.93	28951.1	21545	30147.4	Not Found	Peak Found	Not Found	High	Peak Found	High	High	8	16
[R].SKYKPTPIPIK.[V]	1xBiotin [K2]	1	2	Q14126	Q14126 [366-376]	Q14126 1xBiotin [K367]	Desmoglein-2 OS=Homo sapiens OX=9606 GN=DSG2 PE=1 SV=2	1	1497.85	6.294	2.65	0.0162861	0.257392	27.4	172.6	22.8	25.3	17	143.2	96.7	295				29495.3	19396	17460.4	4686.17	5202.43	3497.62	29495.3	19915.6	60745.8	Not Found	Not Found	Not Found	High	High	Peak Found	High	8	16
[R].KGNYAER.[VI]	1xBiotin [K1]	10	3	Q16777	Q16777 [37-43]	Q16777 1xBiotin [K37]	Histone H2A type 2-C OS=Homo sapiens OX=9606 GN=H2AC20 PE=1 SV=4	1	1063.5	6.051	2.6	0.0341634	0.40716	28.4	171.6	29.2	54.3	12.4	239.7	87.5	176.9	3094.73	12130		57438.2	20429.3	12181.6	7004.33	13011.7	2962.62	57438.2	20976.6	42380.4	Peak Found	Peak Found	Not Found	High	High	High	High	8	14
[R].KTVGVEPAADGK.[G]	1xBiotin [K1]	5	3	P46779	P46779 [47-58]	P46779 1xBiotin [K47]	60S ribosomal protein L28 OS=Homo sapiens OX=9606 GN=RPL28 PE=1 SV=3	1	1397.71	5.993	2.58	0.210848	0.981939	28.6	171.4	98.8	32.4	32.7	195.7	195.9	44.6				13067.2	12738.3		6600.32	2163.48	2180.49	13067.2	13079.6	2978.72	Not Found	Not Found	Not Found	High	High	Not Found	High	8	14
[K].EVSTYIKK.[I]	1xBiotin [K7]	2	2	P68104	P68104 [173-180]	P68104 1xBiotin [K179]	Elongation factor 1-alpha 1 OS=Homo sapiens OX=9606 GN=EEF1A1 PE=1 SV=1	1	1193.62	5.984	2.58	0.126631	0.860384	28.6	171.4	17.6	53.1	36.9	231.4	220.8	40.2				25768.9	23945.4		1961.02	5911.83	4108.67	25768.9	24586.9	4482.33	Not Found	Not Found	Not Found	High	High	Not Found	High	8	16
[R].ISVYYNEATGGKYVPR.[A]	1xBiotin [K12]	1	3	P07437	P07437 [47-62]	P07437 1xBiotin [K58]	Tubulin beta chain OS=Homo sapiens OX=9606 GN=TUBB PE=1 SV=2	1	2043	5.939	2.57	0.00108557	0.0820059	28.8	171.2	29.5	38	24.6	147.3	175.3	185.2		5681.25		23610.7	27359	8530.09	4729.81	6094.21	3943.33	23610.7	28091.9	29676.8	Not Found	Peak Found	Not Found	High	High	Peak Found	High	8	14
[R].LIKDIR.[FI]	1xBiotin [K3]	2	10	Q2M389	Q2M389 [866-871]	Q2M389 1xBiotin [K868]	WASH complex subunit 4 OS=Homo sapiens OX=9606 GN=WASHC4 PE=1 SV=2	1	983.571	5.869	2.55	0.00180556	0.0820059	29.1	170.9	30.6	37.4	21.8	190	140.8	179.5	18721.9	48343.6	12527.5	263338	189967	71487.3	42373.5	51857.6	30147.8	263338	195056	248709	High	Peak Found	Peak Found	High	High	High	High	8	16
[K].ANKITITNDK.[G]	1xBiotin [K3]	3	6	P0DMV9	P0DMV9 [498-507]	P0DMV9 1xBiotin [K500]	Heat shock 70 kDa protein 1B OS=Homo sapiens OX=9606 GN=HSPA1B PE=1 SV=1	1	1343.7	5.774	2.53	0.103928	0.755559	29.5	170.5	35.7	46.7	3.6	215.3	206.2	92.4	11691.7	32279.5		159519	148799	19684	26462.1	34625.8	2665.73	159519	152785	68481.9	Peak Found	High	Not Found	High	High	High	High	8	16
[R].NFLKEDAMKTK.[T]	1xBiotin [K9]; 1xOxidation [M8]	1	3	Q29983	Q29983 [167-177]	Q29983 1xBiotin [K175]	MHC class I polypeptide-related sequence A OS=Homo sapiens OX=9606 GN=MICA PE=1 SV=1	2	1566.77	5.739	2.52	0.0273886	0.345464	29.7	170.3	29.7	28.2	29.4	168.8	250.7	93.2				35288.8	51042.2	5600.83	6218.11	5898.44	6148.69	35288.8	52409.5	19485.7	Not Found	Not Found	Not Found	High	High	High	High	8	16
[K].SLVSKGTLVQTK.[G]	1xBiotin [K5]	5	2	P16402	P16402 [87-98]	P16402 1xBiotin [K91]	Histone H1.3 OS=Homo sapiens OX=9606 GN=H1-3 PE=1 SV=2	1	1486.83	5.697	2.51	0.0169734	0.25804	29.9	170.1	16.5	41.9	32.1	182.7	183.1	143.7		6886.29		32210.9	31447.1	7282.65	2902.15	7386.84	5654.45	32210.9	32289.5	25336.8	Not Found	Peak Found	Not Found	High	High	Peak Found	High	8	14
[R].KASGPPVSELITK.[A]	1xBiotin [K1]	3	3	P16402	P16402 [35-47]	P16402 1xBiotin [K35]	Histone H1.3 OS=Homo sapiens OX=9606 GN=H1-3 PE=1 SV=2	1	1552.84	5.655	2.5	0.0116388	0.219974	30.1	169.9	37.3	16.8	29.2	192.4	165.3	159				26428.5	22111.7	6277.09	5118.51	2312	4014.81	26428.5	22704	21838.4	Not Found	Not Found	Not Found	High	High	High	High	8	14
[R].LIFAGKQLEDGR.[T]	1xBiotin [K6]	4	2	P62987	P62987 [43-54]	P62987 1xBiotin [K48]	Ubiquitin-60S ribosomal protein L40 OS=Homo sapiens OX=9606 GN=UBA52 PE=1 SV=2	1	1572.82	5.173	2.37	0.0068499	0.165996	32.4	167.6	32.7	52.7	24.9	169.3	198.1	122.2		7222.6		24901.4	28380.4	5166.12	4813.43	7747.6	3665.28	24901.4	29140.7	17973.3	Not Found	Peak Found	Not Found	Peak Found	High	Peak Found	High	8	14
[R].IAKAVNEK.[S]	1xBiotin [K3]	2	2	P06733	P06733 [328-335]	P06733 1xBiotin [K330]	Alpha-enolase OS=Homo sapiens OX=9606 GN=ENO1 PE=1 SV=2	1	1098.6	4.893	2.29	0.00268208	0.0886307	33.9	166.1	52.6	35.4	31.1	183.9	173.4	123.5				22130.5	20319.8	4271.27	6335.44	4263.8	3748.24	22130.5	20864.2	14860	Not Found	Not Found	Not Found	High	High	Peak Found	High	8	16
[-].MPEPAKSAPAPK.[K]	1xBiotin [K6]; 1xMet-loss [N-Term]	5	3	O60814	O60814 [1-12]	O60814 1xBiotin [K6]; 1xMet-loss [N-Term]	Histone H2B type 1-K OS=Homo sapiens OX=9606 GN=H2BC12 PE=1 SV=3	1	1318.68	4.847	2.28	0.293659	0.981939	34.2	165.8	36.8	28.9	77.8	248	178.3	30.2				16526.3	11570.1		2450.85	1926.01	5183.08	16526.3	11880.1	2009.71	Not Found	Not Found	Not Found	High	High	Not Found	High	8	13
[K].KALAAAGYDVEK.[N]	1xBiotin [K1]	5	3	P16402	P16402 [65-76]	P16402 1xBiotin [K65]	Histone H1.3 OS=Homo sapiens OX=9606 GN=H1-3 PE=1 SV=2	1	1461.74	4.825	2.27	0.00194515	0.0820059	34.3	165.7	33.5	47.1	27.6	161.5	129.6	200.8		8353.63		30711	24012.9	10977.6	6365.3	8960.84	5241.14	30711	24656.2	38191.7	Not Found	Peak Found	Not Found	High	High	High	High	8	14
[K].KLEDGPK.[F]	1xBiotin [K1]	2	2	P68104	P68104 [386-392]	P68104 1xBiotin [K386]	Elongation factor 1-alpha 1 OS=Homo sapiens OX=9606 GN=EEF1A1 PE=1 SV=1	1	1012.51	4.774	2.26	0.00176539	0.0820059	34.6	165.4	22.1	34.9	35.5	218.1	122.6	166.7	2632.92	8778.28	3980.47	58810.9	32190.3	12921.5	5959.11	9416.36	9579.11	58810.9	33052.7	44954.8	Peak Found	Peak Found	Peak Found	High	High	Peak Found	High	8	16
[K].TAIGKAGYTDK.[V]	1xBiotin [K5]	2	2	P06733	P06733 [229-239]	P06733 1xBiotin [K233]	Alpha-enolase OS=Homo sapiens OX=9606 GN=ENO1 PE=1 SV=2	1	1350.67	4.683	2.23	0.213601	0.981939	35.2	164.8	45.5	27.3	57.3	221.1	212.8	35.9				26605.6	24943.3		5469.23	3288.42	6900.51	26605.6	25611.5	4321.32	Not Found	Not Found	Not Found	High	High	Not Found	High	8	16
[K].TVDGPSGKLWR.[D]	1xBiotin [K8]	2	2	P04406	P04406 [187-197]	P04406 1xBiotin [K194]	Glyceraldehyde-3-phosphate dehydrogenase OS=Homo sapiens OX=9606 GN=GAPDH PE=1 SV=3	1	1441.73	4.664	2.22	0.00245151	0.0848691	35.3	164.7	38.2	43	26.3	178	115.9	198.6		6371.42		28294.2	17947.4	9074.94	6066.81	6834.55	4182.89	28294.2	18428.2	31572.3	Not Found	Peak Found	Not Found	Peak Found	High	High	High	8	16
[K].GTLVQTKGTGASGSFK.[L]	1xBiotin [K7]	5	3	P16402	P16402 [92-107]	P16402 1xBiotin [K98]	Histone H1.3 OS=Homo sapiens OX=9606 GN=H1-3 PE=1 SV=2	1	1764.89	4.503	2.17	0.00188669	0.0820059	36.3	163.7	24.2	34.6	39.6	220.2	155.8	125.5		5152.84		35182.8	24240.2	5763.59	3868.67	5527.39	6329.73	35182.8	24889.6	20051.9	Not Found	Peak Found	Not Found	High	High	Peak Found	High	8	15
[R].LSKEEIER.[M]	1xBiotin [K3]	3	4	P0DMV9	P0DMV9 [510-517]	P0DMV9 1xBiotin [K512]	Heat shock 70 kDa protein 1B OS=Homo sapiens OX=9606 GN=HSPA1B PE=1 SV=1	1	1229.62	4.432	2.15	0.00131706	0.0820059	36.8	163.2	34.8	40.4	26.2	190.4	153.9	154.2	6343.53	15546.2	4493.31	78567.8	61850.3	18291.1	14357.4	16676.3	10813.3	78567.8	63507.2	63635.9	Peak Found	High	Peak Found	High	High	High	High	8	16
[K].GTGASGSFKLNK.[K]	1xBiotin [K9]	5	2	P16402	P16402 [99-110]	P16402 1xBiotin [K107]	Histone H1.3 OS=Homo sapiens OX=9606 GN=H1-3 PE=1 SV=2	1	1392.69	4.226	2.08	0.102741	0.755559	38.3	161.7	36.3	43.3	60.3	217	182.9	60.1				16961.6	13922		2839.27	3382.59	4716.08	16961.6	14294.9	4697.09	Not Found	Not Found	Not Found	High	High	Not Found	High	8	15
[R].KESYSVYVYK.[V]	1xBiotin [K1]	10	2	O60814	O60814 [35-44]	O60814 1xBiotin [K35]	Histone H2B type 1-K OS=Homo sapiens OX=9606 GN=H2BC12 PE=1 SV=3	1	1491.72	4.226	2.08	0.0212216	0.302513	38.3	161.7	50.2	19.9	36	152.2	189.7	151.9				20515.4	24909.9	5886.86	6773.52	2685.78	4854.56	20515.4	25577.2	20480.8	Not Found	Not Found	Not Found	High	High	Peak Found	High	8	14
[-].MSILKIHAR.[E]	1xBiotin [K5]; 1xMet-loss+Acetyl [N-Term]	1	8	P06733	P06733 [1-9]	P06733 1xBiotin [K5]; 1xMet-loss+Acetyl [N-Term]	Alpha-enolase OS=Homo sapiens OX=9606 GN=ENO1 PE=1 SV=2	1	1205.68	4.166	2.06	0.00609873	0.152889	38.7	161.3	49.8	40.7	26.9	179.7	133.3	169.6	11048	19045.2	5611.03	90140.7	65115.4	24462.8	25005	20429.6	13503.1	90140.7	66859.8	85107.7	High	High	High	High	High	High	High	8	12
[R].LAKYNQLLR.[I]	1xBiotin [K3]	2	1	P06733	P06733 [404-412]	P06733 1xBiotin [K406]	Alpha-enolase OS=Homo sapiens OX=9606 GN=ENO1 PE=1 SV=2	1	1344.75	4.155	2.05	0.0122065	0.221852	38.8	161.2	37.4	33.2	62.9	155.3	178.1	133.2		3057.39		15328.7	17119.2	3780.03	3689.08	3279.63	6207.18	15328.7	17577.8	13151	Not Found	Peak Found	Not Found	High	Peak Found	Peak Found	High	8	16
[R].LEKPAK.[Y]	1xBiotin [K3]	2	2	P04406	P04406 [249-254]	P04406 1xBiotin [K251]	Glyceraldehyde-3-phosphate dehydrogenase OS=Homo sapiens OX=9606 GN=GAPDH PE=1 SV=3	0	911.502	4.124	2.04	0.00847142	0.193446	39	161	19.4	45.2	36.2	223.8	126.3	149.2		4975.19		26415.2	14519.9	5061.23	2295.36	5336.83	4269.28	26415.2	14908.8	17608.3	Not Found	Peak Found	Not Found	High	High	Peak Found	High	8	16
[R].VAPEEHPVLLTEAPLNPKANR.[E]	1xBiotin [K18]	2	4	P60709	P60709 [96-116]	P60709 1xBiotin [K113]	Actin, cytoplasmic 1 OS=Homo sapiens OX=9606 GN=ACTB PE=1 SV=1	1	2521.32	4.124	2.04	0.0112221	0.219974	39	161	40.5	44.2	21.9	186.5	166.8	140.2				26920	23450.6	5817.77	5839.41	6374.45	3157.88	26920	24078.8	20240.4	Not Found	Not Found	Not Found	High	High	High	High	8	15
[K].LDKAQIHDLVLVGGSTR.[I]	1xBiotin [K3]	2	1	P0DMV9	P0DMV9 [326-342]	P0DMV9 1xBiotin [K328]	Heat shock 70 kDa protein 1B OS=Homo sapiens OX=9606 GN=HSPA1B PE=1 SV=1	1	2048.1	4.089	2.03	0.237757	0.981939	39.3	160.7	36.4	91.1	37.2	43.8	152	239.5		11377.4		5866.65	19837.1	9221.97	4882.33	12204.4	4981.79	5866.65	20368.5	32083.9	Not Found	Peak Found	Not Found	Peak Found	High	Peak Found	High	8	16
[R].LLLPGELAKHAVSEGTK.[A]	1xBiotin [K17]	17	1	O60814	O60814 [101-117]	O60814 1xBiotin [K117]	Histone H2B type 1-K OS=Homo sapiens OX=9606 GN=H2BC12 PE=1 SV=3	1	1989.08	3.997	2	0.0275611	0.345464	40	160	31.7	55.7	41.8	85.1	167.2	218.4		10207.9	3414.97	16712.3	31992.4	12328.3	6227.63	10949.9	8218.21	16712.3	32849.5	42890.8	Not Found	Peak Found	Peak Found	Peak Found	High	Peak Found	High	8	16
[K].VLKQVHPDTGISSK.[A]	1xBiotin [K3]	16	6	O60814	O60814 [45-58]	O60814 1xBiotin [K47]	Histone H2B type 1-K OS=Homo sapiens OX=9606 GN=H2BC12 PE=1 SV=3	1	1734.92	3.856	1.95	0.00356929	0.103795	41.2	158.8	45.7	40.3	32.3	155.4	118.7	207.6	15776.2	29341.3	10476.8	121372	90326.5	46623	35706.5	31474.1	25212.6	121372	92746.2	162204	Peak Found	High	Peak Found	High	High	High	High	8	14
[K].VVKQASEGPLK.[G]	1xBiotin [K3]	2	2	P04406	P04406 [261-271]	P04406 1xBiotin [K263]	Glyceraldehyde-3-phosphate dehydrogenase OS=Homo sapiens OX=9606 GN=GAPDH PE=1 SV=3	1	1381.75	3.796	1.92	0.0660468	0.578507	41.7	158.3	14.2	40	63.6	188.1	142.5	151.7		8677.97	6156.49	43814.5	32322.6	10156.9	3313.01	9308.76	14815.8	43814.5	33188.5	35336.4	Not Found	Peak Found	Peak Found	High	High	Peak Found	High	8	16
[K].ITITNDKGR.[L]	1xBiotin [K7]	6	7	P0DMV9	P0DMV9 [501-509]	P0DMV9 1xBiotin [K507]	Heat shock 70 kDa protein 1B OS=Homo sapiens OX=9606 GN=HSPA1B PE=1 SV=1	1	1243.65	3.74	1.9	0.116754	0.816156	42.2	157.8	33.5	111.4	35.8	168.8	133.9	116.6	8471.13	59411.1	8508.31	96559.4	74581.7	19176.8	19172.8	63729.6	20475.5	96559.4	76579.6	66717.2	Peak Found	High	High	High	High	High	High	8	16
[K].KDISQNK.[R]	1xBiotin [K1]	3	4	P0DMV9	P0DMV9 [251-257]	P0DMV9 1xBiotin [K251]	Heat shock 70 kDa protein 1B OS=Homo sapiens OX=9606 GN=HSPA1B PE=1 SV=1	1	1058.53	3.665	1.87	0.703727	0.981939	42.9	157.1	49.4	51.5	23.9	288.1	5.9	181.1	13915.2	30622.4	6318.92	183597	3679.69	33175.1	31494.3	32848.3	15206.7	183597	3778.27	115418	High	High	Peak Found	High	Peak Found	High	High	8	16
[K].AGAHLQGGAKR.[V]	1xBiotin [K10]	2	1	P04406	P04406 [108-118]	P04406 1xBiotin [K117]	Glyceraldehyde-3-phosphate dehydrogenase OS=Homo sapiens OX=9606 GN=GAPDH PE=1 SV=3	1	1291.67	3.585	1.84	0.0571945	0.547111	43.6	156.4	41.2	49.9	44.4	159	80.9	224.7	3320.27	8487.03	3365.61	29040.2	14380.8	11795	7514.81	9103.94	8099.43	29040.2	14766	41035.6	Peak Found	Peak Found	Peak Found	High	Peak Found	Peak Found	High	8	16
[K].LGIKSLVSK.[G]	1xBiotin [K4]	5	4	P16402	P16402 [83-91]	P16402 1xBiotin [K86]	Histone H1.3 OS=Homo sapiens OX=9606 GN=H1-3 PE=1 SV=2	1	1170.69	3.577	1.84	0.00102487	0.0820059	43.7	156.3	43.5	41.9	29.8	149.8	189.6	145.4				17690.1	21798.9	4934.62	5136.86	4944.91	3519.06	17690.1	22382.9	17167.9	Not Found	Not Found	Not Found	High	High	Peak Found	High	8	14
[R].LSVDYGKK.[S]	1xBiotin [K]	8	2	P68363	P68363 [157-164]	P68363 1xBiotin [K]	Tubulin alpha-1B chain OS=Homo sapiens OX=9606 GN=TUBA1B PE=1 SV=1	1	1135.58	3.573	1.84	0.0689119	0.5894	43.7	156.3	60.2	42.7	12.9	194.4	137.3	152.4	5603.95	8380.5		40962.6	28179.8	9231.9	12683.5	8989.67	2723.32	40962.6	28934.7	32118.4	Peak Found	Peak Found	Not Found	High	High	Peak Found	High	8	16
[R].IIGLKPEGVPR.[I]	1xBiotin [K5]	2	2	P54709	P54709 [178-188]	P54709 1xBiotin [K182]	Sodium/potassium-transporting ATPase subunit beta-3 OS=Homo sapiens OX=9606 GN=ATP1B3 PE=1 SV=1	0	1404.8	3.283	1.72	0.0505832	0.492307	46.7	153.3	44.7	47	85.7	154.5	85.3	182.7				9264.05	4984.87	3149.67	2682.04	2821.46	5138.21	9264.05	5118.41	10957.9	Not Found	Not Found	Not Found	High	High	Peak Found	High	8	16
[-G].MQIFVKTLTGK.[T]	1xBiotin [K6]	4	4	P62987	P62987 [1-11]	P62987 1xBiotin [K6]	Ubiquitin-60S ribosomal protein L40 OS=Homo sapiens OX=9606 GN=UBA52 PE=1 SV=2	1	1491.81	3.152	1.66	0.00195002	0.0820059	48.2	151.8	50.6	60.6	47.1	163.7	118.5	159.5		7263.56		21053.4	14848.6	5897.64	6509.24	7791.53	6059.23	21053.4	15246.4	20518.3	Not Found	High	Not Found	High	High	High	High	8	13
[-G].MQIFVKTLTGK.[T]	1xBiotin [K6]; 1xOxidation [M1]	4	4	P62987	P62987 [1-11]	P62987 1xBiotin [K6]	Ubiquitin-60S ribosomal protein L40 OS=Homo sapiens OX=9606 GN=UBA52 PE=1 SV=2	1	1507.8	3.127	1.64	0.0490874	0.489319	48.5	151.5	44.6	28.8	36.2	88.8	288.5	113.1				12051.5	38123.8	4411.17	6052.47	3906.44	4908.5	12051.5	39145.1	15346.8	Not Found	Not Found	Not Found	High	High	High	High	8	13
[K].NQVALNPQNTVFDAKR.[L]	1xBiotin [K15]	2	4	P0DMV9	P0DMV9 [57-72]	P0DMV9 1xBiotin [K71]	Heat shock 70 kDa protein 1B OS=Homo sapiens OX=9606 GN=HSPA1B PE=1 SV=1	1	2041.03	3.107	1.64	0.094193	0.720824	48.7	151.3	64.5	50.4	42.6	216.4	156.5	69.6	4632.28	7626.54	2875.9	35155.9	24753	3248.38	10484.3	8180.9	6920.94	35155.9	25416.1	11301.3	Peak Found	High	Peak Found	High	High	Peak Found	High	8	14
[K].SGFNSKSGQR.[G]	1xBiotin [K6]	3	1	P07910	P07910 [171-180]	P07910 1xBiotin [K176]	Heterogeneous nuclear ribonucleoproteins C1/C2 OS=Homo sapiens OX=9606 GN=HNRNPC PE=1 SV=4	1	1293.6	3.078	1.62	0.468065	0.981939	49	151	53	89.7	56.1	172.7	193.3	35.2				11880.3	12950.9		3647.78	6174.56	3859.17	11880.3	13297.9	2422.55	Not Found	Not Found	Not Found	Peak Found	High	Not Found	High	8	16
[K].VTKSAQK.[A]	1xBiotin [K3]	3	1	P68104	P68104 [451-457]	P68104 1xBiotin [K453]	Elongation factor 1-alpha 1 OS=Homo sapiens OX=9606 GN=EEF1A1 PE=1 SV=1	1	987.529	3.047	1.61	0.275328	0.981939	49.4	150.6	27.1	63	13.6	387.9	25.7	82.7		11572.8		76381.5		4680.31	5344.65	12414	2674.42	76381.5	5054.07	16283.1	Not Found	Peak Found	Not Found	High	Not Found	Peak Found	High	8	16
[RK].VVEPKR.[AIQ]	1xBiotin [K5]	11	1	P51991; P22626; P09651	P51991 [104-109]; P22626 [90-95]; P09651 [83-88]	P51991 1xBiotin [K108]; P22626 1xBiotin [K94]; P09651 1xBiotin [K87]	Heterogeneous nuclear ribonucleoprotein A3 OS=Homo sapiens OX=9606 GN=HNRNPA3 PE=1 SV=2 Heterogeneous nuclear ribonucleoproteins A2/B1 OS=Homo sapiens OX=9606 GN=HNRNPA2B1 PE=1 SV=2 Heterogeneous nuclear ribonucleoprotein A1 OS=Homo sapiens OX=9606 GN=HNRNPA1 PE=1 SV=5	1	953.524	3.009	1.59	0.0350603	0.408022	49.9	150.1	29.4	51.1	65.8	139.9	160.1	153.7	4500.47	16501.6	9478.26	48498.9	54023.2	15311.5	10186	17701.1	22809.7	48498.9	55470.4	53269.6	Peak Found	Peak Found	Peak Found	High	Peak Found	Peak Found	High	8	16
[K].KIFVGGIK.[EG]	1xBiotin [K1]	9	6	P51991; P22626; P09651	P51991 [127-134]; P22626 [113-120]; P09651 [106-113]	P51991 1xBiotin [K127]; P22626 1xBiotin [K113]; P09651 1xBiotin [K106]	Heterogeneous nuclear ribonucleoprotein A3 OS=Homo sapiens OX=9606 GN=HNRNPA3 PE=1 SV=2 Heterogeneous nuclear ribonucleoproteins A2/B1 OS=Homo sapiens OX=9606 GN=HNRNPA2B1 PE=1 SV=2 Heterogeneous nuclear ribonucleoprotein A1 OS=Homo sapiens OX=9606 GN=HNRNPA1 PE=1 SV=5	1	1087.63	2.796	1.48	0.0265407	0.344555	52.7	147.3	42.4	36.8	45.5	116.7	118.5	240.3				14011.7	13857.2	8295.28	5089.6	4419	5461.75	14011.7	14228.4	28859.8	Not Found	Not Found	Not Found	Peak Found	High	High	High	8	16
[K].VQVSYKGETK.[A]	1xBiotin [K6]	1	5	P0DMV9	P0DMV9 [103-112]	P0DMV9 1xBiotin [K108]	Heat shock 70 kDa protein 1B OS=Homo sapiens OX=9606 GN=HSPA1B PE=1 SV=1	1	1364.69	2.742	1.46	0.0330095	0.399966	53.5	146.5	70.3	53.9	31.9	166.7	147.6	129.7	28624.4	46270	12212.8	153606	132525	34355.4	64785.9	49633.2	29390.5	153606	136076	119525	High	High	High	High	High	Peak Found	High	8	16
[K].TIAPALVSKK.[L]	1xBiotin [K]	1	3	P06733	P06733 [72-81]	P06733 1xBiotin [K]	Alpha-enolase OS=Homo sapiens OX=9606 GN=ENO1 PE=1 SV=2	1	1253.73	2.659	1.41	0.132778	0.885592	54.7	145.3	11.8	52.6	80	136.9	139.8	178.9		8801.28	5972.98	24597.2	24452.9	9238.47	2121.15	9441.03	14374.1	24597.2	25108	32141.3	Not Found	High	Peak Found	High	High	Peak Found	High	8	14
[R].IKLGIK.[S]	1xBiotin [K2]	5	2	P16402	P16402 [81-86]	P16402 1xBiotin [K82]	Histone H1.3 OS=Homo sapiens OX=9606 GN=H1-3 PE=1 SV=2	1	897.559	2.564	1.36	0.0174154	0.258387	56.1	143.9	55.5	30.4	61.7	201	142.2	109.3				22236	15321.2	3474.84	6136.76	3363.01	6822.48	22236	15731.6	12089.2	Not Found	Not Found	Not Found	High	Peak Found	Peak Found	High	8	14
[R].YTKLSDPANWLK.[I]	1xBiotin [K3]	2	2	P19022	P19022 [534-545]	P19022 1xBiotin [K536]	Cadherin-2 OS=Homo sapiens OX=9606 GN=CDH2 PE=1 SV=4	1	1661.84	2.518	1.33	0.0840829	0.664438	56.8	143.2	32.7	38.8	38.6	83.4	97.3	309.1				13442.6	15280.7	14323.2	5276.94	6256.56	6230.38	13442.6	15690.1	49831.3	Not Found	Not Found	Not Found	High	High	Peak Found	High	8	16
[R].VTGTNKGISPVPINLR.[V]	1xBiotin [K6]	9	2	P50570	P50570 [108-123]	P50570 1xBiotin [K113]	Dynamin-2 OS=Homo sapiens OX=9606 GN=DNM2 PE=1 SV=2	1	1892.04	2.484	1.31	0.0775806	0.640922	57.4	142.6	25.7	62.7	77	117.2	161.7	155.7		9658.21	5291.19	19387	26037.9	7398.48	4256.07	10360.2	12733.4	19387	26735.5	25739.8	Not Found	Peak Found	Peak Found	Peak Found	High	Peak Found	High	8	16
[R].ALSTGEKGFGYK.[G]	1xBiotin [K7]	1	2	P62937	P62937 [38-49]	P62937 1xBiotin [K44]	Peptidyl-prolyl cis-trans isomerase A OS=Homo sapiens OX=9606 GN=PPIA PE=1 SV=2	1	1483.72	2.353	1.23	0.0182727	0.265685	59.6	140.4	63.3	59.2	32.3	189.5	139.3	116.3	5184.86	10225		35113.8	25139.5	6196.54	11734.9	10968.2	5993.92	35113.8	25813	21558.2	Peak Found	Peak Found	Not Found	High	High	Peak Found	High	8	14
[K].TPKGPSSVEDIK.[A]	1xBiotin [K3]	3	1	P06748	P06748 [237-248]	P06748 1xBiotin [K239]	Nucleophosmin OS=Homo sapiens OX=9606 GN=NPM1 PE=1 SV=2	1	1483.75	2.318	1.21	0.0154256	0.249209	60.3	139.7	55.4	57.1	28.6	207.1	128.4	123.5		6485.29		25248.9	15239.7	4328.7	6749.51	6956.69	3485.24	25248.9	15648	15059.8	Not Found	Peak Found	Not Found	High	Peak Found	Peak Found	High	8	16
[K].GKGGEIQPVSVK.[V]	1xBiotin [K2]	1	1	P61604	P61604 [55-66]	P61604 1xBiotin [K56]	10 kDa heat shock protein, mitochondrial OS=Homo sapiens OX=9606 GN=HSPE1 PE=1 SV=2	1	1424.76	2.179	1.12	0.0431872	0.45503	62.9	137.1	72.5	68	36.5	151.9	148.1	123.1				13748.5	13049.8	3201.55	6557.46	6150.55	3305.55	13748.5	13399.4	11138.4	Not Found	Not Found	Not Found	High	Peak Found	Peak Found	High	8	14
[K].EAAGKSSGPTSLFAVTVAPPGAR.[Q]	1xBiotin [K5]	2	7	Q00839	Q00839 [182-204]	Q00839 1xBiotin [K186]	Heterogeneous nuclear ribonucleoprotein U OS=Homo sapiens OX=9606 GN=HNRNPU PE=1 SV=6	1	2397.22	2.177	1.12	0.0251093	0.334319	62.9	137.1	73.1	55.4	67.6	97.5	159.1	147.2	8905.87	14246.6	7742.55	26874.3	42712.7	11660.9	20156.8	15282.2	18632.7	26874.3	43857	40569.1	High	High	High	High	High	Peak Found	High	8	16
[K].VEAKFINYVK.[N]	1xBiotin [K4]	2	2	P06748	P06748 [264-273]	P06748 1xBiotin [K267]	Nucleophosmin OS=Homo sapiens OX=9606 GN=NPM1 PE=1 SV=2	1	1436.76	2.17	1.12	0.0725944	0.613676	63.1	136.9	61.8	75.3	25.5	126.7	176.6	134.1		7170.77		12946.4	17574.1	3938.26	6315.46	7692.01	2610.64	12946.4	18044.9	13701.5	Not Found	Peak Found	Not Found	High	High	Peak Found	High	8	16
[K].TFGKAAGPSLSHTSGGTQSK.[V]	1xBiotin [K4]	1	1	P27694	P27694 [164-183]	P27694 1xBiotin [K167]	Replication protein A 70 kDa DNA-binding subunit OS=Homo sapiens OX=9606 GN=RPA1 PE=1 SV=2	1	2145.04	2.166	1.12	0.548751	0.981939	63.2	136.8	53.5	137.8	48.8	115.9	45.7	198.3		12036.3		10858.8	4166.5	5338.99	5012.51	12911.2	4573.48	10858.8	4278.12	18574.7	Not Found	High	Not Found	Peak Found	Peak Found	Peak Found	High	8	16
[R].GAPLAKVVFR.[D]	1xBiotin [K6]	1	1	P62917	P62917 [55-64]	P62917 1xBiotin [K60]	60S ribosomal protein L8 OS=Homo sapiens OX=9606 GN=RPL8 PE=1 SV=2	1	1283.73	2.103	1.07	0.0840081	0.664438	64.4	135.6	95	58.6	34.6	123.3	103.7	184.7		3967.48		8950.91	7329.51	3854.18	6895.66	4255.87	2510.88	8950.91	7525.86	13409	Not Found	Peak Found	Not Found	Peak Found	High	Peak Found	High	8	14
[R].ILLQSKNAGAVIGK.[G]	1xBiotin [K6]	3	2	P61978	P61978 [47-60]	P61978 1xBiotin [K52]	Heterogeneous nuclear ribonucleoprotein K OS=Homo sapiens OX=9606 GN=HNRNPK PE=1 SV=1	1	1637.94	2.018	1.01	0.098125	0.736197	66.3	133.7	36.8	94.9	66.9	114.1	135	152.4		8881.63	2790.99	11465.2	13201.3	4400.5	3691.62	9527.22	6716.59	11465.2	13555	15309.6	Not Found	Peak Found	Peak Found	Peak Found	High	High	High	8	14
[R].IMKAQALR.[D]	1xBiotin [K3]; 1xOxidation [M2]	4	3	P07900; P08238	P07900 [613-620]; P08238 [605-612]	P07900 1xBiotin [K615]; P08238 1xBiotin [K607]	Heat shock protein HSP 90-alpha OS=Homo sapiens OX=9606 GN=HSP90AA1 PE=1 SV=5 Heat shock protein HSP 90-beta OS=Homo sapiens OX=9606 GN=HSP90AB1 PE=1 SV=4	1	1172.63	2.015	1.01	0.44527	0.981939	66.3	133.7	166.4	63.5	28.8	73.7	127.9	139.7	11773	9474.06		11797.9	19941	6428.74	26645.9	10162.7	4603.19	11797.9	20475.2	22366	High	High	Not Found	Peak Found	High	Peak Found	High	8	16
[R].KASDVHEVR.[K]	1xBiotin [K1]	3	1	P14618	P14618 [247-255]	P14618 1xBiotin [K247]	Pyruvate kinase PKM OS=Homo sapiens OX=9606 GN=PKM PE=1 SV=4	1	1266.63	1.998	1	0.304984	0.981939	66.7	133.3	62.6	72.2	66.9	210.1	54.6	133.6				9578.64	2423.03		2853.62	3293.88	3049.45	9578.64	2487.94	6091.87	Not Found	Not Found	Not Found	High	Peak Found	Not Found	High	8	16
[R].LVNHFVEEFKR.[K]	1xBiotin [K10]	2	3	P0DMV9	P0DMV9 [237-247]	P0DMV9 1xBiotin [K246]	Heat shock 70 kDa protein 1B OS=Homo sapiens OX=9606 GN=HSPA1B PE=1 SV=1	1	1643.84	1.956	0.97	0.253915	0.981939	67.7	132.3	56.9	65.2	17.9	38.2	111.2	310.5	3333.28	8069.23		5063.71	14370.5	11840.4	7544.26	8655.77	2380.84	5063.71	14755.5	41193.6	Peak Found	High	Not Found	High	Peak Found	High	High	8	16
[K].KDISQNKR.[A]	1xBiotin [K1]	3	1	P0DMV9	P0DMV9 [251-258]	P0DMV9 1xBiotin [K251]	Heat shock 70 kDa protein 1B OS=Homo sapiens OX=9606 GN=HSPA1B PE=1 SV=1	2	1214.63	1.949	0.96	0.522911	0.981939	67.8	132.2	73.2	77.2	18.2	269.4	19.4	142.6	10571.1	23519.5		88059.1		13401.5	23925.6	25229.1	5948.68	88059.1	6325.54	46624.5	Peak Found	Peak Found	Not Found	High	Not Found	Peak Found	High	8	16
[K].AAGAGKVTK.[S]	1xBiotin [K6]	2	4	P68104	P68104 [445-453]	P68104 1xBiotin [K450]	Elongation factor 1-alpha 1 OS=Homo sapiens OX=9606 GN=EEF1A1 PE=1 SV=1	1	1028.56	1.94	0.96	0.885179	0.987945	68	132	90.9	76.1	35	239.2	11.1	147.7	15146.3	26749	5475.86	90157.5	4066.46	16000.4	34280.7	28693.3	13177.8	90157.5	4175.4	55666.4	High	High	Peak Found	High	Peak Found	High	High	8	16
[R].VLGPKIEAVQK.[V]	1xBiotin [K5]	4	1	Q7Z4V5	Q7Z4V5 [550-560]	Q7Z4V5 1xBiotin [K554]	Hepatoma-derived growth factor-related protein 2 OS=Homo sapiens OX=9606 GN=HDGFL2 PE=1 SV=1	1	1407.8	1.932	0.95	0.0659213	0.578507	68.2	131.8	87.7	72.2	63.8	89.3	147.4	139.6		4411.54		5846.85	9401.97	2627.98	5748.24	4732.21	4182.13	5846.85	9653.84	9142.9	Not Found	Peak Found	Not Found	Peak Found	High	Peak Found	High	8	16
[K].KTVTPAK.[A]	1xBiotin [K1]	1	1	P19338	P19338 [96-102]	P19338 1xBiotin [K96]	Nucleolin OS=Homo sapiens OX=9606 GN=NCL PE=1 SV=3	1	970.539	1.652	0.72	0.629647	0.981939	75.4	124.6	79.8	91.2	81.8	161.7	50.4	135.2	4021.56	9707.45	3879.36	18450	5599.64	4433.35	9102.03	10413.1	9335.78	18450	5749.65	15423.9	Peak Found	Peak Found	Peak Found	High	Peak Found	Peak Found	High	8	15
[K].AVTKAQK.[K]	1xBiotin [K4]	13	2	O60814	O60814 [18-24]	O60814 1xBiotin [K21]	Histone H2B type 1-K OS=Homo sapiens OX=9606 GN=H2BC12 PE=1 SV=3	1	971.534	1.618	0.69	0.341353	0.981939	76.4	123.6	68.7	81.8	13.7	289.2	35.4	111.1	4686.68	11786.7		44685		4932.64	10607.4	12643.5	2122.49	44685	5476.13	17161	Peak Found	Peak Found	Not Found	High	Not Found	Peak Found	High	8	14
[R].AMTKDNNLLGR.[F]	1xBiotin [K4]	4	3	P0DMV9	P0DMV9 [448-458]	P0DMV9 1xBiotin [K451]	Heat shock 70 kDa protein 1B OS=Homo sapiens OX=9606 GN=HSPA1B PE=1 SV=1	1	1458.72	1.552	0.63	0.155568	0.981939	78.4	121.6	41.3	57.3	55	282	79.1	85.3		6207.99	2653.71	32752.5	8943.52	2849.71	4802.61	6659.24	6386.22	32752.5	9183.11	9914.34	Not Found	High	Peak Found	High	High	Peak Found	High	8	16
[R].VSAKNALESYAFNMK.[S]	1xBiotin [K4]; 1xOxidation [M14]	2	1	P0DMV9	P0DMV9 [536-550]	P0DMV9 1xBiotin [K539]	Heat shock 70 kDa protein 1B OS=Homo sapiens OX=9606 GN=HSPA1B PE=1 SV=1	1	1914.91	1.541	0.62	0.35292	0.981939	78.7	121.3	70.1	70.1	71.6	108.1	221.5	58.6		4092.1		6763.58	13502.2		4385.25	4389.55	4479.6	6763.58	13863.9	3668.12	Not Found	Peak Found	Not Found	Peak Found	High	Not Found	High	8	16
[K].KSADTLWDIQK.[D]	1xBiotin [K1]	1	2	P07195	P07195 [319-329]	P07195 1xBiotin [K319]	L-lactate dehydrogenase B chain OS=Homo sapiens OX=9606 GN=LDHB PE=1 SV=2	1	1530.76	1.516	0.6	0.736293	0.985303	79.5	120.5	78.9	101.4	83.5	126.5	159.5	50.1				7316.2	8981.99		4564.44	5865.72	4825.45	7316.2	9222.61	2898.82	Not Found	Not Found	Not Found	High	High	Not Found	High	8	16
[R].SKGQESFK.[K]	1xBiotin [K2]	2	1	P06748	P06748 [222-229]	P06748 1xBiotin [K223]	Nucleophosmin OS=Homo sapiens OX=9606 GN=NPM1 PE=1 SV=2	1	1136.54	1.512	0.6	0.546538	0.981939	79.6	120.4	31.1	76.9	54.3	82.1	330.7	24.9					26552.4		2563.69	6341.08	4476.69	6769.54	27263.7	2054.55	Not Found	Not Found	Not Found	Not Found	High	Not Found	High	8	16
[R].LYVSKGFNK.[N]	1xBiotin [K5]	1	1	O75487	O75487 [36-44]	O75487 1xBiotin [K40]	Glypican-4 OS=Homo sapiens OX=9606 GN=GPC4 PE=1 SV=4	1	1281.67	1.508	0.59	0.179371	0.981939	79.7	120.3	112.8	75.2	50.2	148.1	100.3	113.4				8697.29	5736.08		6624.87	4418.29	2948.44	8697.29	5889.74	6663.12	Not Found	Not Found	Not Found	High	Peak Found	Not Found	High	8	14
[R].LAKLSDGVAVLK.[V]	1xBiotin [K3]	1	1	P10809	P10809 [394-405]	P10809 1xBiotin [K396]	60 kDa heat shock protein, mitochondrial OS=Homo sapiens OX=9606 GN=HSPD1 PE=1 SV=2	1	1439.83	1.499	0.58	0.0389445	0.433058	80	120	61.6	84.6	77.1	102.1	115.6	158.9					7639.41	3099.12	4182.13	5738.86	5231.84	6925.09	7844.06	10782.1	Not Found	Not Found	Not Found	Not Found	High	Peak Found	High	8	16
[K].GQKVGEFSGANK.[E]	1xBiotin [K3]	2	2	P10599	P10599 [83-94]	P10599 1xBiotin [K85]	Thioredoxin OS=Homo sapiens OX=9606 GN=TXN PE=1 SV=3	1	1447.7	1.471	0.56	0.185913	0.981939	80.9	119.1	86.5	71.9	52.2	205.8	105.7	78				8079.58	4041.79		3395.14	2820.85	2049.26	8079.58	4150.06	3061.2	Not Found	Not Found	Not Found	High	High	Not Found	High	8	14
[R].EMLQQSKILK.[VY]	1xBiotin [K7]; 1xOxidation [M2]	4	1	P07900; P08238	P07900 [401-410]; P08238 [393-402]	P07900 1xBiotin [K407]; P08238 1xBiotin [K399]	Heat shock protein HSP 90-alpha OS=Homo sapiens OX=9606 GN=HSP90AA1 PE=1 SV=5 Heat shock protein HSP 90-beta OS=Homo sapiens OX=9606 GN=HSP90AB1 PE=1 SV=4	1	1459.76	1.416	0.5	0.527284	0.981939	82.8	117.2	62.2	43.1	105.7	88.1	257.6	43.3				4594.67	13082.2		3245.17	2245.74	5511.43	4594.67	13432.6	2257.22	Not Found	Not Found	Not Found	Peak Found	High	Not Found	High	8	16
[R].ISKEEAMR.[W]	1xBiotin [K3]; 1xOxidation [M7]	2	1	P62913	P62913 [157-164]	P62913 1xBiotin [K159]	60S ribosomal protein L11 OS=Homo sapiens OX=9606 GN=RPL11 PE=1 SV=2	1	1205.57	1.414	0.5	0.30104	0.981939	82.8	117.2	86.1	100.5	73.8	121.7	139.6	78.3					7681.16		4863.28	5679.31	4170.71	6877.18	7886.93	4423.56	Not Found	Not Found	Not Found	Not Found	High	Not Found	High	8	16
[K].TKIISNR.[G]	1xBiotin [K2]	3	2	P00533	P00533 [488-494]	P00533 1xBiotin [K489]	Epidermal growth factor receptor OS=Homo sapiens OX=9606 GN=EGFR PE=1 SV=2	1	1057.58	1.405	0.49	0.0936723	0.720824	83.2	116.8	82.5	58.9	99	115.9	102.2	141.5	22150.6	33354.7	24978.5	70414.2	60458.7	24696.4	50133.7	35779.2	60111.5	70414.2	62078.3	85920.4	Peak Found	High	Peak Found	Peak Found	High	Peak Found	High	8	16
[K].NNIKLYVR.[R]	1xBiotin [K4]	4	1	P07900; P08238	P07900 [359-366]; P08238 [351-358]	P07900 1xBiotin [K362]; P08238 1xBiotin [K354]	Heat shock protein HSP 90-alpha OS=Homo sapiens OX=9606 GN=HSP90AA1 PE=1 SV=5 Heat shock protein HSP 90-beta OS=Homo sapiens OX=9606 GN=HSP90AB1 PE=1 SV=4	1	1245.68	1.365	0.45	0.47154	0.981939	84.6	115.4	86.7	96.8	78.1	151.6	118.3	68.4		6905.55		11602.4	8819.65		6634.5	7407.51	5979.23	11602.4	9055.92	5232.5	Not Found	Peak Found	Not Found	High	Peak Found	Not Found	High	8	16
[R].QQEGFKGTFPDAR.[E]	1xBiotin [K6]	2	7	Q15233	Q15233 [366-378]	Q15233 1xBiotin [K371]	Non-POU domain-containing octamer-binding protein OS=Homo sapiens OX=9606 GN=NONO PE=1 SV=4	1	1706.8	1.311	0.39	0.246313	0.981939	86.5	113.5	81.3	80.3	59	105.3	74	200.1	7258.69	15137	4956.57	21287.8	14560.6	11625.8	16428.7	16237.3	11928.1	21287.8	14950.6	40446.9	High	High	High	High	High	High	High	8	16
[R].AKHHAISAK.[L]	1xBiotin [K2]	3	1	P27824	P27824 [126-134]	P27824 1xBiotin [K127]	Calnexin OS=Homo sapiens OX=9606 GN=CANX PE=1 SV=2	1	1188.63	1.279	0.35	0.5709	0.981939	87.8	112.2	56.9	97.9	79.1	215.9	49	101.2				12218.1			3220.81	5542.77	4479.45	12218.1	2773.62	5728.01	Not Found	Not Found	Not Found	High	Not Found	Not Found	High	8	16
[K].GQPLCVLSAMKMETVVTSPMEGTVR.[K]	1xBiotin [K11]; 1xCarbamidomethyl [C5]; 3xOxidation [M10; M12; M20]	1	35	P11498	P11498 [1134-1158]	P11498 1xBiotin [K1144]	Pyruvate carboxylase, mitochondrial OS=Homo sapiens OX=9606 GN=PC PE=1 SV=2	1	2995.41	1.252	0.32	0.972781	0.993275	88.8	111.2	132.4	74.8	72.9	44.6	181.6	93.6	230814	274925	119489	176089	697792	106118	522403	294909	287553	176089	716485	369190	High	High	High	High	High	High	High	8	18
[K].YKAEDEVQR.[E]	1xBiotin [K2]	3	1	P0DMV9	P0DMV9 [525-533]	P0DMV9 1xBiotin [K526]	Heat shock 70 kDa protein 1B OS=Homo sapiens OX=9606 GN=HSPA1B PE=1 SV=1	1	1363.63	1.201	0.26	0.418691	0.981939	90.9	109.1	19.8	9.7	11.5	12.6	532.6	13.8					113669		4335.75	2123.22	2523.45	2768.29	116714	3029.83	Not Found	Not Found	Not Found	Not Found	High	Not Found	High	8	16
[R].LIGDAAKNQVALNPQNTVFDAK.[R]	1xBiotin [K7]	2	5	P0DMV9	P0DMV9 [50-71]	P0DMV9 1xBiotin [K56]	Heat shock 70 kDa protein 1B OS=Homo sapiens OX=9606 GN=HSPA1B PE=1 SV=1	1	2553.31	1.159	0.21	0.0507882	0.492307	92.6	107.4	87	92.7	90.3	104.6	121.8	103.6	13101.8	29440.2	12778.9	35638.6	40422.2	10147.1	29653.3	31580.2	30752.7	35638.6	41505	35302.5	High	High	Peak Found	High	High	High	High	8	14
[R].KFGDPVVQSDMK.[H]	1xBiotin [K1]	2	5	P0DMV9	P0DMV9 [77-88]	P0DMV9 1xBiotin [K77]	Heat shock 70 kDa protein 1B OS=Homo sapiens OX=9606 GN=HSPA1B PE=1 SV=1	1	1576.75	1.097	0.13	0.632979	0.981939	95.4	104.6	49.7	115.2	78.8	218.2	51.6	86.5	4299.92	21024	6407.16	42693.3	9839.16	4863.16	9732.05	22552.2	15419	42693.3	10102.7	16919.2	Peak Found	High	Peak Found	High	High	High	High	8	14
[K].EITALAPSTMKIK.[I]	1xBiotin [K]; 1xOxidation [M10]	7	13	P60709	P60709 [316-328]	P60709 1xBiotin [K]	Actin, cytoplasmic 1 OS=Homo sapiens OX=9606 GN=ACTB PE=1 SV=1	1	1644.87	1.08	0.11	0.745286	0.985303	96.1	103.9	96.7	77.6	102.6	64	154.6	104.5	54364.5	92091.7	54269.9	81408.5	191584	38210.1	123044	98785.7	130602	81408.5	196716	132935	High	High	High	High	High	High	High	8	16
[K].KLVWVPSDK.[S]	1xBiotin [K1]	1	6	P35579	P35579 [30-38]	P35579 1xBiotin [K30]	Myosin-9 OS=Homo sapiens OX=9606 GN=MYH9 PE=1 SV=4	1	1297.7	1.026	0.04	0.518166	0.981939	98.7	101.3	95.9	107.9	80.4	88.6	98.4	128.9	12595.1	29894.9	9926.85	26324.9	28480.8	11018	28506.7	32067.9	23889.2	26324.9	29243.7	38332.5	High	High	High	High	High	High	High	8	14
[K].QLATKAAR.[K]	1xBiotin [K5]	5	1	P84243	P84243 [20-27]	P84243 1xBiotin [K24]	Histone H3.3 OS=Homo sapiens OX=9606 GN=H3-3A PE=1 SV=2	1	1084.59	1.007	0.01	0.704507	0.981939	99.7	100.3	76.6	94.5	83.2	83.8	204.1	57.8					14217.8		5479.46	6759.06	5954.57	5993.44	14598.7	4132.21	Not Found	Not Found	Not Found	Not Found	High	Not Found	High	8	14
[R].SGKYDLDFK.[S]	1xBiotin [K3]	2	4	P06733	P06733 [254-262]	P06733 1xBiotin [K256]	Alpha-enolase OS=Homo sapiens OX=9606 GN=ENO1 PE=1 SV=2	1	1298.61	0.99	-0.01	0.489358	0.981939	100.5	99.5	108.1	123.1	39.8	122.6	99.5	107	8170.83	19637.2		20970.3	16584.3	5260.6	18493.1	21064.6	6806.04	20970.3	17028.5	18302	High	High	Not Found	High	High	Peak Found	High	8	16
[R].YESLKGVDPK.[F]	1xBiotin [K5]	1	4	P47914	P47914 [29-38]	P47914 1xBiotin [K33]	60S ribosomal protein L29 OS=Homo sapiens OX=9606 GN=RPL29 PE=1 SV=2	1	1361.68	0.983	-0.02	0.642335	0.981939	100.9	99.1	87.4	72.3	171.5	85.9	77.1	105.6	6480.2	11315	11957.2	14419.3	12597.8	5094.53	14666.7	12137.5	28775.4	14419.3	12935.3	17724.2	Peak Found	High	High	High	High	Peak Found	High	8	14
[R].KDLYANTVLSGGTTMYPGIADR.[M]	1xBiotin [K1]; 1xOxidation [M15]	2	1	P60709	P60709 [291-312]	P60709 1xBiotin [K291]	Actin, cytoplasmic 1 OS=Homo sapiens OX=9606 GN=ACTB PE=1 SV=1	1	2585.24	0.96	-0.06	0.834772	0.987945	102	98	83.9	96.6	95.8	61.3	170.4	92					11499.5		5816.22	6693.95	6642.31	4246.58	11807.6	6379.19	Not Found	Not Found	Not Found	Not Found	High	Not Found	High	8	16
[R].DTPAKNAQK.[S]	1xBiotin [K5]	2	1	P06748	P06748 [198-206]	P06748 1xBiotin [K202]	Nucleophosmin OS=Homo sapiens OX=9606 GN=NPM1 PE=1 SV=2	1	1198.59	0.952	-0.07	0.751595	0.985303	102.5	97.5	59.7	109	77.4	230.4	73.6	49.9		7810.74		17719.7			4594.08	8378.49	5948.91	17719.7	5663.19	3834.12	Not Found	Peak Found	Not Found	High	Not Found	Not Found	High	8	16
[R].GFGGKFGVQMDR.[V]	1xBiotin [K5]; 1xOxidation [M10]	3	2	Q14247	Q14247 [120-131]	Q14247 1xBiotin [K124]	Src substrate cortactin OS=Homo sapiens OX=9606 GN=CTTN PE=1 SV=2	1	1540.7	0.885	-0.18	0.3421	0.981939	106.1	93.9	116.7	113.4	108.3	49.5	111.8	100.4	7703.9	15795.1	6725.2	7399.25	16279.9	4311.62	17436.3	16943.2	16184.4	7399.25	16716	15000.4	Peak Found	Peak Found	High	Peak Found	High	Peak Found	High	8	16
[R].SGGYSSGKQGR.[S]	1xBiotin [K8]	5	8	Q15084	Q15084 [143-153]	Q15084 1xBiotin [K150]	Protein disulfide-isomerase A6 OS=Homo sapiens OX=9606 GN=PDIA6 PE=1 SV=1	1	1309.6	0.872	-0.2	0.242514	0.981939	106.8	93.2	144.1	113	105.4	99.5	39.3	98.6	52546.4	86939.7	36146.1	82053.2	31616.3	23382.5	118929	93259.2	86986.7	82053.2	32463.3	81349.3	High	High	High	High	High	High	High	8	16
[K].GQPLCVLSAMKMETVVTSPMEGTVR.[K]	1xBiotin [K11]; 1xCarbamidomethyl [C5]	1	1	P11498	P11498 [1134-1158]	P11498 1xBiotin [K1144]	Pyruvate carboxylase, mitochondrial OS=Homo sapiens OX=9606 GN=PC PE=1 SV=2	1	2947.42	0.849	-0.24	0.204105	0.981939	108.1	91.9	73.2	287	76.2	64.7	28.6	70.4		24110.7					6593.87	25863.3	6865.2	5830.51	2580.39	6342.15	Not Found	High	Not Found	Not Found	Not Found	Not Found	High	8	18
[K].ILKVIR.[K]	1xBiotin [K3]	5	4	P14625; P07900; P08238	P14625 [456-461]; P07900 [408-413]; P08238 [400-405]	P14625 1xBiotin [K458]; P07900 1xBiotin [K410]; P08238 1xBiotin [K402]	Endoplasmin OS=Homo sapiens OX=9606 GN=HSP90B1 PE=1 SV=1 Heat shock protein HSP 90-alpha OS=Homo sapiens OX=9606 GN=HSP90AA1 PE=1 SV=5 Heat shock protein HSP 90-beta OS=Homo sapiens OX=9606 GN=HSP90AB1 PE=1 SV=4	1	967.612	0.825	-0.28	0.721452	0.985303	109.6	90.4	119	76.5	116	95.8	82	110.7	28156.9	38167.3	25815.6	51279.1	42737.5	17030.9	63727.7	40941.6	62126	51279.1	43882.4	59251.7	Peak Found	High	Peak Found	High	Peak Found	Peak Found	High	8	16
[K].GQEVSPKVYFMK.[Q]	1xBiotin [K7]; 1xOxidation [M11]	1	5	P09936	P09936 [72-83]	P09936 1xBiotin [K78]	Ubiquitin carboxyl-terminal hydrolase isozyme L1 OS=Homo sapiens OX=9606 GN=UCHL1 PE=1 SV=2	1	1654.8	0.747	-0.42	0.0812813	0.656572	114.5	85.5	167.7	110.6	103.1	48.6	82.7	87.3	12734.5	17729.1	7360.52	8361.34	13843.2	4312.04	28822.2	19017.8	17713.3	8361.34	14214	15001.9	High	High	Peak Found	High	High	Peak Found	High	8	14
[K].EITALAPSTMKIK.[I]	1xBiotin [K]	7	5	P60709	P60709 [316-328]	P60709 1xBiotin [K]	Actin, cytoplasmic 1 OS=Homo sapiens OX=9606 GN=ACTB PE=1 SV=1	1	1628.88	0.735	-0.44	0.217733	0.981939	115.3	84.7	90.2	131.6	140.1	97.5	43.9	96.7	17280.8	53191.8	25245.3	42268.5	18526.3	12052.7	39111.7	57058.2	60753.6	42268.5	19022.6	41932.2	Peak Found	High	High	High	High	Peak Found	High	8	16
[K].SDFGKFVLSSGK.[F]	1xBiotin [K5]	1	4	P27797	P27797 [44-55]	P27797 1xBiotin [K48]	Calreticulin OS=Homo sapiens OX=9606 GN=CALR PE=1 SV=1	1	1497.74	0.624	-0.68	0.0382334	0.433058	123.2	76.8	121.2	167	113.4	78.5	75.6	44.3	7441.32	21628	6546.39	10909.2	10232.4		16842	23200.1	15754.1	10909.2	10506.5	6158.14	High	High	Peak Found	High	High	Not Found	High	8	14
[K].LFKPGQEAVKYQGPR.[D]	1xBiotin [K10]	2	2	Q8NBS9	Q8NBS9 [141-155]	Q8NBS9 1xBiotin [K150]	Thioredoxin domain-containing protein 5 OS=Homo sapiens OX=9606 GN=TXNDC5 PE=1 SV=2	1	1944.02	0.622	-0.69	0.442351	0.981939	123.3	76.7	39.5	303	84.9	52.8	51.7	68.2		28372.2	3543.03				3966.61	30434.5	8526.4	5301	5196.42	6851.31	High	High	Peak Found	Not Found	Not Found	Not Found	High	8	16
[K].TGFGGKFGVQSER.[Q]	1xBiotin [K6]	1	5	Q14247	Q14247 [267-279]	Q14247 1xBiotin [K272]	Src substrate cortactin OS=Homo sapiens OX=9606 GN=CTTN PE=1 SV=2	1	1595.76	0.595	-0.75	0.282771	0.981939	125.4	74.6	104.4	108.1	130.9	64.3	62.2	130.1	10111.6	22098.9	11920.9	14102.3	13284.2	8197.68	22885.8	23705.2	28688	14102.3	13640	28520.3	High	High	High	Peak Found	High	Peak Found	High	8	16
[K].VTQQGLKMVVPGLDGAQIPR.[D]	1xBiotin [K7]	1	1	P49327	P49327 [1152-1171]	P49327 1xBiotin [K1158]	Fatty acid synthase OS=Homo sapiens OX=9606 GN=FASN PE=1 SV=3	1	2333.25	0.579	-0.79	0.149894	0.964361	126.6	73.4	75.1	178.6	134	47.6	77.6	87.1		12864.8	4301.04				5797.36	13799.9	10350.6	3676.53	5995.51	6727.55	Not Found	High	Peak Found	Not Found	Not Found	Not Found	High	8	18
[R].HQGVMVGMGQKDSYVGDEAQSK.[R]	1xBiotin [K11]; 2xOxidation [M5; M8]	6	2	P60709	P60709 [40-61]	P60709 1xBiotin [K50]	Actin, cytoplasmic 1 OS=Homo sapiens OX=9606 GN=ACTB PE=1 SV=1	1	2609.14	0.552	-0.86	0.996473	0.997725	128.8	71.2	72.3	75.3	71.2	30.9	310.5	39.9					27106		6479.37	6746.92	6378.09	2768.5	27832.1	3579.25	Not Found	Not Found	Not Found	High	High	Not Found	High	8	14
[K].GFGGKFGVQTDR.[Q]	1xBiotin [K5]	3	9	Q14247	Q14247 [231-242]	Q14247 1xBiotin [K235]	Src substrate cortactin OS=Homo sapiens OX=9606 GN=CTTN PE=1 SV=2	1	1494.72	0.536	-0.9	0.237674	0.981939	130.2	69.8	113.4	100.6	141.2	60.8	55.4	128.7	37114.2	69447.5	43460.1	45026.4	40003.2	27402.2	84001	74495.5	104588	45026.4	41074.9	95334.1	High	High	High	High	High	High	High	8	16
[K].GQPLCVLSAMKMETVVTSPMEGTVR.[K]	1xBiotin [K11]; 1xCarbamidomethyl [C5]; 2xOxidation [M12; M]	1	55	P11498	P11498 [1134-1158]	P11498 1xBiotin [K1144]	Pyruvate carboxylase, mitochondrial OS=Homo sapiens OX=9606 GN=PC PE=1 SV=2	1	2979.41	0.46	-1.12	0.0915848	0.715937	137	63	130.9	137.8	119.8	48.8	60.3	102.3	144859	321767	124657	122281	146979	73651.2	327861	345156	299990	122281	150916	256237	High	High	High	High	High	High	High	8	18
[R].TLLIKTVETR.[D]	1xBiotin [K5]	1	8	P08670	P08670 [441-450]	P08670 1xBiotin [K445]	Vimentin OS=Homo sapiens OX=9606 GN=VIM PE=1 SV=4	1	1399.8	0.456	-1.13	0.00979059	0.209143	137.3	62.7	105.3	150.5	144.5	66	57.4	76.2	17403.9	52471.5	22459.4	24671.2	20920.1	8184.59	39390.3	56285.6	54049.2	24671.2	21480.6	28474.8	High	High	High	High	High	High	High	8	16
[K].AVEHINKTIAPALVSK.[K]	1xBiotin [K7]	1	7	P06733	P06733 [65-80]	P06733 1xBiotin [K71]	Alpha-enolase OS=Homo sapiens OX=9606 GN=ENO1 PE=1 SV=2	1	1917.06	0.436	-1.2	0.00296648	0.0898597	139.3	60.7	141.1	117.9	160.3	50	69.1	61.6	35901.7	63297.9	38348.2	28777.7	38767.1	10187.3	81256.6	67898.9	92285.9	28777.7	39805.6	35442.2	High	High	High	High	High	Peak Found	High	8	14
[K].GTLLGESLKLK.[V]	1xBiotin [K9]	2	3	O75663	O75663 [118-128]	O75663 1xBiotin [K126]	TIP41-like protein OS=Homo sapiens OX=9606 GN=TIPRL PE=1 SV=2	1	1384.79	0.423	-1.24	0.024971	0.334319	140.6	59.4	193.7	118.2	136.4	64.4	29.5	57.7	7281.22	9379.42	4822.69				16479.7	10061.2	11605.9	5482.8	2513.56	4908.1	High	High	High	Not Found	Not Found	Not Found	High	8	16
[R].HNGTGGKSIYGEK.[F]	1xBiotin [K7]	2	1	P62937	P62937 [70-82]	P62937 1xBiotin [K76]	Peptidyl-prolyl cis-trans isomerase A OS=Homo sapiens OX=9606 GN=PPIA PE=1 SV=2	1	1573.74	0.397	-1.33	0.197787	0.981939	143.2	56.8	259.1	115	56.8	45.6	94	29.5	9815.34	9188.55			7844.53		22215.2	9856.45	4870.98	3911.83	8054.67	2528.76	Peak Found	Peak Found	Not Found	Not Found	High	Not Found	High	8	14
[R].LGESKYLMALK.[N]	1xBiotin [K5]; 1xOxidation [M8]	3	1	P50579	P50579 [423-433]	P50579 1xBiotin [K427]	Methionine aminopeptidase 2 OS=Homo sapiens OX=9606 GN=METAP2 PE=1 SV=1	1	1494.77	0.339	-1.56	0.00188387	0.0820059	149.3	50.7	185	132.1	136	55.9	46.1	44.8	6616.09	9968.9	4574.41				14974.3	10693.5	11008.4	4524.47	3735.49	3629.5	Peak Found	High	Peak Found	Not Found	Not Found	Not Found	High	8	16
[K].HQPTAIIAKTFK.[G]	1xBiotin [K9]	2	2	P29401	P29401 [233-244]	P29401 1xBiotin [K241]	Transketolase OS=Homo sapiens OX=9606 GN=TKT PE=1 SV=3	1	1580.86	0.274	-1.87	0.00221227	0.0846486	157	43	159.2	163.8	135.1	40.4	43.6	57.9	8060.42	17496.3	6432.73				18243.2	18768.1	15480.5	4626.66	4997.36	6638.98	High	High	Peak Found	Not Found	Not Found	Not Found	High	8	16
[K].FGKHGGTIPIVPTAEFQDR.[I]	1xBiotin [K3]	3	1	P00367	P00367 [478-496]	P00367 1xBiotin [K480]	Glutamate dehydrogenase 1, mitochondrial OS=Homo sapiens OX=9606 GN=GLUD1 PE=1 SV=2	1	2296.15	0.258	-1.95	0.0754498	0.630483	159	41	71.9	185.3	197.6	55.9	47.8	41.5		14141	6719.3				5884.06	15168.9	16170.2	4577.2	3915.2	3395.68	Not Found	High	Peak Found	Not Found	Not Found	Not Found	High	8	16
[R].LDPFADGGKTPDPK.[M]	1xBiotin [K9]	1	2	O75533	O75533 [133-146]	O75533 1xBiotin [K141]	Splicing factor 3B subunit 1 OS=Homo sapiens OX=9606 GN=SF3B1 PE=1 SV=3	1	1683.8	0.245	-2.03	0.014523	0.245539	160.6	39.4	151.9	140	170.2	36.7	37.3	63.9	7038.9	13693.8	7418.06		3809.04		15931.2	14689.1	17851.8	3846.82	3911.08	6707.81	High	High	Peak Found	Not Found	Peak Found	Not Found	High	8	16
[R].IVAPGKGILAADESTGSIAK.[R]	1xBiotin [K6]	2	11	P04075	P04075 [23-42]	P04075 1xBiotin [K28]	Fructose-bisphosphate aldolase A OS=Homo sapiens OX=9606 GN=ALDOA PE=1 SV=2	1	2124.14	0.219	-2.19	0.0150512	0.248687	164.1	35.9	151	167.8	155.5	33.6	34	58.1	47529.4	111420	46039.3	23903.2	23582.9	11901.2	107574	119519	110795	23903.2	24214.7	41405.1	High	High	High	High	High	Peak Found	High	8	14
[R].GDGTGGKSIYGER.[F]	1xBiotin [K7]	1	3	P23284	P23284 [110-122]	P23284 1xBiotin [K116]	Peptidyl-prolyl cis-trans isomerase B OS=Homo sapiens OX=9606 GN=PPIB PE=1 SV=2	1	1522.7	0.21	-2.25	0.00203041	0.0820059	165.3	34.7	153.6	182	168.9	24.5	35.4	35.6	6732.22	16828.7	6964.02				15237.1	18051.9	16759.1	2433.95	3516.03	3528.75	Peak Found	High	High	Not Found	High	Not Found	High	8	16
[K].LDVQFSGLTKGDAVR.[D]	1xBiotin [K10]	2	11	P21333	P21333 [907-921]	P21333 1xBiotin [K916]	Filamin-A OS=Homo sapiens OX=9606 GN=FLNA PE=1 SV=4	1	1831.94	0.189	-2.4	0.0397281	0.433058	168.2	31.8	153.3	139.2	180.2	26.9	29	71.4	62966.7	120637	69595.2	24971.9	26260.4	19081.4	142513	129406	167483	24971.9	26963.9	66385.3	High	High	High	Peak Found	High	High	High	8	16
[-].MATAEVLNIGKK.[L]	1xBiotin [K11]; 1xMet-loss+Acetyl [N-Term]	2	2	P22234	P22234 [1-12]	P22234 1xBiotin [K11]; 1xMet-loss+Acetyl [N-Term]	Multifunctional protein ADE2 OS=Homo sapiens OX=9606 GN=PAICS PE=1 SV=3	1	1411.76	0.186	-2.43	0.017037	0.25804	168.6	31.4	161	159.3	170.1	26.9	29.9	52.7	8284.64	17289.8	8229.3	3133.05	3395.31		18750.7	18546.6	19804	3133.05	3486.27	6138.12	High	High	Peak Found	Peak Found	Peak Found	Not Found	High	8	13
[K].GKLDVQFSGLTKGDAVR.[D]	1xBiotin [K12]	2	3	P21333	P21333 [905-921]	P21333 1xBiotin [K916]	Filamin-A OS=Homo sapiens OX=9606 GN=FLNA PE=1 SV=4	2	2017.05	0.17	-2.56	0.0252923	0.334319	171	29	145.6	219.4	138.3	16.6	24.7	55.4	18000.3	57237.3	16082.8		6739.96	4457.35	40740.4	61397.8	38703.8	4642.46	6920.52	15507.4	High	High	High	Not Found	Peak Found	Peak Found	High	8	16
[K].ISKGANPVEIR.[R]	1xBiotin [K3]	2	8	P10809	P10809 [131-141]	P10809 1xBiotin [K133]	60 kDa heat shock protein, mitochondrial OS=Homo sapiens OX=9606 GN=HSPD1 PE=1 SV=2	1	1409.76	0.159	-2.65	0.0131603	0.228472	172.6	27.4	185.2	125.9	187.9	29.4	20.2	51.4	74590.2	107000	71192.6	26811.5	17911.1	13464.1	168821	114778	171327	26811.5	18390.9	46842.6	High	High	High	High	High	Peak Found	High	8	16
[K].WGFTGQKTEEVK.[Q]	1xBiotin [K7]	2	3	Q9NYU2	Q9NYU2 [1238-1249]	Q9NYU2 1xBiotin [K1244]	UDP-glucose:glycoprotein glucosyltransferase 1 OS=Homo sapiens OX=9606 GN=UGGT1 PE=1 SV=3	1	1635.78	0.15	-2.74	0.0109438	0.219974	174	26	172.3	160.4	195.1	14.2	25.8	32.2	15742.1	30931.9	16771.4				35629.4	33180.3	40360.8	2926.76	5328.01	6667.37	High	High	High	Not Found	Not Found	Not Found	High	8	18
[R].RPDQQLQGEGKIIDR.[R]	1xBiotin [K11]	4	7	Q8NC51	Q8NC51 [112-126]	Q8NC51 1xBiotin [K122]	Plasminogen activator inhibitor 1 RNA-binding protein OS=Homo sapiens OX=9606 GN=SERBP1 PE=1 SV=2	1	1979.01	0.149	-2.75	0.00851482	0.193446	174.1	25.9	153.7	131.2	224.3	20.2	47.7	22.9	9673.27	17427.9	13281.6		6616.03		21893.6	18694.7	31962.4	2884.66	6793.26	3262.45	High	High	High	High	High	High	High	8	16
[K].VTQQGLKMVVPGLDGAQIPR.[D]	1xBiotin [K7]; 1xOxidation [M8]	1	4	P49327	P49327 [1152-1171]	P49327 1xBiotin [K1158]	Fatty acid synthase OS=Homo sapiens OX=9606 GN=FASN PE=1 SV=3	1	2349.24	0.14	-2.84	0.0482904	0.489319	175.4	24.6	130.3	170	181.4	23.8	72.5	22	8717.93	23996.1	11410.8		10682.4		19731.4	25740.4	27460.4	3602.24	10968.6	3332.95	High	High	High	Not Found	High	Not Found	High	8	18
[K].TAASAPANVSKGTTPLAPPPKPVR.[R]	1xBiotin [K11]	4	8	Q96D71	Q96D71 [681-704]	Q96D71 1xBiotin [K691]	RalBP1-associated Eps domain-containing protein 1 OS=Homo sapiens OX=9606 GN=REPS1 PE=1 SV=3	1	2554.38	0.132	-2.92	0.000671781	0.0820059	176.7	23.3	191.7	128	206.6	25.3	29.9	18.5	31345.4	44156.3	31762.1	9373.48	10766.3		70944.4	47366	76436.4	9373.48	11054.7	6829.91	High	High	High	Peak Found	High	Not Found	High	8	16
[K].GQPLCVLSAMKMETVVTSPMEGTVR.[K]	1xBiotin [K11]; 1xCarbamidomethyl [C5]; 1xOxidation [M]	1	9	P11498	P11498 [1134-1158]	P11498 1xBiotin [K1144]	Pyruvate carboxylase, mitochondrial OS=Homo sapiens OX=9606 GN=PC PE=1 SV=2	1	2963.42	0.13	-2.94	0.0446329	0.463545	176.9	23.1	71.4	214.9	201.2	26.3	19	67.3	24316.7	154424	64440.9	20235.4	14235.9	14912.7	55036.1	165648	155079	20235.4	14617.3	51882.4	High	High	High	High	High	Peak Found	High	8	18
[R].IMKAQAYQTGK.[DG]	1xBiotin [K3]; 1xOxidation [M2]	2	10	P14625	P14625 [661-671]	P14625 1xBiotin [K663]	Endoplasmin OS=Homo sapiens OX=9606 GN=HSP90B1 PE=1 SV=1	1	1480.73	0.12	-3.06	0.0399104	0.433058	178.5	21.5	183.1	182.1	184	22	24.1	4.6	91176.2	191260	86178.3	24815	26493.8		206360	205163	207390	24815	27203.6	5192.17	High	High	High	High	High	Not Found	High	8	16
[R].LKGIVPLAK.[V]	1xBiotin [K2]	1	4	P30101	P30101 [74-82]	P30101 1xBiotin [K75]	Protein disulfide-isomerase A3 OS=Homo sapiens OX=9606 GN=PDIA3 PE=1 SV=4	1	1164.72	0.116	-3.1	0.000154077	0.0373379	179.2	20.8	164.5	180.5	190.7	21	18.6	24.6	36640.1	84787.6	39944.2	10579.6	9149.39	3567.07	82927.8	90950.7	96126.9	10579.6	9394.49	12410.1	High	High	High	Peak Found	Peak Found	Peak Found	High	8	14
[R].LGKIVDR.[I]	1xBiotin [K3]	1	3	Q15293	Q15293 [84-90]	Q15293 1xBiotin [K86]	Reticulocalbin-1 OS=Homo sapiens OX=9606 GN=RCN1 PE=1 SV=1	1	1026.58	0.102	-3.29	0.000740362	0.0820059	181.4	18.6	193.8	142.1	211.2	21	12	19.8	21360.7	33046.3	21890.6	5226.17			48345.8	35448.4	52680.3	5226.17	2999.17	4943.08	High	High	High	Peak Found	Not Found	Not Found	High	8	14
[R].IMKAQAYQTGK.[DG]	1xBiotin [K3]	2	4	P14625	P14625 [661-671]	P14625 1xBiotin [K663]	Endoplasmin OS=Homo sapiens OX=9606 GN=HSP90B1 PE=1 SV=1	1	1464.73	0.057	-4.12	0.0019311	0.0820059	189.2	10.8	144.5	194.6	222.5	18.9	11.2	8.4	30215.4	85841	43752.1	8964.08			68386.8	92080.7	105291	8964.08	5280.14	3968.83	High	High	High	Peak Found	Not Found	Not Found	High	8	16
[K].AQAYQTGKDISTNYYASQK.[K]	1xBiotin [K8]	1	11	P14625	P14625 [664-682]	P14625 1xBiotin [K671]	Endoplasmin OS=Homo sapiens OX=9606 GN=HSP90B1 PE=1 SV=1	1	2363.1	0.045	-4.47	2.94079e-05	0.0106898	191.4	8.6	186.8	158.9	227.7	8.4	7.8	10.4	388301	696864	445203	39684.4	35805.4	14109.8	878845	747519	1.07139e+06	39684.4	36764.6	49088.9	High	High	High	High	Peak Found	Peak Found	High	8	16
[K].HFEAKIEK.[H]	1xBiotin [K5]	1	3	P30533	P30533 [283-290]	P30533 1xBiotin [K287]	Alpha-2-macroglobulin receptor-associated protein OS=Homo sapiens OX=9606 GN=LRPAP1 PE=1 SV=1	1	1227.62	0.03	-5.08	2.3199e-05	0.0106898	194.2	5.8	201	220.9	160.6	6	4.7	6.9	36418.9	84433.6	27368.9				82427.2	90571	65864.1	2440.19	1914.82	2814.87	High	High	High	Not Found	Not Found	Not Found	High	8	16

## Sheet: PeptideGroups_GO_Ratio
Annotated Sequence	Modifications	# Proteins	# PSMs	Master Protein Accessions	Positions in Master Proteins	Modifications in Master Proteins	Master Protein Descriptions	# Missed Cleavages	Theo. MH+ [Da]	Abundance Ratio: (EGFR) / (AGIA)	Abundance Ratio (log2): (EGFR) / (AGIA)	Abundance Ratio P-Value: (EGFR) / (AGIA)	Abundance Ratio Adj. P-Value: (EGFR) / (AGIA)	Abundances (Grouped): AGIA	Abundances (Grouped): EGFR	Abundances (Scaled): F1: Sample, AGIA	Abundances (Scaled): F3: Sample, AGIA	Abundances (Scaled): F5: Sample, AGIA	Abundances (Scaled): F2: Sample, EGFR	Abundances (Scaled): F4: Sample, EGFR	Abundances (Scaled): F6: Sample, EGFR	Abundance: F1: Sample, AGIA	Abundance: F3: Sample, AGIA	Abundance: F5: Sample, AGIA	Abundance: F2: Sample, EGFR	Abundance: F4: Sample, EGFR	Abundance: F6: Sample, EGFR	Abundances (Normalized): F1: Sample, AGIA	Abundances (Normalized): F3: Sample, AGIA	Abundances (Normalized): F5: Sample, AGIA	Abundances (Normalized): F2: Sample, EGFR	Abundances (Normalized): F4: Sample, EGFR	Abundances (Normalized): F6: Sample, EGFR	Found in Sample: [S1] F1: Sample, AGIA	Found in Sample: [S3] F3: Sample, AGIA	Found in Sample: [S5] F5: Sample, AGIA	Found in Sample: [S2] F2: Sample, EGFR	Found in Sample: [S4] F4: Sample, EGFR	Found in Sample: [S6] F6: Sample, EGFR	Confidence (by Search Engine): Sequest HT	Master Protein Accessions	GENE NAME	Biotinilation site	Biotinilation site	Predicted TM by TMHMM	Inside/Outside by TMHMM	UniProt subcellular location	Ratio(EGFR/AGIA)	Ratio(Log2)
[K].LFGTSGQKTK.[I]	1xBiotin [K8]	3	3	P00533	P00533 [480-489]	P00533 1xBiotin [K487]	Epidermal growth factor receptor OS=Homo sapiens OX=9606 GN=EGFR PE=1 SV=2	1	1292.67	14.252	3.83	0.0100688	0.209143	13.1	186.9	13.8	5.7	18.2	150.5	215.6	196.2				52680	73480	19740	4818	1994	6379	52680	75450	68670	Not Found	Not Found	Not Found	High	High	High	High	P00533	EGFR	480-489	K487	Yes	outside	Cell membrane;Endoplasmic reticulum membrane ;Single-pass type I membrane protein;Golgi apparatus membrane;Single-pass type I membrane protein;Nucleus membrane;Single-pass type I membrane protein;Endosome;Endosome membrane;Nucleus;Endocytosed upon activation by ligand (PubMed:2790960, PubMed:17182860, PubMed:27153536);Colocalized with GPER1 in the nucleus of estrogen agonist-induced cancer-associ…	14.9193	3.8991
[K].EDAMKTK.[T]	1xBiotin [K5]; 1xOxidation [M4]	3	3	Q29983	Q29983 [171-177]	Q29983 1xBiotin [K175]	MHC class I polypeptide-related sequence A OS=Homo sapiens OX=9606 GN=MICA PE=1 SV=1	1	1064.48	14.329	3.84	0.00155265	0.0820059	13	187	18.6	9.1	11.6	166.3	115.7	278.8				45240	30660	21800	5050	2480	3157	45240	31490	75860	Not Found	Not Found	Not Found	High	High	High	High	Q29983	MICA	171-177	K175	Yes	outside	Cell membrane;Cytoplasm;Infection with human adenovirus 5 suppresses cell surface expression due to the adenoviral E3-19K protein which causes retention in the endoplasmic reticulum	14.2781	3.83573
[K].YKAEDEVQR.[E]	1xBiotin [K2]	3	1	P0DMV9	P0DMV9 [525-533]	P0DMV9 1xBiotin [K526]	Heat shock 70 kDa protein 1B OS=Homo sapiens OX=9606 GN=HSPA1B PE=1 SV=1	1	1363.63	1.201	0.26	0.418691	0.981939	90.9	109.1	19.8	9.7	11.5	12.6	532.6	13.8					113700		4336	2123	2523	2768	116700	3030	Not Found	Not Found	Not Found	Not Found	High	Not Found	High	P0DMV9	HSPA1B	525-533	K526	No	outside	Cytoplasm;Cytoplasm, cytoskeleton, microtubule organizing center, centrosome	13.6382	3.76958
[K].EDAMKTK.[T]	1xBiotin [K5]	3	1	Q29983	Q29983 [171-177]	Q29983 1xBiotin [K175]	MHC class I polypeptide-related sequence A OS=Homo sapiens OX=9606 GN=MICA PE=1 SV=1	1	1048.48	14.013	3.81	0.225555	0.981939	13.3	186.7	12.4	13.1	35.5	340.9	13.8	184.2				55940	2205	8688	2033	2157	5831	55940	2264	30230	Not Found	Not Found	Not Found	High	Peak Found	Peak Found	High	Q29983	MICA	171-177	K175	Yes	outside	Cell membrane;Cytoplasm;Infection with human adenovirus 5 suppresses cell surface expression due to the adenoviral E3-19K protein which causes retention in the endoplasmic reticulum	8.82487	3.14157
[R].AMTKDNNLLGR.[F]	1xBiotin [K4]; 1xOxidation [M2]	4	5	P0DMV9	P0DMV9 [448-458]	P0DMV9 1xBiotin [K451]	Heat shock 70 kDa protein 1B OS=Homo sapiens OX=9606 GN=HSPA1B PE=1 SV=1	1	1474.71	7.163	2.84	0.00528281	0.139113	24.5	175.5	23.9	29.4	11.5	126.9	236.8	171.5	3574	9251		42880	77940	16660	8089	9923	3899	42880	80030	57950	Peak Found	High	Not Found	High	High	High	High	P0DMV9	HSPA1B	448-458	K451	No	outside	Cytoplasm;Cytoplasm, cytoskeleton, microtubule organizing center, centrosome	8.2543	3.04515
[R].SKYKPTPIPIK.[V]	1xBiotin [K2]	1	2	Q14126	Q14126 [366-376]	Q14126 1xBiotin [K367]	Desmoglein-2 OS=Homo sapiens OX=9606 GN=DSG2 PE=1 SV=2	1	1497.85	6.294	2.65	0.0162861	0.257392	27.4	172.6	22.8	25.3	17	143.2	96.7	295				29500	19400	17460	4686	5202	3498	29500	19920	60750	Not Found	Not Found	Not Found	High	High	Peak Found	High	Q14126	DSG2	366-376	K367	Yes	outside	Cell membrane;Single-pass type I membrane protein;Cell junction, desmosome	8.23024	3.04093
[-].MSSGNAKIGHPAPNFK.[A]	1xBiotin [K7]; 1xMet-loss+Acetyl [N-Term]	1	3	Q06830	Q06830 [1-16]	Q06830 1xBiotin [K7]; 1xMet-loss+Acetyl [N-Term]	Peroxiredoxin-1 OS=Homo sapiens OX=9606 GN=PRDX1 PE=1 SV=1	1	1792.88	7.348	2.88	0.0089359	0.196861	24	176	24.3	31.4	11.3	178.8	262.7	91.5		5581		34080	48770	5011	4637	5986	2153	34080	50070	17430	Not Found	Peak Found	Not Found	High	High	Peak Found	High	Q06830	PRDX1	1-16	K7	No	outside	Cytoplasm;Melanosome	7.95085	2.99111
[R].SNDPKSQNHPGWLMR.[G]	1xBiotin [K5]; 1xOxidation [M14]	2	1	P06213	P06213 [567-581]	P06213 1xBiotin [K571]	Insulin receptor OS=Homo sapiens OX=9606 GN=INSR PE=1 SV=4	1	2008.91	7.847	2.97	0.00289593	0.0898597	22.6	177.4	18.2	19.6	31.1	118.6	153.7	258.9				16170	20410	10150	2482	2671	4235	16170	20960	35310	Not Found	Not Found	Not Found	Peak Found	High	Peak Found	High	P06213	INSR	567-581	K571	Yes	outside	Cell membrane;Late endosome;Lysosome;In the presence of SORL1, internalized INSR molecules are redirected back to the cell surface, thereby preventing their lysosomal catabolism and strengthening insulin signal reception	7.71623	2.9479
[K].KLNVTEQEK.[I]	1xBiotin [K1]	1	2	P06733	P06733 [81-89]	P06733 1xBiotin [K81]	Alpha-enolase OS=Homo sapiens OX=9606 GN=ENO1 PE=1 SV=2	1	1314.67	8.308	3.05	0.00535784	0.139113	21.5	178.5	15.6	37.7	23.1	192.2	205.6	125.7				30320	31590	5701	2459	5953	3650	30320	32440	19830	Not Found	Not Found	Not Found	High	High	Peak Found	High	P06733	ENO1	81-89	K81	No	outside	Cytoplasm;Cell membrane;Cytoplasm, myofibril, sarcomere, M line;ENO1 is localized to the M line;[Isoform MBP-1]: Nucleus	6.84712	2.7755
[R].KASGPPVSELITK.[A]	1xBiotin [K1]	3	3	P16402	P16402 [35-47]	P16402 1xBiotin [K35]	Histone H1.3 OS=Homo sapiens OX=9606 GN=H1-3 PE=1 SV=2	1	1552.84	5.655	2.5	0.0116388	0.219974	30.1	169.9	37.3	16.8	29.2	192.4	165.3	159				26430	22110	6277	5119	2312	4015	26430	22700	21840	Not Found	Not Found	Not Found	High	High	High	High	P16402	H1-3	35-47	K35	No	outside	Nucleus;Chromosome;According to PubMed:10997781 is associated with inactive chromatin	6.20042	2.63237
[K].ANKITITNDK.[G]	1xBiotin [K3]	3	6	P0DMV9	P0DMV9 [498-507]	P0DMV9 1xBiotin [K500]	Heat shock 70 kDa protein 1B OS=Homo sapiens OX=9606 GN=HSPA1B PE=1 SV=1	1	1343.7	5.774	2.53	0.103928	0.755559	29.5	170.5	35.7	46.7	3.6	215.3	206.2	92.4	11690	32280		159500	148800	19680	26460	34630	2666	159500	152800	68480	Peak Found	High	Not Found	High	High	High	High	P0DMV9	HSPA1B	498-507	K500	No	outside	Cytoplasm;Cytoplasm, cytoskeleton, microtubule organizing center, centrosome	5.97246	2.57832
[R].NFLKEDAMKTK.[T]	1xBiotin [K9]; 1xOxidation [M8]	1	3	Q29983	Q29983 [167-177]	Q29983 1xBiotin [K175]	MHC class I polypeptide-related sequence A OS=Homo sapiens OX=9606 GN=MICA PE=1 SV=1	2	1566.77	5.739	2.52	0.0273886	0.345464	29.7	170.3	29.7	28.2	29.4	168.8	250.7	93.2				35290	51040	5601	6218	5898	6149	35290	52410	19490	Not Found	Not Found	Not Found	High	High	High	High	Q29983	MICA	167-177	K175	Yes	outside	Cell membrane;Cytoplasm;Infection with human adenovirus 5 suppresses cell surface expression due to the adenoviral E3-19K protein which causes retention in the endoplasmic reticulum	5.8686	2.55302
[K].HAVSEGTKAVTK.[Y]	1xBiotin [K8]	17	3	O60814	O60814 [110-121]	O60814 1xBiotin [K117]	Histone H2B type 1-K OS=Homo sapiens OX=9606 GN=H2BC12 PE=1 SV=3	1	1453.75	8.333	3.06	0.434861	0.981939	21.4	178.6	23.6	43	21.2	306.1	197.1	9		11300		86280	54100		6666	12120	5975	86280	55550	2546	Not Found	Peak Found	Not Found	High	High	Not Found	High	O60814	H2BC12	110-121	K117	No	outside	Nucleus;Chromosome	5.83078	2.54369
[R].LIKDIR.[FI]	1xBiotin [K3]	2	10	Q2M389	Q2M389 [866-871]	Q2M389 1xBiotin [K868]	WASH complex subunit 4 OS=Homo sapiens OX=9606 GN=WASHC4 PE=1 SV=2	1	983.571	5.869	2.55	0.00180556	0.0820059	29.1	170.9	30.6	37.4	21.8	190	140.8	179.5	18720	48340	12530	263300	190000	71490	42370	51860	30150	263300	195100	248700	High	Peak Found	Peak Found	High	High	High	High	Q2M389	WASHC4	866-871	K868	No	outside	Early endosome	5.685	2.50716
[K].SLVSKGTLVQTK.[G]	1xBiotin [K5]	5	2	P16402	P16402 [87-98]	P16402 1xBiotin [K91]	Histone H1.3 OS=Homo sapiens OX=9606 GN=H1-3 PE=1 SV=2	1	1486.83	5.697	2.51	0.0169734	0.25804	29.9	170.1	16.5	41.9	32.1	182.7	183.1	143.7		6886		32210	31450	7283	2902	7387	5654	32210	32290	25340	Not Found	Peak Found	Not Found	High	High	Peak Found	High	P16402	H1-3	87-98	K91	No	outside	Nucleus;Chromosome;According to PubMed:10997781 is associated with inactive chromatin	5.63507	2.49443
[R].ISVYYNEATGGKYVPR.[A]	1xBiotin [K12]	1	3	P07437	P07437 [47-62]	P07437 1xBiotin [K58]	Tubulin beta chain OS=Homo sapiens OX=9606 GN=TUBB PE=1 SV=2	1	2043	5.939	2.57	0.00108557	0.0820059	28.8	171.2	29.5	38	24.6	147.3	175.3	185.2		5681		23610	27360	8530	4730	6094	3943	23610	28090	29680	Not Found	Peak Found	Not Found	High	High	Peak Found	High	P07437	TUBB	47-62	K58	No	outside	Cytoplasm, cytoskeleton	5.51094	2.4623
[K].KLEDGPK.[F]	1xBiotin [K1]	2	2	P68104	P68104 [386-392]	P68104 1xBiotin [K386]	Elongation factor 1-alpha 1 OS=Homo sapiens OX=9606 GN=EEF1A1 PE=1 SV=1	1	1012.51	4.774	2.26	0.00176539	0.0820059	34.6	165.4	22.1	34.9	35.5	218.1	122.6	166.7	2633	8778	3980	58810	32190	12920	5959	9416	9579	58810	33050	44950	Peak Found	Peak Found	Peak Found	High	High	Peak Found	High	P68104	EEF1A1	386-392	K386	No	outside	Cytoplasm;Nucleus;Nucleus, nucleolus;Cell membrane;Translocates together with ZPR1 from the cytoplasm to the nucleus and nucleolus after treatment with mitogens (PubMed:8650580);Localization at the cell membrane depends on EEF1A1 phosphorylation status and the presence of PPP1R16B (PubMed:26497934)	5.48249	2.45483
[R].YQKSTELLIR.[K]	1xBiotin [K3]	6	1	P84243	P84243 [55-64]	P84243 1xBiotin [K57]	Histone H3.3 OS=Homo sapiens OX=9606 GN=H3-3A PE=1 SV=2	1	1476.79	7.129	2.83	0.0236779	0.331034	24.6	175.4	52.5	17.8	22.5	202.4	160.6	144.2				24050	18580	4923	6231	2114	2676	24050	19070	17130	Not Found	Not Found	Not Found	High	Peak Found	Peak Found	High	P84243	H3-3A	55-64	K57	No	inside	Nucleus;Chromosome	5.46684	2.45071
[R].KGNYAER.[VI]	1xBiotin [K1]	10	3	Q16777	Q16777 [37-43]	Q16777 1xBiotin [K37]	Histone H2A type 2-C OS=Homo sapiens OX=9606 GN=H2AC20 PE=1 SV=4	1	1063.5	6.051	2.6	0.0341634	0.40716	28.4	171.6	29.2	54.3	12.4	239.7	87.5	176.9	3095	12130		57440	20430	12180	7004	13010	2963	57440	20980	42380	Peak Found	Peak Found	Not Found	High	High	High	High	Q16777	H2AC20	37-43	K37	No	outside	Nucleus;Chromosome	5.25743	2.39436
[K].GTLVQTKGTGASGSFK.[L]	1xBiotin [K7]	5	3	P16402	P16402 [92-107]	P16402 1xBiotin [K98]	Histone H1.3 OS=Homo sapiens OX=9606 GN=H1-3 PE=1 SV=2	1	1764.89	4.503	2.17	0.00188669	0.0820059	36.3	163.7	24.2	34.6	39.6	220.2	155.8	125.5		5153		35180	24240	5764	3869	5527	6330	35180	24890	20050	Not Found	Peak Found	Not Found	High	High	Peak Found	High	P16402	H1-3	92-107	K98	No	outside	Nucleus;Chromosome;According to PubMed:10997781 is associated with inactive chromatin	5.09475	2.34901
[R].LEKPAK.[Y]	1xBiotin [K3]	2	2	P04406	P04406 [249-254]	P04406 1xBiotin [K251]	Glyceraldehyde-3-phosphate dehydrogenase OS=Homo sapiens OX=9606 GN=GAPDH PE=1 SV=3	0	911.502	4.124	2.04	0.00847142	0.193446	39	161	19.4	45.2	36.2	223.8	126.3	149.2		4975		26420	14520	5061	2295	5337	4269	26420	14910	17610	Not Found	Peak Found	Not Found	High	High	Peak Found	High	P04406	GAPDH	249-254	K251	No	outside	Cytoplasm, cytosol;Nucleus;Cytoplasm, perinuclear region;Membrane;Cytoplasm, cytoskeleton;Postnuclear and Perinuclear regions	4.95252	2.30816
[R].LSKEEIER.[M]	1xBiotin [K3]	3	4	P0DMV9	P0DMV9 [510-517]	P0DMV9 1xBiotin [K512]	Heat shock 70 kDa protein 1B OS=Homo sapiens OX=9606 GN=HSPA1B PE=1 SV=1	1	1229.62	4.432	2.15	0.00131706	0.0820059	36.8	163.2	34.8	40.4	26.2	190.4	153.9	154.2	6344	15550	4493	78570	61850	18290	14360	16680	10810	78570	63510	63640	Peak Found	High	Peak Found	High	High	High	High	P0DMV9	HSPA1B	510-517	K512	No	outside	Cytoplasm;Cytoplasm, cytoskeleton, microtubule organizing center, centrosome	4.91565	2.29738
[K].VTKSAQK.[A]	1xBiotin [K3]	3	1	P68104	P68104 [451-457]	P68104 1xBiotin [K453]	Elongation factor 1-alpha 1 OS=Homo sapiens OX=9606 GN=EEF1A1 PE=1 SV=1	1	987.529	3.047	1.61	0.275328	0.981939	49.4	150.6	27.1	63	13.6	387.9	25.7	82.7		11570		76380		4680	5345	12410	2674	76380	5054	16280	Not Found	Peak Found	Not Found	High	Not Found	Peak Found	High	P68104	EEF1A1	451-457	K453	No	outside	Cytoplasm;Nucleus;Nucleus, nucleolus;Cell membrane;Translocates together with ZPR1 from the cytoplasm to the nucleus and nucleolus after treatment with mitogens (PubMed:8650580);Localization at the cell membrane depends on EEF1A1 phosphorylation status and the presence of PPP1R16B (PubMed:26497934)	4.7831	2.25795
[K].AGAVEKGVPLYR.[H]	1xBiotin [K6]	2	2	P06733	P06733 [121-132]	P06733 1xBiotin [K126]	Alpha-enolase OS=Homo sapiens OX=9606 GN=ENO1 PE=1 SV=2	1	1485.79	6.392	2.68	0.0413752	0.44235	27.1	172.9	15.6	60.5	27.9	178.1	132.5	185.4		9170		28950	20980	8665	2532	9836	4529	28950	21540	30150	Not Found	Peak Found	Not Found	High	Peak Found	High	High	P06733	ENO1	121-132	K126	No	outside	Cytoplasm;Cell membrane;Cytoplasm, myofibril, sarcomere, M line;ENO1 is localized to the M line;[Isoform MBP-1]: Nucleus	4.77244	2.25473
[R].KESYSVYVYK.[V]	1xBiotin [K1]	10	2	O60814	O60814 [35-44]	O60814 1xBiotin [K35]	Histone H2B type 1-K OS=Homo sapiens OX=9606 GN=H2BC12 PE=1 SV=3	1	1491.72	4.226	2.08	0.0212217	0.302513	38.3	161.7	50.2	19.9	36	152.2	189.7	151.9				20520	24910	5887	6774	2686	4855	20520	25580	20480	Not Found	Not Found	Not Found	High	High	Peak Found	High	O60814	H2BC12	35-44	K35	No	outside	Nucleus;Chromosome	4.65107	2.21756
[R].VAPEEHPVLLTEAPLNPKANR.[E]	1xBiotin [K18]	2	4	P60709	P60709 [96-116]	P60709 1xBiotin [K113]	Actin, cytoplasmic 1 OS=Homo sapiens OX=9606 GN=ACTB PE=1 SV=1	1	2521.32	4.124	2.04	0.0112221	0.219974	39	161	40.5	44.2	21.9	186.5	166.8	140.2				26920	23450	5818	5839	6374	3158	26920	24080	20240	Not Found	Not Found	Not Found	High	High	High	High	P60709	ACTB	96-116	K113	No	outside	Cytoplasm, cytoskeleton;Nucleus	4.6347	2.21248
[K].TVDGPSGKLWR.[D]	1xBiotin [K8]	2	2	P04406	P04406 [187-197]	P04406 1xBiotin [K194]	Glyceraldehyde-3-phosphate dehydrogenase OS=Homo sapiens OX=9606 GN=GAPDH PE=1 SV=3	1	1441.73	4.664	2.22	0.00245151	0.0848691	35.3	164.7	38.2	43	26.3	178	115.9	198.6		6371		28290	17950	9075	6067	6835	4183	28290	18430	31570	Not Found	Peak Found	Not Found	Peak Found	High	High	High	P04406	GAPDH	187-197	K194	No	outside	Cytoplasm, cytosol;Nucleus;Cytoplasm, perinuclear region;Membrane;Cytoplasm, cytoskeleton;Postnuclear and Perinuclear regions	4.58238	2.1961
[K].EVSTYIKK.[I]	1xBiotin [K7]	2	2	P68104	P68104 [173-180]	P68104 1xBiotin [K179]	Elongation factor 1-alpha 1 OS=Homo sapiens OX=9606 GN=EEF1A1 PE=1 SV=1	1	1193.62	5.984	2.58	0.126631	0.860384	28.6	171.4	17.6	53.1	36.9	231.4	220.8	40.2				25770	23950		1961	5912	4109	25770	24590	4482	Not Found	Not Found	Not Found	High	High	Not Found	High	P68104	EEF1A1	173-180	K179	No	outside	Cytoplasm;Nucleus;Nucleus, nucleolus;Cell membrane;Translocates together with ZPR1 from the cytoplasm to the nucleus and nucleolus after treatment with mitogens (PubMed:8650580);Localization at the cell membrane depends on EEF1A1 phosphorylation status and the presence of PPP1R16B (PubMed:26497934)	4.57703	2.19441
[K].KALAAAGYDVEK.[N]	1xBiotin [K1]	5	3	P16402	P16402 [65-76]	P16402 1xBiotin [K65]	Histone H1.3 OS=Homo sapiens OX=9606 GN=H1-3 PE=1 SV=2	1	1461.74	4.825	2.27	0.00194515	0.0820059	34.3	165.7	33.5	47.1	27.6	161.5	129.6	200.8		8354		30710	24010	10980	6365	8961	5241	30710	24660	38190	Not Found	Peak Found	Not Found	High	High	High	High	P16402	H1-3	65-76	K65	No	outside	Nucleus;Chromosome;According to PubMed:10997781 is associated with inactive chromatin	4.54903	2.18556
[-G].MQIFVKTLTGK.[T]	1xBiotin [K6]; 1xOxidation [M1]	4	4	P62987	P62987 [1-11]	P62987 1xBiotin [K6]	Ubiquitin-60S ribosomal protein L40 OS=Homo sapiens OX=9606 GN=UBA52 PE=1 SV=2	1	1507.8	3.127	1.64	0.0490874	0.489319	48.5	151.5	44.6	28.8	36.2	88.8	288.5	113.1				12050	38120	4411	6052	3906	4909	12050	39150	15350	Not Found	Not Found	Not Found	High	High	High	High	P62987	UBA52	1-11	K6	No	outside	[Ubiquitin]: Cytoplasm;Nucleus;[60S ribosomal protein L40]: Cytoplasm	4.47636	2.16233
[R].YTKLSDPANWLK.[I]	1xBiotin [K3]	2	2	P19022	P19022 [534-545]	P19022 1xBiotin [K536]	Cadherin-2 OS=Homo sapiens OX=9606 GN=CDH2 PE=1 SV=4	1	1661.84	2.518	1.33	0.0840829	0.664438	56.8	143.2	32.7	38.8	38.6	83.4	97.3	309.1				13440	15280	14320	5277	6257	6230	13440	15690	49830	Not Found	Not Found	Not Found	High	High	Peak Found	High	P19022	CDH2	534-545	K536	Yes	outside	Cell membrane;Cell membrane, sarcolemma;Cell junction;Cell surface;Colocalizes with OBSCN at the intercalated disk and at sarcolemma in cardiomyocytes	4.44494	2.15217
[R].LIFAGKQLEDGR.[T]	1xBiotin [K6]	4	2	P62987	P62987 [43-54]	P62987 1xBiotin [K48]	Ubiquitin-60S ribosomal protein L40 OS=Homo sapiens OX=9606 GN=UBA52 PE=1 SV=2	1	1572.82	5.173	2.37	0.0068499	0.165996	32.4	167.6	32.7	52.7	24.9	169.3	198.1	122.2		7223		24900	28380	5166	4813	7748	3665	24900	29140	17970	Not Found	Peak Found	Not Found	Peak Found	High	Peak Found	High	P62987	UBA52	43-54	K48	No	outside	[Ubiquitin]: Cytoplasm;Nucleus;[60S ribosomal protein L40]: Cytoplasm	4.43794	2.14989
[K].LGIKSLVSK.[G]	1xBiotin [K4]	5	4	P16402	P16402 [83-91]	P16402 1xBiotin [K86]	Histone H1.3 OS=Homo sapiens OX=9606 GN=H1-3 PE=1 SV=2	1	1170.69	3.577	1.84	0.00102487	0.0820059	43.7	156.3	43.5	41.9	29.8	149.8	189.6	145.4				17690	21800	4935	5137	4945	3519	17690	22380	17170	Not Found	Not Found	Not Found	High	High	Peak Found	High	P16402	H1-3	83-91	K86	No	outside	Nucleus;Chromosome;According to PubMed:10997781 is associated with inactive chromatin	4.20851	2.07331
[R].LSVDYGKK.[S]	1xBiotin [K]	8	2	P68363	P68363 [157-164]	P68363 1xBiotin [K]	Tubulin alpha-1B chain OS=Homo sapiens OX=9606 GN=TUBA1B PE=1 SV=1	1	1135.58	3.573	1.84	0.0689119	0.5894	43.7	156.3	60.2	42.7	12.9	194.4	137.3	152.4	5604	8381		40960	28180	9232	12680	8990	2723	40960	28930	32120	Peak Found	Peak Found	Not Found	High	High	Peak Found	High	P68363	TUBA1B	157-164	K163	No	outside	Cytoplasm, cytoskeleton	4.18194	2.06417
[-].MSILKIHAR.[E]	1xBiotin [K5]; 1xMet-loss+Acetyl [N-Term]	1	8	P06733	P06733 [1-9]	P06733 1xBiotin [K5]; 1xMet-loss+Acetyl [N-Term]	Alpha-enolase OS=Homo sapiens OX=9606 GN=ENO1 PE=1 SV=2	1	1205.68	4.166	2.06	0.00609873	0.152889	38.7	161.3	49.8	40.7	26.9	179.7	133.3	169.6	11050	19050	5611	90140	65120	24460	25000	20430	13500	90140	66860	85110	High	High	High	High	High	High	High	P06733	ENO1	1-9	K5	No	outside	Cytoplasm;Cell membrane;Cytoplasm, myofibril, sarcomere, M line;ENO1 is localized to the M line;[Isoform MBP-1]: Nucleus	4.10843	2.03859
[K].VVKQASEGPLK.[G]	1xBiotin [K3]	2	2	P04406	P04406 [261-271]	P04406 1xBiotin [K263]	Glyceraldehyde-3-phosphate dehydrogenase OS=Homo sapiens OX=9606 GN=GAPDH PE=1 SV=3	1	1381.75	3.796	1.92	0.0660468	0.578507	41.7	158.3	14.2	40	63.6	188.1	142.5	151.7		8678	6156	43810	32320	10160	3313	9309	14820	43810	33190	35340	Not Found	Peak Found	Peak Found	High	High	Peak Found	High	P04406	GAPDH	261-271	K263	No	outside	Cytoplasm, cytosol;Nucleus;Cytoplasm, perinuclear region;Membrane;Cytoplasm, cytoskeleton;Postnuclear and Perinuclear regions	4.09372	2.03341
[K].VLKQVHPDTGISSK.[A]	1xBiotin [K3]	16	6	O60814	O60814 [45-58]	O60814 1xBiotin [K47]	Histone H2B type 1-K OS=Homo sapiens OX=9606 GN=H2BC12 PE=1 SV=3	1	1734.92	3.856	1.95	0.00356929	0.103795	41.2	158.8	45.7	40.3	32.3	155.4	118.7	207.6	15780	29340	10480	121400	90330	46620	35710	31470	25210	121400	92750	162200	Peak Found	High	Peak Found	High	High	High	High	O60814	H2BC12	45-58	K47	No	outside	Nucleus;Chromosome	4.07349	2.02627
[R].IAKAVNEK.[S]	1xBiotin [K3]	2	2	P06733	P06733 [328-335]	P06733 1xBiotin [K330]	Alpha-enolase OS=Homo sapiens OX=9606 GN=ENO1 PE=1 SV=2	1	1098.6	4.893	2.29	0.00268208	0.0886307	33.9	166.1	52.6	35.4	31.1	183.9	173.4	123.5				22130	20320	4271	6335	4264	3748	22130	20860	14860	Not Found	Not Found	Not Found	High	High	Peak Found	High	P06733	ENO1	328-335	K330	No	outside	Cytoplasm;Cell membrane;Cytoplasm, myofibril, sarcomere, M line;ENO1 is localized to the M line;[Isoform MBP-1]: Nucleus	4.0322	2.01157
[K].KIFVGGIK.[EG]	1xBiotin [K1]	9	6	P51991; P22626; P09651	P51991 [127-134]; P22626 [113-120]; P09651 [106-113]	P51991 1xBiotin [K127]; P22626 1xBiotin [K113]; P09651 1xBiotin [K106]	Heterogeneous nuclear ribonucleoprotein A3 OS=Homo sapiens OX=9606 GN=HNRNPA3 PE=1 SV=2 Heterogeneous nuclear ribonucleoproteins A2/B1 OS=Homo sapiens OX=9606 GN=HNRNPA2B1 PE=1 SV=2 Heterogeneous nuclear ribonucleoprotein A1 OS=Homo sapiens OX=9606 GN=HNRNPA1 PE=1 SV=5	1	1087.63	2.796	1.48	0.0265407	0.344555	52.7	147.3	42.4	36.8	45.5	116.7	118.5	240.3				14010	13860	8295	5090	4419	5462	14010	14230	28860	Not Found	Not Found	Not Found	Peak Found	High	High	High	P51991	HNRNPA3	127-134	K127	No	outside	Nucleus	3.81404	1.93132
[K].KDISQNK.[R]	1xBiotin [K1]	3	4	P0DMV9	P0DMV9 [251-257]	P0DMV9 1xBiotin [K251]	Heat shock 70 kDa protein 1B OS=Homo sapiens OX=9606 GN=HSPA1B PE=1 SV=1	1	1058.53	3.665	1.87	0.703727	0.981939	42.9	157.1	49.4	51.5	23.9	288.1	5.9	181.1	13920	30620	6319	183600	3680	33180	31490	32850	15210	183600	3778	115400	High	High	Peak Found	High	Peak Found	High	High	P0DMV9	HSPA1B	251-257	K251	No	outside	Cytoplasm;Cytoplasm, cytoskeleton, microtubule organizing center, centrosome	3.80613	1.92833
[R].LLLPGELAKHAVSEGTK.[A]	1xBiotin [K17]	17	1	O60814	O60814 [101-117]	O60814 1xBiotin [K117]	Histone H2B type 1-K OS=Homo sapiens OX=9606 GN=H2BC12 PE=1 SV=3	1	1989.08	3.997	2	0.0275611	0.345464	40	160	31.7	55.7	41.8	85.1	167.2	218.4		10210	3415	16710	31990	12330	6228	10950	8218	16710	32850	42890	Not Found	Peak Found	Peak Found	Peak Found	High	Peak Found	High	O60814	H2BC12	101-117	K117	No	outside	Nucleus;Chromosome	3.64034	1.86407
[K].TAIGKAGYTDK.[V]	1xBiotin [K5]	2	2	P06733	P06733 [229-239]	P06733 1xBiotin [K233]	Alpha-enolase OS=Homo sapiens OX=9606 GN=ENO1 PE=1 SV=2	1	1350.67	4.683	2.23	0.213601	0.981939	35.2	164.8	45.5	27.3	57.3	221.1	212.8	35.9				26610	24940		5469	3288	6901	26610	25610	4321	Not Found	Not Found	Not Found	High	High	Not Found	High	P06733	ENO1	229-239	K233	No	outside	Cytoplasm;Cell membrane;Cytoplasm, myofibril, sarcomere, M line;ENO1 is localized to the M line;[Isoform MBP-1]: Nucleus	3.611	1.8524
[R].LAKYNQLLR.[I]	1xBiotin [K3]	2	1	P06733	P06733 [404-412]	P06733 1xBiotin [K406]	Alpha-enolase OS=Homo sapiens OX=9606 GN=ENO1 PE=1 SV=2	1	1344.75	4.155	2.05	0.0122065	0.221852	38.8	161.2	37.4	33.2	62.9	155.3	178.1	133.2		3057		15330	17120	3780	3689	3280	6207	15330	17580	13150	Not Found	Peak Found	Not Found	High	Peak Found	Peak Found	High	P06733	ENO1	404-412	K406	No	outside	Cytoplasm;Cell membrane;Cytoplasm, myofibril, sarcomere, M line;ENO1 is localized to the M line;[Isoform MBP-1]: Nucleus	3.49575	1.8056
[K].AGAHLQGGAKR.[V]	1xBiotin [K10]	2	1	P04406	P04406 [108-118]	P04406 1xBiotin [K117]	Glyceraldehyde-3-phosphate dehydrogenase OS=Homo sapiens OX=9606 GN=GAPDH PE=1 SV=3	1	1291.67	3.585	1.84	0.0571945	0.547111	43.6	156.4	41.2	49.9	44.4	159	80.9	224.7	3320	8487	3366	29040	14380	11800	7515	9104	8099	29040	14770	41040	Peak Found	Peak Found	Peak Found	High	Peak Found	Peak Found	High	P04406	GAPDH	108-118	K117	No	outside	Cytoplasm, cytosol;Nucleus;Cytoplasm, perinuclear region;Membrane;Cytoplasm, cytoskeleton;Postnuclear and Perinuclear regions	3.43272	1.77935
[K].GTGASGSFKLNK.[K]	1xBiotin [K9]	5	2	P16402	P16402 [99-110]	P16402 1xBiotin [K107]	Histone H1.3 OS=Homo sapiens OX=9606 GN=H1-3 PE=1 SV=2	1	1392.69	4.226	2.08	0.102741	0.755559	38.3	161.7	36.3	43.3	60.3	217	182.9	60.1				16960	13920		2839	3383	4716	16960	14290	4697	Not Found	Not Found	Not Found	High	High	Not Found	High	P16402	H1-3	99-110	K107	No	outside	Nucleus;Chromosome;According to PubMed:10997781 is associated with inactive chromatin	3.28643	1.71652
[R].LVNHFVEEFKR.[K]	1xBiotin [K10]	2	3	P0DMV9	P0DMV9 [237-247]	P0DMV9 1xBiotin [K246]	Heat shock 70 kDa protein 1B OS=Homo sapiens OX=9606 GN=HSPA1B PE=1 SV=1	1	1643.84	1.956	0.97	0.253915	0.981939	67.7	132.3	56.9	65.2	17.9	38.2	111.2	310.5	3333	8069		5064	14370	11840	7544	8656	2381	5064	14760	41190	Peak Found	High	Not Found	High	Peak Found	High	High	P0DMV9	HSPA1B	237-247	K246	No	outside	Cytoplasm;Cytoplasm, cytoskeleton, microtubule organizing center, centrosome	3.28368	1.71531
[K].TPKGPSSVEDIK.[A]	1xBiotin [K3]	3	1	P06748	P06748 [237-248]	P06748 1xBiotin [K239]	Nucleophosmin OS=Homo sapiens OX=9606 GN=NPM1 PE=1 SV=2	1	1483.75	2.318	1.21	0.0154256	0.249209	60.3	139.7	55.4	57.1	28.6	207.1	128.4	123.5		6485		25250	15240	4329	6750	6957	3485	25250	15650	15060	Not Found	Peak Found	Not Found	High	Peak Found	Peak Found	High	P06748	NPM1	237-248	K239	No	outside	Nucleus, nucleolus;Nucleus, nucleoplasm;Cytoplasm, cytoskeleton, microtubule organizing center, centrosome;Has been found in the cytoplasm in patients with primary acute myelogenous leukemia (AML), but not with secondary AML;Can shuttle between cytoplasm and nucleus;Co- localizes with the methylated form of RPS10 in the granular component (GC) region of the nucleolus;Colocalized with nucleolin an…	3.255	1.70266
[-].MPEPAKSAPAPK.[K]	1xBiotin [K6]; 1xMet-loss [N-Term]	5	3	O60814	O60814 [1-12]	O60814 1xBiotin [K6]; 1xMet-loss [N-Term]	Histone H2B type 1-K OS=Homo sapiens OX=9606 GN=H2BC12 PE=1 SV=3	1	1318.68	4.847	2.28	0.293659	0.981939	34.2	165.8	36.8	28.9	77.8	248	178.3	30.2				16530	11570		2451	1926	5183	16530	11880	2010	Not Found	Not Found	Not Found	High	High	Not Found	High	O60814	H2BC12	1-12	K6	No	outside	Nucleus;Chromosome	3.18201	1.66994
[K].TIAPALVSKK.[L]	1xBiotin [K]	1	3	P06733	P06733 [72-81]	P06733 1xBiotin [K]	Alpha-enolase OS=Homo sapiens OX=9606 GN=ENO1 PE=1 SV=2	1	1253.73	2.659	1.41	0.132778	0.885592	54.7	145.3	11.8	52.6	80	136.9	139.8	178.9		8801	5973	24600	24450	9238	2121	9441	14370	24600	25110	32140	Not Found	High	Peak Found	High	High	Peak Found	High	P06733	ENO1	72-81	K80	No	outside	Cytoplasm;Cell membrane;Cytoplasm, myofibril, sarcomere, M line;ENO1 is localized to the M line;[Isoform MBP-1]: Nucleus	3.15633	1.65825
[RK].VVEPKR.[AIQ]	1xBiotin [K5]	11	1	P51991; P22626; P09651	P51991 [104-109]; P22626 [90-95]; P09651 [83-88]	P51991 1xBiotin [K108]; P22626 1xBiotin [K94]; P09651 1xBiotin [K87]	Heterogeneous nuclear ribonucleoprotein A3 OS=Homo sapiens OX=9606 GN=HNRNPA3 PE=1 SV=2 Heterogeneous nuclear ribonucleoproteins A2/B1 OS=Homo sapiens OX=9606 GN=HNRNPA2B1 PE=1 SV=2 Heterogeneous nuclear ribonucleoprotein A1 OS=Homo sapiens OX=9606 GN=HNRNPA1 PE=1 SV=5	1	953.524	3.009	1.59	0.0350603	0.408022	49.9	150.1	29.4	51.1	65.8	139.9	160.1	153.7	4500	16500	9478	48500	54020	15310	10190	17700	22810	48500	55470	53270	Peak Found	Peak Found	Peak Found	High	Peak Found	Peak Found	High	P51991	HNRNPA3	104-109	K108	No	outside	Nucleus	3.10138	1.63291
[R].IKLGIK.[S]	1xBiotin [K2]	5	2	P16402	P16402 [81-86]	P16402 1xBiotin [K82]	Histone H1.3 OS=Homo sapiens OX=9606 GN=H1-3 PE=1 SV=2	1	897.559	2.564	1.36	0.0174154	0.258387	56.1	143.9	55.5	30.4	61.7	201	142.2	109.3				22240	15320	3475	6137	3363	6822	22240	15730	12090	Not Found	Not Found	Not Found	High	Peak Found	Peak Found	High	P16402	H1-3	81-86	K82	No	outside	Nucleus;Chromosome;According to PubMed:10997781 is associated with inactive chromatin	3.06703	1.61684
[R].AMTKDNNLLGR.[F]	1xBiotin [K4]	4	3	P0DMV9	P0DMV9 [448-458]	P0DMV9 1xBiotin [K451]	Heat shock 70 kDa protein 1B OS=Homo sapiens OX=9606 GN=HSPA1B PE=1 SV=1	1	1458.72	1.552	0.63	0.155568	0.981939	78.4	121.6	41.3	57.3	55	282	79.1	85.3		6208	2654	32750	8944	2850	4803	6659	6386	32750	9183	9914	Not Found	High	Peak Found	High	High	Peak Found	High	P0DMV9	HSPA1B	448-458	K451	No	outside	Cytoplasm;Cytoplasm, cytoskeleton, microtubule organizing center, centrosome	2.90492	1.5385
[R].ALSTGEKGFGYK.[G]	1xBiotin [K7]	1	2	P62937	P62937 [38-49]	P62937 1xBiotin [K44]	Peptidyl-prolyl cis-trans isomerase A OS=Homo sapiens OX=9606 GN=PPIA PE=1 SV=2	1	1483.72	2.353	1.23	0.0182727	0.265685	59.6	140.4	63.3	59.2	32.3	189.5	139.3	116.3	5185	10220		35110	25140	6197	11730	10970	5994	35110	25810	21560	Peak Found	Peak Found	Not Found	High	High	Peak Found	High	P62937	PPIA	38-49	K44	No	outside	Cytoplasm;Secreted	2.87447	1.5233
[K].VQVSYKGETK.[A]	1xBiotin [K6]	1	5	P0DMV9	P0DMV9 [103-112]	P0DMV9 1xBiotin [K108]	Heat shock 70 kDa protein 1B OS=Homo sapiens OX=9606 GN=HSPA1B PE=1 SV=1	1	1364.69	2.742	1.46	0.0330095	0.399966	53.5	146.5	70.3	53.9	31.9	166.7	147.6	129.7	28620	46270	12210	153600	132500	34360	64790	49630	29390	153600	136100	119500	High	High	High	High	High	Peak Found	High	P0DMV9	HSPA1B	103-112	K108	No	outside	Cytoplasm;Cytoplasm, cytoskeleton, microtubule organizing center, centrosome	2.84542	1.50864
[K].NQVALNPQNTVFDAKR.[L]	1xBiotin [K15]	2	4	P0DMV9	P0DMV9 [57-72]	P0DMV9 1xBiotin [K71]	Heat shock 70 kDa protein 1B OS=Homo sapiens OX=9606 GN=HSPA1B PE=1 SV=1	1	2041.03	3.107	1.64	0.094193	0.720824	48.7	151.3	64.5	50.4	42.6	216.4	156.5	69.6	4632	7627	2876	35160	24750	3248	10480	8181	6921	35160	25420	11300	Peak Found	High	Peak Found	High	High	Peak Found	High	P0DMV9	HSPA1B	57-72	K71	No	outside	Cytoplasm;Cytoplasm, cytoskeleton, microtubule organizing center, centrosome	2.80979	1.49046
[-G].MQIFVKTLTGK.[T]	1xBiotin [K6]	4	4	P62987	P62987 [1-11]	P62987 1xBiotin [K6]	Ubiquitin-60S ribosomal protein L40 OS=Homo sapiens OX=9606 GN=UBA52 PE=1 SV=2	1	1491.81	3.152	1.66	0.00195002	0.0820059	48.2	151.8	50.6	60.6	47.1	163.7	118.5	159.5		7264		21050	14850	5898	6509	7792	6059	21050	15250	20520	Not Found	High	Not Found	High	High	High	High	P62987	UBA52	1-11	K6	No	outside	[Ubiquitin]: Cytoplasm;Nucleus;[60S ribosomal protein L40]: Cytoplasm	2.79077	1.48066
[R].SKGQESFK.[K]	1xBiotin [K2]	2	1	P06748	P06748 [222-229]	P06748 1xBiotin [K223]	Nucleophosmin OS=Homo sapiens OX=9606 GN=NPM1 PE=1 SV=2	1	1136.54	1.512	0.6	0.546538	0.981939	79.6	120.4	31.1	76.9	54.3	82.1	330.7	24.9					26550		2564	6341	4477	6770	27260	2055	Not Found	Not Found	Not Found	Not Found	High	Not Found	High	P06748	NPM1	222-229	K223	No	outside	Nucleus, nucleolus;Nucleus, nucleoplasm;Cytoplasm, cytoskeleton, microtubule organizing center, centrosome;Has been found in the cytoplasm in patients with primary acute myelogenous leukemia (AML), but not with secondary AML;Can shuttle between cytoplasm and nucleus;Co- localizes with the methylated form of RPS10 in the granular component (GC) region of the nucleolus;Colocalized with nucleolin an…	2.69653	1.43111
[K].VEAKFINYVK.[N]	1xBiotin [K4]	2	2	P06748	P06748 [264-273]	P06748 1xBiotin [K267]	Nucleophosmin OS=Homo sapiens OX=9606 GN=NPM1 PE=1 SV=2	1	1436.76	2.17	1.12	0.0725945	0.613676	63.1	136.9	61.8	75.3	25.5	126.7	176.6	134.1		7171		12950	17570	3938	6315	7692	2611	12950	18040	13700	Not Found	Peak Found	Not Found	High	High	Peak Found	High	P06748	NPM1	264-273	K267	No	outside	Nucleus, nucleolus;Nucleus, nucleoplasm;Cytoplasm, cytoskeleton, microtubule organizing center, centrosome;Has been found in the cytoplasm in patients with primary acute myelogenous leukemia (AML), but not with secondary AML;Can shuttle between cytoplasm and nucleus;Co- localizes with the methylated form of RPS10 in the granular component (GC) region of the nucleolus;Colocalized with nucleolin an…	2.68925	1.42721
[R].KTVGVEPAADGK.[G]	1xBiotin [K1]	5	3	P46779	P46779 [47-58]	P46779 1xBiotin [K47]	60S ribosomal protein L28 OS=Homo sapiens OX=9606 GN=RPL28 PE=1 SV=3	1	1397.71	5.993	2.58	0.210848	0.981939	28.6	171.4	98.8	32.4	32.7	195.7	195.9	44.6				13070	12740		6600	2163	2180	13070	13080	2979	Not Found	Not Found	Not Found	High	High	Not Found	High	P46779	RPL28	47-58	K47	No	outside	NO_DATA	2.66188	1.41245
[K].AVTKAQK.[K]	1xBiotin [K4]	13	2	O60814	O60814 [18-24]	O60814 1xBiotin [K21]	Histone H2B type 1-K OS=Homo sapiens OX=9606 GN=H2BC12 PE=1 SV=3	1	971.534	1.618	0.69	0.341353	0.981939	76.4	123.6	68.7	81.8	13.7	289.2	35.4	111.1	4687	11790		44680		4933	10610	12640	2122	44680	5476	17160	Peak Found	Peak Found	Not Found	High	Not Found	Peak Found	High	O60814	H2BC12	18-24	K21	No	outside	Nucleus;Chromosome	2.65316	1.40771
[K].LDKAQIHDLVLVGGSTR.[I]	1xBiotin [K3]	2	1	P0DMV9	P0DMV9 [326-342]	P0DMV9 1xBiotin [K328]	Heat shock 70 kDa protein 1B OS=Homo sapiens OX=9606 GN=HSPA1B PE=1 SV=1	1	2048.1	4.089	2.03	0.237757	0.981939	39.3	160.7	36.4	91.1	37.2	43.8	152	239.5		11380		5867	19840	9222	4882	12200	4982	5867	20370	32080	Not Found	Peak Found	Not Found	Peak Found	High	Peak Found	High	P0DMV9	HSPA1B	326-342	K328	No	outside	Cytoplasm;Cytoplasm, cytoskeleton, microtubule organizing center, centrosome	2.64308	1.40222
[R].VTGTNKGISPVPINLR.[V]	1xBiotin [K6]	9	2	P50570	P50570 [108-123]	P50570 1xBiotin [K113]	Dynamin-2 OS=Homo sapiens OX=9606 GN=DNM2 PE=1 SV=2	1	1892.04	2.484	1.31	0.0775806	0.640922	57.4	142.6	25.7	62.7	77	117.2	161.7	155.7		9658	5291	19390	26040	7398	4256	10360	12730	19390	26740	25740	Not Found	Peak Found	Peak Found	Peak Found	High	Peak Found	High	P50570	DNM2	108-123	K113	No	outside	Cytoplasm;Cytoplasm, cytoskeleton;Cell junction;Membrane, clathrin-coated pit;Cell junction, synapse, postsynaptic density;Cell junction, synapse;Midbody;Cell projection, phagocytic cup;Cytoplasmic vesicle, phagosome membrane;Microtubule-associated;Also found in the postsynaptic density of neuronal cells;Co-localizes with PIK3C3 and RAB5A to the nascent phagosome (By similarity)	2.62817	1.39406
[K].KDISQNKR.[A]	1xBiotin [K1]	3	1	P0DMV9	P0DMV9 [251-258]	P0DMV9 1xBiotin [K251]	Heat shock 70 kDa protein 1B OS=Homo sapiens OX=9606 GN=HSPA1B PE=1 SV=1	2	1214.63	1.949	0.96	0.522911	0.981939	67.8	132.2	73.2	77.2	18.2	269.4	19.4	142.6	10570	23520		88060		13400	23930	25230	5949	88060	6326	46620	Peak Found	Peak Found	Not Found	High	Not Found	Peak Found	High	P0DMV9	HSPA1B	251-258	K251	No	outside	Cytoplasm;Cytoplasm, cytoskeleton, microtubule organizing center, centrosome	2.55867	1.3554
[K].GKGGEIQPVSVK.[V]	1xBiotin [K2]	1	1	P61604	P61604 [55-66]	P61604 1xBiotin [K56]	10 kDa heat shock protein, mitochondrial OS=Homo sapiens OX=9606 GN=HSPE1 PE=1 SV=2	1	1424.76	2.179	1.12	0.0431872	0.45503	62.9	137.1	72.5	68	36.5	151.9	148.1	123.1				13750	13050	3202	6557	6151	3306	13750	13400	11140	Not Found	Not Found	Not Found	High	Peak Found	Peak Found	High	P61604	HSPE1	55-66	K56	No	outside	Mitochondrion matrix	2.39103	1.25763
[R].IIGLKPEGVPR.[I]	1xBiotin [K5]	2	2	P54709	P54709 [178-188]	P54709 1xBiotin [K182]	Sodium/potassium-transporting ATPase subunit beta-3 OS=Homo sapiens OX=9606 GN=ATP1B3 PE=1 SV=1	0	1404.8	3.283	1.72	0.0505832	0.492307	46.7	153.3	44.7	47	85.7	154.5	85.3	182.7				9264	4985	3150	2682	2821	5138	9264	5118	10960	Not Found	Not Found	Not Found	High	High	Peak Found	High	P54709	ATP1B3	178-188	K182	Yes	outside	Cell membrane;Melanosome	2.38154	1.2519
[K].ITITNDKGR.[L]	1xBiotin [K7]	6	7	P0DMV9	P0DMV9 [501-509]	P0DMV9 1xBiotin [K507]	Heat shock 70 kDa protein 1B OS=Homo sapiens OX=9606 GN=HSPA1B PE=1 SV=1	1	1243.65	3.74	1.9	0.116754	0.816156	42.2	157.8	33.5	111.4	35.8	168.8	133.9	116.6	8471	59410	8508	96560	74580	19180	19170	63730	20480	96560	76580	66720	Peak Found	High	High	High	High	High	High	P0DMV9	HSPA1B	501-509	K507	No	outside	Cytoplasm;Cytoplasm, cytoskeleton, microtubule organizing center, centrosome	2.32018	1.21424
[R].GAPLAKVVFR.[D]	1xBiotin [K6]	1	1	P62917	P62917 [55-64]	P62917 1xBiotin [K60]	60S ribosomal protein L8 OS=Homo sapiens OX=9606 GN=RPL8 PE=1 SV=2	1	1283.73	2.103	1.07	0.0840082	0.664438	64.4	135.6	95	58.6	34.6	123.3	103.7	184.7		3967		8951	7330	3854	6896	4256	2511	8951	7526	13410	Not Found	Peak Found	Not Found	Peak Found	High	Peak Found	High	P62917	RPL8	55-64	K60	No	outside	Cytoplasm	2.18744	1.12924
[K].EAAGKSSGPTSLFAVTVAPPGAR.[Q]	1xBiotin [K5]	2	7	Q00839	Q00839 [182-204]	Q00839 1xBiotin [K186]	Heterogeneous nuclear ribonucleoprotein U OS=Homo sapiens OX=9606 GN=HNRNPU PE=1 SV=6	1	2397.22	2.177	1.12	0.0251093	0.334319	62.9	137.1	73.1	55.4	67.6	97.5	159.1	147.2	8906	14250	7743	26870	42710	11660	20160	15280	18630	26870	43860	40570	High	High	High	High	High	Peak Found	High	Q00839	HNRNPU	182-204	K186	No	outside	Nucleus;Nucleus matrix;Chromosome;Nucleus speckle;Cytoplasm, cytoskeleton, microtubule organizing center, centrosome;Chromosome, centromere, kinetochore;Cytoplasm, cytoskeleton, spindle;Cytoplasm, cytoskeleton, spindle pole;Midbody;Cytoplasm;Cell surface;Cytoplasmic granule;Localizes in the nucleus during interphase (PubMed:21242313);At metaphase, localizes with mitotic spindle microtubules (MTs)…	2.05844	1.04155
[R].ILLQSKNAGAVIGK.[G]	1xBiotin [K6]	3	2	P61978	P61978 [47-60]	P61978 1xBiotin [K52]	Heterogeneous nuclear ribonucleoprotein K OS=Homo sapiens OX=9606 GN=HNRNPK PE=1 SV=1	1	1637.94	2.018	1.01	0.0981251	0.736197	66.3	133.7	36.8	94.9	66.9	114.1	135	152.4		8882	2791	11470	13200	4400	3692	9527	6717	11470	13550	15310	Not Found	Peak Found	Peak Found	Peak Found	High	High	High	P61978	HNRNPK	47-60	K52	No	outside	Cytoplasm;Nucleus, nucleoplasm;Cell projection, podosome;In case of ASFV infection, there is a shift in the localization which becomes predominantly nuclear (PubMed:18775702)	2.02297	1.01648
[K].SGFNSKSGQR.[G]	1xBiotin [K6]	3	1	P07910	P07910 [171-180]	P07910 1xBiotin [K176]	Heterogeneous nuclear ribonucleoproteins C1/C2 OS=Homo sapiens OX=9606 GN=HNRNPC PE=1 SV=4	1	1293.6	3.078	1.62	0.468065	0.981939	49	151	53	89.7	56.1	172.7	193.3	35.2				11880	12950		3648	6175	3859	11880	13300	2423	Not Found	Not Found	Not Found	Peak Found	High	Not Found	High	P07910	HNRNPC	171-180	K176	No	outside	Nucleus	2.01747	1.01255
[R].KASDVHEVR.[K]	1xBiotin [K1]	3	1	P14618	P14618 [247-255]	P14618 1xBiotin [K247]	Pyruvate kinase PKM OS=Homo sapiens OX=9606 GN=PKM PE=1 SV=4	1	1266.63	1.998	1	0.304984	0.981939	66.7	133.3	62.6	72.2	66.9	210.1	54.6	133.6				9579	2423		2854	3294	3049	9579	2488	6092	Not Found	Not Found	Not Found	High	Peak Found	Not Found	High	P14618	PKM	247-255	K247	No	outside	Cytoplasm;Nucleus;Nuclear translocation is sufficient to induce cell death that is caspase independent, isoform-specific and independent of its enzymatic activity	1.97445	0.98145
[K].AAGAGKVTK.[S]	1xBiotin [K6]	2	4	P68104	P68104 [445-453]	P68104 1xBiotin [K450]	Elongation factor 1-alpha 1 OS=Homo sapiens OX=9606 GN=EEF1A1 PE=1 SV=1	1	1028.56	1.94	0.96	0.885179	0.987945	68	132	90.9	76.1	35	239.2	11.1	147.7	15150	26750	5476	90160	4066	16000	34280	28690	13180	90160	4175	55670	High	High	Peak Found	High	Peak Found	High	High	P68104	EEF1A1	445-453	K450	No	outside	Cytoplasm;Nucleus;Nucleus, nucleolus;Cell membrane;Translocates together with ZPR1 from the cytoplasm to the nucleus and nucleolus after treatment with mitogens (PubMed:8650580);Localization at the cell membrane depends on EEF1A1 phosphorylation status and the presence of PPP1R16B (PubMed:26497934)	1.96986	0.978095
[K].GQKVGEFSGANK.[E]	1xBiotin [K3]	2	2	P10599	P10599 [83-94]	P10599 1xBiotin [K85]	Thioredoxin OS=Homo sapiens OX=9606 GN=TXN PE=1 SV=3	1	1447.7	1.471	0.56	0.185913	0.981939	80.9	119.1	86.5	71.9	52.2	205.8	105.7	78				8080	4042		3395	2821	2049	8080	4150	3061	Not Found	Not Found	Not Found	High	High	Not Found	High	P10599	TXN	83-94	K85	No	inside	Nucleus;Cytoplasm;Secreted;Predominantly in the cytoplasm in non irradiated cells (PubMed:11118054);Radiation induces translocation of TRX from the cytoplasm to the nucleus (PubMed:11118054);Secreted by a leaderless secretory pathway (PubMed:1332947)	1.85009	0.887596
[R].EMLQQSKILK.[VY]	1xBiotin [K7]; 1xOxidation [M2]	4	1	P07900; P08238	P07900 [401-410]; P08238 [393-402]	P07900 1xBiotin [K407]; P08238 1xBiotin [K399]	Heat shock protein HSP 90-alpha OS=Homo sapiens OX=9606 GN=HSP90AA1 PE=1 SV=5 Heat shock protein HSP 90-beta OS=Homo sapiens OX=9606 GN=HSP90AB1 PE=1 SV=4	1	1459.76	1.416	0.5	0.527284	0.981939	82.8	117.2	62.2	43.1	105.7	88.1	257.6	43.3				4595	13080		3245	2246	5511	4595	13430	2257	Not Found	Not Found	Not Found	Peak Found	High	Not Found	High	P07900	HSP90AA1	401-410	K407	No	outside	Nucleus;Cytoplasm;Melanosome;Cell membrane	1.84348	0.882434
[R].VSAKNALESYAFNMK.[S]	1xBiotin [K4]; 1xOxidation [M14]	2	1	P0DMV9	P0DMV9 [536-550]	P0DMV9 1xBiotin [K539]	Heat shock 70 kDa protein 1B OS=Homo sapiens OX=9606 GN=HSPA1B PE=1 SV=1	1	1914.91	1.541	0.62	0.35292	0.981939	78.7	121.3	70.1	70.1	71.6	108.1	221.5	58.6		4092		6764	13500		4385	4390	4480	6764	13860	3668	Not Found	Peak Found	Not Found	Peak Found	High	Not Found	High	P0DMV9	HSPA1B	536-550	K539	No	outside	Cytoplasm;Cytoplasm, cytoskeleton, microtubule organizing center, centrosome	1.83267	0.873945
[R].HQGVMVGMGQKDSYVGDEAQSK.[R]	1xBiotin [K11]; 2xOxidation [M5; M8]	6	2	P60709	P60709 [40-61]	P60709 1xBiotin [K50]	Actin, cytoplasmic 1 OS=Homo sapiens OX=9606 GN=ACTB PE=1 SV=1	1	2609.14	0.552	-0.86	0.996473	0.997725	128.8	71.2	72.3	75.3	71.2	30.9	310.5	39.9					27110		6479	6747	6378	2769	27830	3579	Not Found	Not Found	Not Found	High	High	Not Found	High	P60709	ACTB	40-61	K50	No	outside	Cytoplasm, cytoskeleton;Nucleus	1.74342	0.80192
[R].QQEGFKGTFPDAR.[E]	1xBiotin [K6]	2	7	Q15233	Q15233 [366-378]	Q15233 1xBiotin [K371]	Non-POU domain-containing octamer-binding protein OS=Homo sapiens OX=9606 GN=NONO PE=1 SV=4	1	1706.8	1.311	0.39	0.246313	0.981939	86.5	113.5	81.3	80.3	59	105.3	74	200.1	7259	15140	4957	21290	14560	11630	16430	16240	11930	21290	14950	40450	High	High	High	High	High	High	High	Q15233	NONO	366-378	K371	No	outside	Nucleus;Nucleus, nucleolus;Nucleus speckle	1.71951	0.781995
[R].LAKLSDGVAVLK.[V]	1xBiotin [K3]	1	1	P10809	P10809 [394-405]	P10809 1xBiotin [K396]	60 kDa heat shock protein, mitochondrial OS=Homo sapiens OX=9606 GN=HSPD1 PE=1 SV=2	1	1439.83	1.499	0.58	0.0389444	0.433058	80	120	61.6	84.6	77.1	102.1	115.6	158.9					7639	3099	4182	5739	5232	6925	7844	10780	Not Found	Not Found	Not Found	Not Found	High	Peak Found	High	P10809	HSPD1	394-405	K396	No	outside	Mitochondrion matrix	1.68607	0.753663
[R].VLGPKIEAVQK.[V]	1xBiotin [K5]	4	1	Q7Z4V5	Q7Z4V5 [550-560]	Q7Z4V5 1xBiotin [K554]	Hepatoma-derived growth factor-related protein 2 OS=Homo sapiens OX=9606 GN=HDGFL2 PE=1 SV=1	1	1407.8	1.932	0.95	0.0659213	0.578507	68.2	131.8	87.7	72.2	63.8	89.3	147.4	139.6		4412		5847	9402	2628	5748	4732	4182	5847	9654	9143	Not Found	Peak Found	Not Found	Peak Found	High	Peak Found	High	Q7Z4V5	HDGFL2	550-560	K554	No	outside	Nucleus	1.68081	0.749155
[R].AKHHAISAK.[L]	1xBiotin [K2]	3	1	P27824	P27824 [126-134]	P27824 1xBiotin [K127]	Calnexin OS=Homo sapiens OX=9606 GN=CANX PE=1 SV=2	1	1188.63	1.279	0.35	0.5709	0.981939	87.8	112.2	56.9	97.9	79.1	215.9	49	101.2				12220			3221	5543	4479	12220	2774	5728	Not Found	Not Found	Not Found	High	Not Found	Not Found	High	P27824	CANX	126-134	K127	Yes	outside	Endoplasmic reticulum membrane;Endoplasmic reticulum;Melanosome;The palmitoylated form preferentially localizes to the perinuclear rough ER (PubMed:22314232)	1.56475	0.645933
[R].LYVSKGFNK.[N]	1xBiotin [K5]	1	1	O75487	O75487 [36-44]	O75487 1xBiotin [K40]	Glypican-4 OS=Homo sapiens OX=9606 GN=GPC4 PE=1 SV=4	1	1281.67	1.508	0.59	0.179371	0.981939	79.7	120.3	112.8	75.2	50.2	148.1	100.3	113.4				8697	5736		6625	4418	2948	8697	5890	6663	Not Found	Not Found	Not Found	High	Peak Found	Not Found	High	O75487	GPC4	36-44	K40	No	outside	Cell membrane;[Secreted glypican-4]: Secreted, extracellular space	1.51883	0.602964
[K].TFGKAAGPSLSHTSGGTQSK.[V]	1xBiotin [K4]	1	1	P27694	P27694 [164-183]	P27694 1xBiotin [K167]	Replication protein A 70 kDa DNA-binding subunit OS=Homo sapiens OX=9606 GN=RPA1 PE=1 SV=2	1	2145.04	2.166	1.12	0.548751	0.981939	63.2	136.8	53.5	137.8	48.8	115.9	45.7	198.3		12040		10860	4167	5339	5013	12910	4573	10860	4278	18570	Not Found	High	Not Found	Peak Found	Peak Found	Peak Found	High	P27694	RPA1	164-183	K167	No	outside	Nucleus;Nucleus, PML body	1.4984	0.583423
[K].TKIISNR.[G]	1xBiotin [K2]	3	2	P00533	P00533 [488-494]	P00533 1xBiotin [K489]	Epidermal growth factor receptor OS=Homo sapiens OX=9606 GN=EGFR PE=1 SV=2	1	1057.58	1.405	0.49	0.0936722	0.720824	83.2	116.8	82.5	58.9	99	115.9	102.2	141.5	22150	33350	24980	70410	60460	24700	50130	35780	60110	70410	62080	85920	Peak Found	High	Peak Found	Peak Found	High	Peak Found	High	P00533	EGFR	488-494	K489	Yes	outside	Cell membrane;Endoplasmic reticulum membrane ;Single-pass type I membrane protein;Golgi apparatus membrane;Single-pass type I membrane protein;Nucleus membrane;Single-pass type I membrane protein;Endosome;Endosome membrane;Nucleus;Endocytosed upon activation by ligand (PubMed:2790960, PubMed:17182860, PubMed:27153536);Colocalized with GPER1 in the nucleus of estrogen agonist-induced cancer-associ…	1.49575	0.580873
[R].KFGDPVVQSDMK.[H]	1xBiotin [K1]	2	5	P0DMV9	P0DMV9 [77-88]	P0DMV9 1xBiotin [K77]	Heat shock 70 kDa protein 1B OS=Homo sapiens OX=9606 GN=HSPA1B PE=1 SV=1	1	1576.75	1.097	0.13	0.632979	0.981939	95.4	104.6	49.7	115.2	78.8	218.2	51.6	86.5	4300	21020	6407	42690	9839	4863	9732	22550	15420	42690	10100	16920	Peak Found	High	Peak Found	High	High	High	High	P0DMV9	HSPA1B	77-88	K77	No	outside	Cytoplasm;Cytoplasm, cytoskeleton, microtubule organizing center, centrosome	1.46136	0.547316
[R].DTPAKNAQK.[S]	1xBiotin [K5]	2	1	P06748	P06748 [198-206]	P06748 1xBiotin [K202]	Nucleophosmin OS=Homo sapiens OX=9606 GN=NPM1 PE=1 SV=2	1	1198.59	0.952	-0.07	0.751595	0.985303	102.5	97.5	59.7	109	77.4	230.4	73.6	49.9		7811		17720			4594	8378	5949	17720	5663	3834	Not Found	Peak Found	Not Found	High	Not Found	Not Found	High	P06748	NPM1	198-206	K202	No	outside	Nucleus, nucleolus;Nucleus, nucleoplasm;Cytoplasm, cytoskeleton, microtubule organizing center, centrosome;Has been found in the cytoplasm in patients with primary acute myelogenous leukemia (AML), but not with secondary AML;Can shuttle between cytoplasm and nucleus;Co- localizes with the methylated form of RPS10 in the granular component (GC) region of the nucleolus;Colocalized with nucleolin an…	1.43845	0.52452
[K].KTVTPAK.[A]	1xBiotin [K1]	1	1	P19338	P19338 [96-102]	P19338 1xBiotin [K96]	Nucleolin OS=Homo sapiens OX=9606 GN=NCL PE=1 SV=3	1	970.539	1.652	0.72	0.629647	0.981939	75.4	124.6	79.8	91.2	81.8	161.7	50.4	135.2	4022	9707	3879	18450	5600	4433	9102	10410	9336	18450	5750	15420	Peak Found	Peak Found	Peak Found	High	Peak Found	Peak Found	High	P19338	NCL	96-102	K96	No	outside	Nucleus, nucleolus;Cytoplasm	1.37341	0.457758
[K].QLATKAAR.[K]	1xBiotin [K5]	5	1	P84243	P84243 [20-27]	P84243 1xBiotin [K24]	Histone H3.3 OS=Homo sapiens OX=9606 GN=H3-3A PE=1 SV=2	1	1084.59	1.007	0.01	0.704507	0.981939	99.7	100.3	76.6	94.5	83.2	83.8	204.1	57.8					14220		5479	6759	5955	5993	14600	4132	Not Found	Not Found	Not Found	Not Found	High	Not Found	High	P84243	H3-3A	20-27	K24	No	inside	Nucleus;Chromosome	1.35904	0.442587
[R].IMKAQALR.[D]	1xBiotin [K3]; 1xOxidation [M2]	4	3	P07900; P08238	P07900 [613-620]; P08238 [605-612]	P07900 1xBiotin [K615]; P08238 1xBiotin [K607]	Heat shock protein HSP 90-alpha OS=Homo sapiens OX=9606 GN=HSP90AA1 PE=1 SV=5 Heat shock protein HSP 90-beta OS=Homo sapiens OX=9606 GN=HSP90AB1 PE=1 SV=4	1	1172.63	2.015	1.01	0.44527	0.981939	66.3	133.7	166.4	63.5	28.8	73.7	127.9	139.7	11770	9474		11800	19940	6429	26650	10160	4603	11800	20480	22370	High	High	Not Found	Peak Found	High	Peak Found	High	P07900	HSP90AA1	613-620	K615	No	outside	Nucleus;Cytoplasm;Melanosome;Cell membrane	1.31963	0.400138
[R].ISKEEAMR.[W]	1xBiotin [K3]; 1xOxidation [M7]	2	1	P62913	P62913 [157-164]	P62913 1xBiotin [K159]	60S ribosomal protein L11 OS=Homo sapiens OX=9606 GN=RPL11 PE=1 SV=2	1	1205.57	1.414	0.5	0.30104	0.981939	82.8	117.2	86.1	100.5	73.8	121.7	139.6	78.3					7681		4863	5679	4171	6877	7887	4424	Not Found	Not Found	Not Found	Not Found	High	Not Found	High	P62913	RPL11	157-164	K159	No	outside	Nucleus, nucleolus;Cytoplasm	1.30415	0.383113
[K].NNIKLYVR.[R]	1xBiotin [K4]	4	1	P07900; P08238	P07900 [359-366]; P08238 [351-358]	P07900 1xBiotin [K362]; P08238 1xBiotin [K354]	Heat shock protein HSP 90-alpha OS=Homo sapiens OX=9606 GN=HSP90AA1 PE=1 SV=5 Heat shock protein HSP 90-beta OS=Homo sapiens OX=9606 GN=HSP90AB1 PE=1 SV=4	1	1245.68	1.365	0.45	0.47154	0.981939	84.6	115.4	86.7	96.8	78.1	151.6	118.3	68.4		6906		11600	8820		6634	7408	5979	11600	9056	5232	Not Found	Peak Found	Not Found	High	Peak Found	Not Found	High	P07900	HSP90AA1	359-366	K362	No	outside	Nucleus;Cytoplasm;Melanosome;Cell membrane	1.29304	0.370769
[K].KSADTLWDIQK.[D]	1xBiotin [K1]	1	2	P07195	P07195 [319-329]	P07195 1xBiotin [K319]	L-lactate dehydrogenase B chain OS=Homo sapiens OX=9606 GN=LDHB PE=1 SV=2	1	1530.76	1.516	0.6	0.736293	0.985303	79.5	120.5	78.9	101.4	83.5	126.5	159.5	50.1				7316	8982		4564	5866	4825	7316	9223	2899	Not Found	Not Found	Not Found	High	High	Not Found	High	P07195	LDHB	319-329	K319	No	outside	Cytoplasm	1.27421	0.349598
[R].LIGDAAKNQVALNPQNTVFDAK.[R]	1xBiotin [K7]	2	5	P0DMV9	P0DMV9 [50-71]	P0DMV9 1xBiotin [K56]	Heat shock 70 kDa protein 1B OS=Homo sapiens OX=9606 GN=HSPA1B PE=1 SV=1	1	2553.31	1.159	0.21	0.0507882	0.492307	92.6	107.4	87	92.7	90.3	104.6	121.8	103.6	13100	29440	12780	35640	40420	10150	29650	31580	30750	35640	41510	35300	High	High	Peak Found	High	High	High	High	P0DMV9	HSPA1B	50-71	K56	No	outside	Cytoplasm;Cytoplasm, cytoskeleton, microtubule organizing center, centrosome	1.22255	0.289892
[R].SGKYDLDFK.[S]	1xBiotin [K3]	2	4	P06733	P06733 [254-262]	P06733 1xBiotin [K256]	Alpha-enolase OS=Homo sapiens OX=9606 GN=ENO1 PE=1 SV=2	1	1298.61	0.99	-0.01	0.489358	0.981939	100.5	99.5	108.1	123.1	39.8	122.6	99.5	107	8171	19640		20970	16580	5261	18490	21060	6806	20970	17030	18300	High	High	Not Found	High	High	Peak Found	High	P06733	ENO1	254-262	K256	No	outside	Cytoplasm;Cell membrane;Cytoplasm, myofibril, sarcomere, M line;ENO1 is localized to the M line;[Isoform MBP-1]: Nucleus	1.21451	0.280379
[R].KDLYANTVLSGGTTMYPGIADR.[M]	1xBiotin [K1]; 1xOxidation [M15]	2	1	P60709	P60709 [291-312]	P60709 1xBiotin [K291]	Actin, cytoplasmic 1 OS=Homo sapiens OX=9606 GN=ACTB PE=1 SV=1	1	2585.24	0.96	-0.06	0.834772	0.987945	102	98	83.9	96.6	95.8	61.3	170.4	92					11500		5816	6694	6642	4247	11810	6379	Not Found	Not Found	Not Found	Not Found	High	Not Found	High	P60709	ACTB	291-312	K291	No	outside	Cytoplasm, cytoskeleton;Nucleus	1.17147	0.22832
[K].EITALAPSTMKIK.[I]	1xBiotin [K]; 1xOxidation [M10]	7	13	P60709	P60709 [316-328]	P60709 1xBiotin [K]	Actin, cytoplasmic 1 OS=Homo sapiens OX=9606 GN=ACTB PE=1 SV=1	1	1644.87	1.08	0.11	0.745286	0.985303	96.1	103.9	96.7	77.6	102.6	64	154.6	104.5	54360	92090	54270	81410	191600	38210	123000	98790	130600	81410	196700	132900	High	High	High	High	High	High	High	P60709	ACTB	316-328	K326	No	outside	Cytoplasm, cytoskeleton;Nucleus	1.16635	0.222001
[K].GQPLCVLSAMKMETVVTSPMEGTVR.[K]	1xBiotin [K11]; 1xCarbamidomethyl [C5]; 3xOxidation [M10; M12; M20]	1	35	P11498	P11498 [1134-1158]	P11498 1xBiotin [K1144]	Pyruvate carboxylase, mitochondrial OS=Homo sapiens OX=9606 GN=PC PE=1 SV=2	1	2995.41	1.252	0.32	0.972781	0.993275	88.8	111.2	132.4	74.8	72.9	44.6	181.6	93.6	230800	274900	119500	176100	697800	106100	522400	294900	287600	176100	716500	369200	High	High	High	High	High	High	High	P11498	PC	1134-1158	K1144	No	outside	Mitochondrion matrix	1.142	0.191567
[K].KLVWVPSDK.[S]	1xBiotin [K1]	1	6	P35579	P35579 [30-38]	P35579 1xBiotin [K30]	Myosin-9 OS=Homo sapiens OX=9606 GN=MYH9 PE=1 SV=4	1	1297.7	1.026	0.04	0.518166	0.981939	98.7	101.3	95.9	107.9	80.4	88.6	98.4	128.9	12600	29890	9927	26320	28480	11020	28510	32070	23890	26320	29240	38330	High	High	High	High	High	High	High	P35579	MYH9	30-38	K30	No	outside	Cytoplasm, cytoskeleton;Cytoplasm, cell cortex;In retinal pigment epithelial cells, predominantly localized to stress fiber-like structures with some localization to cytoplasmic puncta (PubMed:27331610)	1.11152	0.152532
[K].ILKVIR.[K]	1xBiotin [K3]	5	4	P14625; P07900; P08238	P14625 [456-461]; P07900 [408-413]; P08238 [400-405]	P14625 1xBiotin [K458]; P07900 1xBiotin [K410]; P08238 1xBiotin [K402]	Endoplasmin OS=Homo sapiens OX=9606 GN=HSP90B1 PE=1 SV=1 Heat shock protein HSP 90-alpha OS=Homo sapiens OX=9606 GN=HSP90AA1 PE=1 SV=5 Heat shock protein HSP 90-beta OS=Homo sapiens OX=9606 GN=HSP90AB1 PE=1 SV=4	1	967.612	0.825	-0.28	0.721452	0.985303	109.6	90.4	119	76.5	116	95.8	82	110.7	28160	38170	25820	51280	42740	17030	63730	40940	62130	51280	43880	59250	Peak Found	High	Peak Found	High	Peak Found	Peak Found	High	P14625	HSP90B1	456-461	K458	No	outside	Endoplasmic reticulum lumen;Sarcoplasmic reticulum lumen;Melanosome	0.925719	-0.111353
[R].YESLKGVDPK.[F]	1xBiotin [K5]	1	4	P47914	P47914 [29-38]	P47914 1xBiotin [K33]	60S ribosomal protein L29 OS=Homo sapiens OX=9606 GN=RPL29 PE=1 SV=2	1	1361.68	0.983	-0.02	0.642335	0.981939	100.9	99.1	87.4	72.3	171.5	85.9	77.1	105.6	6480	11320	11960	14420	12600	5095	14670	12140	28780	14420	12940	17720	Peak Found	High	High	High	High	Peak Found	High	P47914	RPL29	29-38	K33	No	inside	NO_DATA	0.810937	-0.302338
[R].GFGGKFGVQMDR.[V]	1xBiotin [K5]; 1xOxidation [M10]	3	2	Q14247	Q14247 [120-131]	Q14247 1xBiotin [K124]	Src substrate cortactin OS=Homo sapiens OX=9606 GN=CTTN PE=1 SV=2	1	1540.7	0.885	-0.18	0.3421	0.981939	106.1	93.9	116.7	113.4	108.3	49.5	111.8	100.4	7704	15800	6725	7399	16280	4312	17440	16940	16180	7399	16720	15000	Peak Found	Peak Found	High	Peak Found	High	Peak Found	High	Q14247	CTTN	120-131	K124	No	outside	Cytoplasm, cytoskeleton;Cell projection, lamellipodium;Cell projection, ruffle;Cell projection, dendrite;Cell projection;Cell membrane;Cell projection, podosome;Cell junction;Cell junction, focal adhesion;Membrane, clathrin-coated pit;Cell projection, dendritic spine;Cytoplasm, cell cortex;Associated with membrane ruffles and lamellipodia;In the presence of CTTNBP2NL, colocalizes with stress fibe…	0.773714	-0.370127
[K].TGFGGKFGVQSER.[Q]	1xBiotin [K6]	1	5	Q14247	Q14247 [267-279]	Q14247 1xBiotin [K272]	Src substrate cortactin OS=Homo sapiens OX=9606 GN=CTTN PE=1 SV=2	1	1595.76	0.595	-0.75	0.282771	0.981939	125.4	74.6	104.4	108.1	130.9	64.3	62.2	130.1	10110	22100	11920	14100	13280	8198	22890	23710	28690	14100	13640	28520	High	High	High	Peak Found	High	Peak Found	High	Q14247	CTTN	267-279	K272	No	outside	Cytoplasm, cytoskeleton;Cell projection, lamellipodium;Cell projection, ruffle;Cell projection, dendrite;Cell projection;Cell membrane;Cell projection, podosome;Cell junction;Cell junction, focal adhesion;Membrane, clathrin-coated pit;Cell projection, dendritic spine;Cytoplasm, cell cortex;Associated with membrane ruffles and lamellipodia;In the presence of CTTNBP2NL, colocalizes with stress fibe…	0.747244	-0.420349
[K].GFGGKFGVQTDR.[Q]	1xBiotin [K5]	3	9	Q14247	Q14247 [231-242]	Q14247 1xBiotin [K235]	Src substrate cortactin OS=Homo sapiens OX=9606 GN=CTTN PE=1 SV=2	1	1494.72	0.536	-0.9	0.237674	0.981939	130.2	69.8	113.4	100.6	141.2	60.8	55.4	128.7	37110	69450	43460	45030	40000	27400	84000	74500	104600	45030	41070	95330	High	High	High	High	High	High	High	Q14247	CTTN	231-242	K235	No	outside	Cytoplasm, cytoskeleton;Cell projection, lamellipodium;Cell projection, ruffle;Cell projection, dendrite;Cell projection;Cell membrane;Cell projection, podosome;Cell junction;Cell junction, focal adhesion;Membrane, clathrin-coated pit;Cell projection, dendritic spine;Cytoplasm, cell cortex;Associated with membrane ruffles and lamellipodia;In the presence of CTTNBP2NL, colocalizes with stress fibe…	0.689586	-0.536198
[K].EITALAPSTMKIK.[I]	1xBiotin [K]	7	5	P60709	P60709 [316-328]	P60709 1xBiotin [K]	Actin, cytoplasmic 1 OS=Homo sapiens OX=9606 GN=ACTB PE=1 SV=1	1	1628.88	0.735	-0.44	0.217733	0.981939	115.3	84.7	90.2	131.6	140.1	97.5	43.9	96.7	17280	53190	25250	42270	18530	12050	39110	57060	60750	42270	19020	41930	Peak Found	High	High	High	High	Peak Found	High	P60709	ACTB	316-328	K326	No	outside	Cytoplasm, cytoskeleton;Nucleus	0.657787	-0.604307
[R].SGGYSSGKQGR.[S]	1xBiotin [K8]	5	8	Q15084	Q15084 [143-153]	Q15084 1xBiotin [K150]	Protein disulfide-isomerase A6 OS=Homo sapiens OX=9606 GN=PDIA6 PE=1 SV=1	1	1309.6	0.872	-0.2	0.242514	0.981939	106.8	93.2	144.1	113	105.4	99.5	39.3	98.6	52550	86940	36150	82050	31620	23380	118900	93260	86990	82050	32460	81350	High	High	High	High	High	High	High	Q15084	PDIA6	143-153	K150	No	outside	Endoplasmic reticulum lumen;Cell membrane;Melanosome	0.654722	-0.611046
[K].GQEVSPKVYFMK.[Q]	1xBiotin [K7]; 1xOxidation [M11]	1	5	P09936	P09936 [72-83]	P09936 1xBiotin [K78]	Ubiquitin carboxyl-terminal hydrolase isozyme L1 OS=Homo sapiens OX=9606 GN=UCHL1 PE=1 SV=2	1	1654.8	0.747	-0.42	0.0812813	0.656572	114.5	85.5	167.7	110.6	103.1	48.6	82.7	87.3	12730	17730	7361	8361	13840	4312	28820	19020	17710	8361	14210	15000	High	High	Peak Found	High	High	Peak Found	High	P09936	UCHL1	72-83	K78	No	outside	Cytoplasm;Endoplasmic reticulum membrane	0.573166	-0.802976
[K].VTQQGLKMVVPGLDGAQIPR.[D]	1xBiotin [K7]	1	1	P49327	P49327 [1152-1171]	P49327 1xBiotin [K1158]	Fatty acid synthase OS=Homo sapiens OX=9606 GN=FASN PE=1 SV=3	1	2333.25	0.579	-0.79	0.149894	0.964361	126.6	73.4	75.1	178.6	134	47.6	77.6	87.1		12860	4301				5797	13800	10350	3677	5996	6728	Not Found	High	Peak Found	Not Found	Not Found	Not Found	High	P49327	FASN	1152-1171	K1158	No	outside	Cytoplasm;Melanosome	0.547668	-0.868628
[K].GQPLCVLSAMKMETVVTSPMEGTVR.[K]	1xBiotin [K11]; 1xCarbamidomethyl [C5]; 2xOxidation [M12; M]	1	55	P11498	P11498 [1134-1158]	P11498 1xBiotin [K1144]	Pyruvate carboxylase, mitochondrial OS=Homo sapiens OX=9606 GN=PC PE=1 SV=2	1	2979.41	0.46	-1.12	0.0915848	0.715937	137	63	130.9	137.8	119.8	48.8	60.3	102.3	144900	321800	124700	122300	147000	73650	327900	345200	300000	122300	150900	256200	High	High	High	High	High	High	High	P11498	PC	1134-1158	K1144	No	outside	Mitochondrion matrix	0.544035	-0.87823
[R].TLLIKTVETR.[D]	1xBiotin [K5]	1	8	P08670	P08670 [441-450]	P08670 1xBiotin [K445]	Vimentin OS=Homo sapiens OX=9606 GN=VIM PE=1 SV=4	1	1399.8	0.456	-1.13	0.00979059	0.209143	137.3	62.7	105.3	150.5	144.5	66	57.4	76.2	17400	52470	22460	24670	20920	8185	39390	56290	54050	24670	21480	28470	High	High	High	High	High	High	High	P08670	VIM	441-450	K445	No	outside	Cytoplasm;Cytoplasm, cytoskeleton;Nucleus matrix	0.498364	-1.00473
[K].SDFGKFVLSSGK.[F]	1xBiotin [K5]	1	4	P27797	P27797 [44-55]	P27797 1xBiotin [K48]	Calreticulin OS=Homo sapiens OX=9606 GN=CALR PE=1 SV=1	1	1497.74	0.624	-0.68	0.0382334	0.433058	123.2	76.8	121.2	167	113.4	78.5	75.6	44.3	7441	21630	6546	10910	10230		16840	23200	15750	10910	10510	6158	High	High	Peak Found	High	High	Not Found	High	P27797	CALR	44-55	K48	No	outside	Endoplasmic reticulum lumen;Cytoplasm, cytosol;Secreted, extracellular space, extracellular matrix;Cell surface;Sarcoplasmic reticulum lumen;Associated with the lytic granules in the cytolytic T-lymphocytes	0.494318	-1.01649
[K].AVEHINKTIAPALVSK.[K]	1xBiotin [K7]	1	7	P06733	P06733 [65-80]	P06733 1xBiotin [K71]	Alpha-enolase OS=Homo sapiens OX=9606 GN=ENO1 PE=1 SV=2	1	1917.06	0.436	-1.2	0.00296648	0.0898597	139.3	60.7	141.1	117.9	160.3	50	69.1	61.6	35900	63300	38350	28780	38770	10190	81260	67900	92290	28780	39810	35440	High	High	High	High	High	Peak Found	High	P06733	ENO1	65-80	K71	No	outside	Cytoplasm;Cell membrane;Cytoplasm, myofibril, sarcomere, M line;ENO1 is localized to the M line;[Isoform MBP-1]: Nucleus	0.430855	-1.21472
[K].LFKPGQEAVKYQGPR.[D]	1xBiotin [K10]	2	2	Q8NBS9	Q8NBS9 [141-155]	Q8NBS9 1xBiotin [K150]	Thioredoxin domain-containing protein 5 OS=Homo sapiens OX=9606 GN=TXNDC5 PE=1 SV=2	1	1944.02	0.622	-0.69	0.442351	0.981939	123.3	76.7	39.5	303	84.9	52.8	51.7	68.2		28370	3543				3967	30430	8526	5301	5196	6851	High	High	Peak Found	Not Found	Not Found	Not Found	High	Q8NBS9	TXNDC5	141-155	K150	No	outside	Endoplasmic reticulum lumen	0.404166	-1.30698
[R].HNGTGGKSIYGEK.[F]	1xBiotin [K7]	2	1	P62937	P62937 [70-82]	P62937 1xBiotin [K76]	Peptidyl-prolyl cis-trans isomerase A OS=Homo sapiens OX=9606 GN=PPIA PE=1 SV=2	1	1573.74	0.397	-1.33	0.197787	0.981939	143.2	56.8	259.1	115	56.8	45.6	94	29.5	9815	9189			7845		22220	9856	4871	3912	8055	2529	Peak Found	Peak Found	Not Found	Not Found	High	Not Found	High	P62937	PPIA	70-82	K76	No	outside	Cytoplasm;Secreted	0.392346	-1.3498
[K].GQPLCVLSAMKMETVVTSPMEGTVR.[K]	1xBiotin [K11]; 1xCarbamidomethyl [C5]	1	1	P11498	P11498 [1134-1158]	P11498 1xBiotin [K1144]	Pyruvate carboxylase, mitochondrial OS=Homo sapiens OX=9606 GN=PC PE=1 SV=2	1	2947.42	0.849	-0.24	0.204105	0.981939	108.1	91.9	73.2	287	76.2	64.7	28.6	70.4		24110					6594	25860	6865	5831	2580	6342	Not Found	High	Not Found	Not Found	Not Found	Not Found	High	P11498	PC	1134-1158	K1144	No	outside	Mitochondrion matrix	0.375213	-1.41422
[K].GTLLGESLKLK.[V]	1xBiotin [K9]	2	3	O75663	O75663 [118-128]	O75663 1xBiotin [K126]	TIP41-like protein OS=Homo sapiens OX=9606 GN=TIPRL PE=1 SV=2	1	1384.79	0.423	-1.24	0.0249709	0.334319	140.6	59.4	193.7	118.2	136.4	64.4	29.5	57.7	7281	9379	4823				16480	10060	11610	5483	2514	4908	High	High	High	Not Found	Not Found	Not Found	High	O75663	TIPRL	118-128	K126	No	outside	Cytoplasm	0.33827	-1.56375
[R].LGESKYLMALK.[N]	1xBiotin [K5]; 1xOxidation [M8]	3	1	P50579	P50579 [423-433]	P50579 1xBiotin [K427]	Methionine aminopeptidase 2 OS=Homo sapiens OX=9606 GN=METAP2 PE=1 SV=1	1	1494.77	0.339	-1.56	0.00188387	0.0820059	149.3	50.7	185	132.1	136	55.9	46.1	44.8	6616	9969	4574				14970	10690	11010	4524	3735	3629	Peak Found	High	Peak Found	Not Found	Not Found	Not Found	High	P50579	METAP2	423-433	K427	No	outside	Cytoplasm	0.324189	-1.62509
[K].FGKHGGTIPIVPTAEFQDR.[I]	1xBiotin [K3]	3	1	P00367	P00367 [478-496]	P00367 1xBiotin [K480]	Glutamate dehydrogenase 1, mitochondrial OS=Homo sapiens OX=9606 GN=GLUD1 PE=1 SV=2	1	2296.15	0.258	-1.95	0.0754498	0.630483	159	41	71.9	185.3	197.6	55.9	47.8	41.5		14140	6719				5884	15170	16170	4577	3915	3396	Not Found	High	Peak Found	Not Found	Not Found	Not Found	High	P00367	GLUD1	478-496	K480	No	outside	Mitochondrion matrix	0.319364	-1.64673
[K].HQPTAIIAKTFK.[G]	1xBiotin [K9]	2	2	P29401	P29401 [233-244]	P29401 1xBiotin [K241]	Transketolase OS=Homo sapiens OX=9606 GN=TKT PE=1 SV=3	1	1580.86	0.274	-1.87	0.00221227	0.0846486	157	43	159.2	163.8	135.1	40.4	43.6	57.9	8060	17500	6433				18240	18770	15480	4627	4997	6639	High	High	Peak Found	Not Found	Not Found	Not Found	High	P29401	TKT	233-244	K241	No	outside	NO_DATA	0.30983	-1.69045
[R].LDPFADGGKTPDPK.[M]	1xBiotin [K9]	1	2	O75533	O75533 [133-146]	O75533 1xBiotin [K141]	Splicing factor 3B subunit 1 OS=Homo sapiens OX=9606 GN=SF3B1 PE=1 SV=3	1	1683.8	0.245	-2.03	0.014523	0.245539	160.6	39.4	151.9	140	170.2	36.7	37.3	63.9	7039	13690	7418		3809		15930	14690	17850	3847	3911	6708	High	High	Peak Found	Not Found	Peak Found	Not Found	High	O75533	SF3B1	133-146	K141	No	outside	Nucleus;Nucleus speckle	0.298453	-1.74443
[K].LDVQFSGLTKGDAVR.[D]	1xBiotin [K10]	2	11	P21333	P21333 [907-921]	P21333 1xBiotin [K916]	Filamin-A OS=Homo sapiens OX=9606 GN=FLNA PE=1 SV=4	1	1831.94	0.189	-2.4	0.0397281	0.433058	168.2	31.8	153.3	139.2	180.2	26.9	29	71.4	62970	120600	69600	24970	26260	19080	142500	129400	167500	24970	26960	66390	High	High	High	Peak Found	High	High	High	P21333	FLNA	907-921	K916	No	outside	Cytoplasm, cell cortex;Cytoplasm, cytoskeleton;Perikaryon;Cell projection, growth cone;Following SEMA3A stimulation of DRG neurons, colocalizes with F-actin (By similarity)	0.269276	-1.89284
[R].IVAPGKGILAADESTGSIAK.[R]	1xBiotin [K6]	2	11	P04075	P04075 [23-42]	P04075 1xBiotin [K28]	Fructose-bisphosphate aldolase A OS=Homo sapiens OX=9606 GN=ALDOA PE=1 SV=2	1	2124.14	0.219	-2.19	0.0150512	0.248687	164.1	35.9	151	167.8	155.5	33.6	34	58.1	47530	111400	46040	23900	23580	11900	107600	119500	110800	23900	24210	41410	High	High	High	High	High	Peak Found	High	P04075	ALDOA	23-42	K28	No	outside	Cytoplasm, myofibril, sarcomere, I band;Cytoplasm, myofibril, sarcomere, M line	0.26493	-1.91631
[K].VTQQGLKMVVPGLDGAQIPR.[D]	1xBiotin [K7]; 1xOxidation [M8]	1	4	P49327	P49327 [1152-1171]	P49327 1xBiotin [K1158]	Fatty acid synthase OS=Homo sapiens OX=9606 GN=FASN PE=1 SV=3	1	2349.24	0.14	-2.84	0.0482904	0.489319	175.4	24.6	130.3	170	181.4	23.8	72.5	22	8718	24000	11410		10680		19730	25740	27460	3602	10970	3333	High	High	High	Not Found	High	Not Found	High	P49327	FASN	1152-1171	K1158	No	outside	Cytoplasm;Melanosome	0.245509	-2.02615
[K].GQPLCVLSAMKMETVVTSPMEGTVR.[K]	1xBiotin [K11]; 1xCarbamidomethyl [C5]; 1xOxidation [M]	1	9	P11498	P11498 [1134-1158]	P11498 1xBiotin [K1144]	Pyruvate carboxylase, mitochondrial OS=Homo sapiens OX=9606 GN=PC PE=1 SV=2	1	2963.42	0.13	-2.94	0.0446329	0.463545	176.9	23.1	71.4	214.9	201.2	26.3	19	67.3	24320	154400	64440	20240	14240	14910	55040	165600	155100	20240	14620	51880	High	High	High	High	High	Peak Found	High	P11498	PC	1134-1158	K1144	No	outside	Mitochondrion matrix	0.230851	-2.11497
[-].MATAEVLNIGKK.[L]	1xBiotin [K11]; 1xMet-loss+Acetyl [N-Term]	2	2	P22234	P22234 [1-12]	P22234 1xBiotin [K11]; 1xMet-loss+Acetyl [N-Term]	Multifunctional protein ADE2 OS=Homo sapiens OX=9606 GN=PAICS PE=1 SV=3	1	1411.76	0.186	-2.43	0.017037	0.25804	168.6	31.4	161	159.3	170.1	26.9	29.9	52.7	8285	17290	8229	3133	3395		18750	18550	19800	3133	3486	6138	High	High	Peak Found	Peak Found	Peak Found	Not Found	High	P22234	PAICS	1-12	K11	No	outside	NO_DATA	0.223415	-2.1622
[K].ISKGANPVEIR.[R]	1xBiotin [K3]	2	8	P10809	P10809 [131-141]	P10809 1xBiotin [K133]	60 kDa heat shock protein, mitochondrial OS=Homo sapiens OX=9606 GN=HSPD1 PE=1 SV=2	1	1409.76	0.159	-2.65	0.0131603	0.228472	172.6	27.4	185.2	125.9	187.9	29.4	20.2	51.4	74590	107000	71190	26810	17910	13460	168800	114800	171300	26810	18390	46840	High	High	High	High	High	Peak Found	High	P10809	HSPD1	131-141	K133	No	outside	Mitochondrion matrix	0.20233	-2.30522
[K].GKLDVQFSGLTKGDAVR.[D]	1xBiotin [K12]	2	3	P21333	P21333 [905-921]	P21333 1xBiotin [K916]	Filamin-A OS=Homo sapiens OX=9606 GN=FLNA PE=1 SV=4	2	2017.05	0.17	-2.56	0.0252923	0.334319	171	29	145.6	219.4	138.3	16.6	24.7	55.4	18000	57240	16080		6740	4457	40740	61400	38700	4642	6921	15510	High	High	High	Not Found	Peak Found	Peak Found	High	P21333	FLNA	905-921	K916	No	outside	Cytoplasm, cell cortex;Cytoplasm, cytoskeleton;Perikaryon;Cell projection, growth cone;Following SEMA3A stimulation of DRG neurons, colocalizes with F-actin (By similarity)	0.192225	-2.37913
[R].GDGTGGKSIYGER.[F]	1xBiotin [K7]	1	3	P23284	P23284 [110-122]	P23284 1xBiotin [K116]	Peptidyl-prolyl cis-trans isomerase B OS=Homo sapiens OX=9606 GN=PPIB PE=1 SV=2	1	1522.7	0.21	-2.25	0.00203041	0.0820059	165.3	34.7	153.6	182	168.9	24.5	35.4	35.6	6732	16830	6964				15240	18050	16760	2434	3516	3529	Peak Found	High	High	Not Found	High	Not Found	High	P23284	PPIB	110-122	K116	Yes	outside	Endoplasmic reticulum lumen;Melanosome	0.189391	-2.40056
[R].RPDQQLQGEGKIIDR.[R]	1xBiotin [K11]	4	7	Q8NC51	Q8NC51 [112-126]	Q8NC51 1xBiotin [K122]	Plasminogen activator inhibitor 1 RNA-binding protein OS=Homo sapiens OX=9606 GN=SERBP1 PE=1 SV=2	1	1979.01	0.149	-2.75	0.00851482	0.193446	174.1	25.9	153.7	131.2	224.3	20.2	47.7	22.9	9673	17430	13280		6616		21890	18690	31960	2885	6793	3262	High	High	High	High	High	High	High	Q8NC51	SERBP1	112-126	K122	No	outside	Cytoplasm;Nucleus;Cytoplasm, perinuclear region	0.178384	-2.48694
[K].TAASAPANVSKGTTPLAPPPKPVR.[R]	1xBiotin [K11]	4	8	Q96D71	Q96D71 [681-704]	Q96D71 1xBiotin [K691]	RalBP1-associated Eps domain-containing protein 1 OS=Homo sapiens OX=9606 GN=REPS1 PE=1 SV=3	1	2554.38	0.132	-2.92	0.00067178	0.0820059	176.7	23.3	191.7	128	206.6	25.3	29.9	18.5	31350	44160	31760	9373	10770		70940	47370	76440	9373	11050	6830	High	High	High	Peak Found	High	Not Found	High	Q96D71	REPS1	681-704	K691	No	outside	Membrane, clathrin-coated pit	0.139938	-2.83714
[K].WGFTGQKTEEVK.[Q]	1xBiotin [K7]	2	3	Q9NYU2	Q9NYU2 [1238-1249]	Q9NYU2 1xBiotin [K1244]	UDP-glucose:glycoprotein glucosyltransferase 1 OS=Homo sapiens OX=9606 GN=UGGT1 PE=1 SV=3	1	1635.78	0.15	-2.74	0.0109438	0.219974	174	26	172.3	160.4	195.1	14.2	25.8	32.2	15740	30930	16770				35630	33180	40360	2927	5328	6667	High	High	High	Not Found	Not Found	Not Found	High	Q9NYU2	UGGT1	1238-1249	K1244	Yes	outside	Endoplasmic reticulum lumen;Endoplasmic reticulum- Golgi intermediate compartment	0.136686	-2.87106
[R].LKGIVPLAK.[V]	1xBiotin [K2]	1	4	P30101	P30101 [74-82]	P30101 1xBiotin [K75]	Protein disulfide-isomerase A3 OS=Homo sapiens OX=9606 GN=PDIA3 PE=1 SV=4	1	1164.72	0.116	-3.1	0.00015408	0.0373379	179.2	20.8	164.5	180.5	190.7	21	18.6	24.6	36640	84790	39940	10580	9149	3567	82930	90950	96130	10580	9394	12410	High	High	High	Peak Found	Peak Found	Peak Found	High	P30101	PDIA3	74-82	K75	No	outside	Endoplasmic reticulum;Endoplasmic reticulum lumen;Melanosome	0.119936	-3.05966
[R].LGKIVDR.[I]	1xBiotin [K3]	1	3	Q15293	Q15293 [84-90]	Q15293 1xBiotin [K86]	Reticulocalbin-1 OS=Homo sapiens OX=9606 GN=RCN1 PE=1 SV=1	1	1026.58	0.102	-3.29	0.00074036	0.0820059	181.4	18.6	193.8	142.1	211.2	21	12	19.8	21360	33050	21890	5226			48350	35450	52680	5226	2999	4943	High	High	High	Peak Found	Not Found	Not Found	High	Q15293	RCN1	84-90	K86	No	outside	Endoplasmic reticulum lumen	0.096483	-3.37358
[R].IMKAQAYQTGK.[DG]	1xBiotin [K3]; 1xOxidation [M2]	2	10	P14625	P14625 [661-671]	P14625 1xBiotin [K663]	Endoplasmin OS=Homo sapiens OX=9606 GN=HSP90B1 PE=1 SV=1	1	1480.73	0.12	-3.06	0.0399104	0.433058	178.5	21.5	183.1	182.1	184	22	24.1	4.6	91180	191300	86180	24820	26490		206400	205200	207400	24820	27200	5192	High	High	High	High	High	Not Found	High	P14625	HSP90B1	661-671	K663	No	outside	Endoplasmic reticulum lumen;Sarcoplasmic reticulum lumen;Melanosome	0.0924265	-3.43555
[R].IMKAQAYQTGK.[DG]	1xBiotin [K3]	2	4	P14625	P14625 [661-671]	P14625 1xBiotin [K663]	Endoplasmin OS=Homo sapiens OX=9606 GN=HSP90B1 PE=1 SV=1	1	1464.73	0.057	-4.12	0.0019311	0.0820059	189.2	10.8	144.5	194.6	222.5	18.9	11.2	8.4	30220	85840	43750	8964			68390	92080	105300	8964	5280	3969	High	High	High	Peak Found	Not Found	Not Found	High	P14625	HSP90B1	661-671	K663	No	outside	Endoplasmic reticulum lumen;Sarcoplasmic reticulum lumen;Melanosome	0.0685292	-3.86714
[K].AQAYQTGKDISTNYYASQK.[K]	1xBiotin [K8]	1	11	P14625	P14625 [664-682]	P14625 1xBiotin [K671]	Endoplasmin OS=Homo sapiens OX=9606 GN=HSP90B1 PE=1 SV=1	1	2363.1	0.045	-4.47	2.9408e-05	0.0106898	191.4	8.6	186.8	158.9	227.7	8.4	7.8	10.4	388300	696900	445200	39680	35810	14110	878800	747500	1071000	39680	36760	49090	High	High	High	High	Peak Found	Peak Found	High	P14625	HSP90B1	664-682	K671	No	outside	Endoplasmic reticulum lumen;Sarcoplasmic reticulum lumen;Melanosome	0.0465391	-4.42541
[K].HFEAKIEK.[H]	1xBiotin [K5]	1	3	P30533	P30533 [283-290]	P30533 1xBiotin [K287]	Alpha-2-macroglobulin receptor-associated protein OS=Homo sapiens OX=9606 GN=LRPAP1 PE=1 SV=1	1	1227.62	0.03	-5.08	2.3199e-05	0.0106898	194.2	5.8	201	220.9	160.6	6	4.7	6.9	36420	84430	27370				82430	90570	65860	2440	1915	2815	High	High	High	Not Found	Not Found	Not Found	High	P30533	LRPAP1	283-290	K287	Yes	outside	Rough endoplasmic reticulum lumen;Endoplasmic reticulum-Golgi intermediate compartment lumen;Golgi apparatus, cis- Golgi network;Golgi apparatus lumen;Endosome lumen;Cell surface	0.0300176	-5.05805
[truncated: 5 more columns]
