# Supplementary material for: Proximity extracellular protein-protein interaction analysis of EGFR using AirID-conjugated fragment of antigen binding
Source: Nat Commun. 2023 Dec 14;14:8301. doi: 10.1038/s41467-023-43931-7 (PMC10721602; doi:10.1038/s41467-023-43931-7)
Supplement: Supplementary file 10 — Supplementary Data 7 [file 41467_2023_43931_MOESM10_ESM.xlsx]

## Sheet: PeptideGroups
Annotated Sequence	Modifications	# Proteins	# PSMs	Master Protein Accessions	Positions in Master Proteins	Modifications in Master Proteins	Master Protein Descriptions	# Missed Cleavages	Theo. MH+ [Da]	Abundance Ratio: (3) / (1)	Abundance Ratio: (4) / (2)	Abundance Ratio: (4) / (3)	Abundance Ratio P-Value: (3) / (1)	Abundance Ratio P-Value: (4) / (2)	Abundance Ratio P-Value: (4) / (3)	Abundances (Scaled): F1: Sample, 1	Abundances (Scaled): F2: Sample, 1	Abundances (Scaled): F3: Sample, 1	Abundances (Scaled): F4: Sample, 2	Abundances (Scaled): F5: Sample, 2	Abundances (Scaled): F6: Sample, 2	Abundances (Scaled): F7: Sample, 3	Abundances (Scaled): F8: Sample, 3	Abundances (Scaled): F9: Sample, 3	Abundances (Scaled): F10: Sample, 4	Abundances (Scaled): F11: Sample, 4	Abundances (Scaled): F12: Sample, 4	Abundances (Normalized): F1: Sample, 1	Abundances (Normalized): F2: Sample, 1	Abundances (Normalized): F3: Sample, 1	Abundances (Normalized): F4: Sample, 2	Abundances (Normalized): F5: Sample, 2	Abundances (Normalized): F6: Sample, 2	Abundances (Normalized): F7: Sample, 3	Abundances (Normalized): F8: Sample, 3	Abundances (Normalized): F9: Sample, 3	Abundances (Normalized): F10: Sample, 4	Abundances (Normalized): F11: Sample, 4	Abundances (Normalized): F12: Sample, 4	XCorr (by Search Engine): Sequest HT	Top Apex RT [min]
[K].NIDVWKK.[W]	1xBiotin [K]	3	8	Q08J23	Q08J23 [280-286]	Q08J23 1xBiotin [K]	RNA cytosine C(5)-methyltransferase NSUN2 OS=Homo sapiens OX=9606 GN=NSUN2 PE=1 SV=2	1	1128.59	1000	1000	1.04	4.73329e-10	2.78491e-10	0.943289	0	0.1	0.1	0.1	0	0	213.3	163	195.7	202.8	221.1	203.7	4455.01	8027.14	5413.08	5873.91	3364.7	4365.6	1.95869e+07	1.49735e+07	1.79757e+07	1.86256e+07	2.03071e+07	1.87035e+07	1.68	43.57
[R].QQIMQLKIMTNR.[L]	1xBiotin [K7]; 1xOxidation [M]	1	38	P35052	P35052 [455-466]	P35052 1xBiotin [K461]	Glypican-1 OS=Homo sapiens OX=9606 GN=GPC1 PE=1 SV=2	1	1745.89	4.697	111.931	13.04	0.280895	0.00776176	0.177327	4.3	4.5	3.7	5.7	2	2.4	340.1	3.3	20.3	287.5	260.9	265.3	5870.44	6111.74	5024.89	7701.22	2730.49	3212.3	461057	4458.03	27574.2	389713	353588	359557	2.65	44.99
[R].QQIMQLKIMTNR.[L]	1xBiotin [K7]; 2xOxidation [M4; M9]	1	35	P35052	P35052 [455-466]	P35052 1xBiotin [K461]	Glypican-1 OS=Homo sapiens OX=9606 GN=GPC1 PE=1 SV=2	1	1761.88	3.856	84.518	16.46	0.0547554	0.00183814	0.0850839	1.6	4.8	4.8	3.6	3.3	4.7	251.6	18.4	9.6	303.2	289.9	304.6	2080.71	6219.52	6196.08	4652.65	4237.34	6041.51	326290	23889.4	12498	393231	375970	394994	3.03	38.37
[R].ILDPTKLGPR.[M]	1xBiotin [K6]	5	17	Q13308	Q13308 [631-640]	Q13308 1xBiotin [K636]	Inactive tyrosine-protein kinase 7 OS=Homo sapiens OX=9606 GN=PTK7 PE=1 SV=2	1	1335.75	63.844	82.804	0.801	9.60236e-08	6.99274e-08	0.644943	2.3	3.4	4.6	2.1	1.9	2.8	197.8	216.3	241.5	222.9	131.3	173.2	20973.9	30917.6	41703.5	19090	17461.2	25219.1	1.80551e+06	1.97391e+06	2.20382e+06	2.03448e+06	1.19838e+06	1.58072e+06	2.06	43.44
[R].SLKSFVVTSVVAFPTDSK.[T]	1xBiotin [K3]	1	19	Q9Y5Y6	Q9Y5Y6 [187-204]	Q9Y5Y6 1xBiotin [K189]	Suppressor of tumorigenicity 14 protein OS=Homo sapiens OX=9606 GN=ST14 PE=1 SV=2	1	2138.12	37.145	58.583	1.94	0.0167876	0.00219044	0.311224	1.9	4.2	3.9	4.7	1.9	5.7	211.5	143.2	9.1	277.8	282.4	253.8	2611.24	5864.77	5409.52	6653.92	2651.64	7964.34	296814	200938	12816.7	389809	396260	356218	4.05	64.7
[K].SFVVTSVVAFPTDSKTVQR.[T]	1xBiotin [K15]	1	15	Q9Y5Y6	Q9Y5Y6 [190-208]	Q9Y5Y6 1xBiotin [K204]	Suppressor of tumorigenicity 14 protein OS=Homo sapiens OX=9606 GN=ST14 PE=1 SV=2	1	2294.18	18.014	32.429	1.959	1.60351e-05	8.01245e-06	0.208908	8.6	3.1	6.9	7.5	7	8.6	124.9	204.8	92.7	244.6	251.8	239.5	7500.84	2668.02	6047.31	6580.03	6091.26	7542.83	108939	178639	80881.8	213386	219694	208990	3.8	55.81
[R].DWVVAPISVPENGKGPFPQR.[L]	1xBiotin [K14]	2	16	P22223	P22223 [108-127]	P22223 1xBiotin [K121]	Cadherin-3 OS=Homo sapiens OX=9606 GN=CDH3 PE=1 SV=2	1	2419.22	13.864	32.243	2.849	0.112397	0.00625981	0.235336	6.2	6.4	10.2	10.1	4.7	7.9	247.6	89.2	7.5	302.7	254	253.5	4822.22	4986.06	7869.15	7843.28	3616.58	6107.46	191922	69125.3	5790.76	234672	196924	196549	3.44	57.73
[K].EDAMKTK.[T]	1xBiotin [K5]; 1xOxidation [M4]	3	6	Q29983	Q29983 [171-177]	Q29983 1xBiotin [K175]	MHC class I polypeptide-related sequence A OS=Homo sapiens OX=9606 GN=MICA PE=1 SV=1	1	1064.48	34.446	29.625	0.784	1.03709e-07	1.3943e-07	0.896796	6.6	6	6.7	8.9	6	4.9	155.1	226.4	235.4	161	205.5	177.6	5770.03	5285.59	5850.08	7772.38	5261.83	4291.96	136172	198752	206667	141286	180384	155880	1.56	16.01
[K].GEYVGKVFR.[V]	1xBiotin [K6]	2	9	P33151	P33151 [86-94]	P33151 1xBiotin [K91]	Cadherin-5 OS=Homo sapiens OX=9606 GN=CDH5 PE=1 SV=5	1	1280.65	18.373	27.68	2.094	0.163061	0.0199112	0.384019	15.8	6.5	5.7	9	5.8	17.8	260.2	7.1	119.5	254.2	250.2	248.1	7108.71	2928.97	2553.93	4071.44	2629.48	8024.61	117207	3194.44	53814.9	114517	112697	111755	1.57	42.64
[K].VIQGCGNPKVNPQGPGPEEK.[R]	1xBiotin [K]; 1xCarbamidomethyl [C5]	1	16	P35052	P35052 [339-358]	P35052 1xBiotin [K]	Glypican-1 OS=Homo sapiens OX=9606 GN=GPC1 PE=1 SV=2	1	2331.12	54.088	27.43	0.37	1.41545e-05	3.8318e-05	0.16579	4	5.4	5	4.9	3.7	2.4	113.3	272.9	458	92	101.1	137.1	5855.48	7892.57	7319.83	7142.86	5347.3	3450.7	164341	395914	664418	133526	146675	198865	3.87	33.57
[K].SYGKNIDSK.[L]	1xBiotin [K4]	1	6	O15031	O15031 [744-752]	O15031 1xBiotin [K747]	Plexin-B2 OS=Homo sapiens OX=9606 GN=PLXNB2 PE=1 SV=3	1	1237.59	13.379	25.939	1.699	0.00114126	0.00122236	0.72153	4.3	10.9	10.1	8.9	41.3	6.2	159.4	129.9	135.3	213.5	229.9	250.3	2377.81	6013.69	5574.65	4884.79	22787.9	3432.77	87843.2	71590.5	74583	117667	126708	137941	2.46	30.29
[K].LFGTSGQKTK.[I]	1xBiotin [K8]	3	13	P00533	P00533 [480-489]	P00533 1xBiotin [K487]	Epidermal growth factor receptor OS=Homo sapiens OX=9606 GN=EGFR PE=1 SV=2	1	1292.67	18.355	24.296	0.769	9.69652e-06	6.0139e-06	0.988352	5.2	13.6	12.2	7.1	8.3	6.4	146.4	223.6	230.4	210.3	171.8	164.6	141336	371355	331536	192501	226017	174382	3.98434e+06	6.08538e+06	6.27058e+06	5.72464e+06	4.67695e+06	4.47999e+06	2.43	33.89
[R].KTVTAMDVVYALK.[R]	1xBiotin [K1]; 1xOxidation [M6]	1	15	P62805	P62805 [80-92]	P62805 1xBiotin [K80]	Histone H4 OS=Homo sapiens OX=9606 GN=H4C1 PE=1 SV=2	1	1680.87	15.432	24.005	1.308	5.94719e-06	2.46043e-06	0.655477	11.8	6.3	11.2	9.5	11	6.1	173.5	203.3	124.8	182.3	233.2	226.9	5754.88	3067.17	5464.05	4595.2	5352.94	2972.98	84319.8	98816.4	60669.8	88611.2	113334	110309	2.45	50.91
[K].QHTVTTTTKGENFTETDVK.[M]	1xBiotin [K9]	1	6	P04156	P04156 [186-204]	P04156 1xBiotin [K194]	Major prion protein OS=Homo sapiens OX=9606 GN=PRNP PE=1 SV=1	1	2363.12	20.476	23.495	1.071	3.4008e-06	3.75264e-06	0.99954	6.7	10.1	9.1	8.5	7.5	11.7	185.6	121	272.3	198.7	152.5	216.3	4152.37	6230.88	5595.11	5220.93	4646.9	7211.14	114567	74655.5	168046	122667	94134.3	133523	3.19	34.91
[R].QQIMQLKIMTNR.[L]	1xBiotin [K7]	1	11	P35052	P35052 [455-466]	P35052 1xBiotin [K461]	Glypican-1 OS=Homo sapiens OX=9606 GN=GPC1 PE=1 SV=2	1	1729.89	6.766	22.939	4.663	0.00364817	0.000476757	0.131366	8.9	9.2	13.4	17.5	10.9	12.6	249.5	44.7	62	302.6	289.1	179.6	3369.36	3453.91	5038.84	6604.72	4117.39	4750.48	94064.9	16856	23369	114051	108973	67708.8	2.65	50.42
[K].ITSDYQATQKITYR.[I]	1xBiotin [K10]	1	14	P32926	P32926 [73-86]	P32926 1xBiotin [K82]	Desmoglein-3 OS=Homo sapiens OX=9606 GN=DSG3 PE=1 SV=2	1	1913.94	18.582	21.019	0.982	0.000155805	6.40459e-05	0.898451	11.5	7.2	10.9	9.5	4.9	13.2	81.1	203.4	250.1	193.9	214.4	199.9	5342.84	3336	5082.62	4414.34	2256.5	6126.01	37645	94444.5	116097	89999.6	99553.9	92783.8	3.32	40.66
[K].VKLIVLVPPSKPTVNIPSSATIGNR.[A]	1xBiotin [K2]	1	13	Q9Y624	Q9Y624 [124-148]	Q9Y624 1xBiotin [K125]	Junctional adhesion molecule A OS=Homo sapiens OX=9606 GN=F11R PE=1 SV=1	1	2826.63	14.822	20.674	2.463	0.494251	0.0609141	0.60335	6	106.2	4.8	15	7.5	10.5	267.4	88.3	10.4	300.4	166	217.5	2965.81	52851.6	2400.44	7446.99	3745	5236.97	133137	43958	5170.07	149535	82652.2	108267	2.72	54.9
[K].EDAMKTK.[T]	1xBiotin [K5]	3	8	Q29983	Q29983 [171-177]	Q29983 1xBiotin [K175]	MHC class I polypeptide-related sequence A OS=Homo sapiens OX=9606 GN=MICA PE=1 SV=1	1	1048.48	16.732	20.455	0.609	0.000150675	0.000157664	0.498353	9	13.6	11.5	11.4	5.7	4.8	117.6	191.8	443.3	108.5	166.1	116.7	5132.43	7740.19	6502.64	6490.99	3236.97	2735.06	66710.3	108802	251532	61555.5	94247.9	66213.2	1.79	22.66
[K].KLEDGPK.[F]	1xBiotin [K1]	2	6	P68104	P68104 [386-392]	P68104 1xBiotin [K386]	Elongation factor 1-alpha 1 OS=Homo sapiens OX=9606 GN=EEF1A1 PE=1 SV=1	1	1012.51	1.851	19.541	1.128	0.217195	0.00119917	0.990054	15.5	80.5	125.2	8	8.6	12.6	149	132.2	159.7	168	145.4	195.2	7986.28	41345.9	64318.2	4085.57	4416.5	6447.84	76513.7	67907.3	82026.6	86304.8	74701.9	100262	2.21	24.02
[R].KASGPPVSELITK.[A]	1xBiotin [K1]	3	6	P16402; P10412; P16403	P16402 [35-47]; P10412 [34-46]; P16403 [34-46]	P16402 1xBiotin [K35]; P10412 1xBiotin [K34]; P16403 1xBiotin [K34]	Histone H1.3 OS=Homo sapiens OX=9606 GN=H1-3 PE=1 SV=2 Histone H1.4 OS=Homo sapiens OX=9606 GN=H1-4 PE=1 SV=2 Histone H1.2 OS=Homo sapiens OX=9606 GN=H1-2 PE=1 SV=2	1	1552.84	0.988	19.344	12.345	0.902377	0.0115277	0.0788005	22.1	33.6	23	9.5	14.5	29.8	216.7	22.8	13.3	280.9	223.9	309.8	5248.45	7970.17	5465.5	2262.08	3446.17	7074.47	51416	5400.01	3150.84	66662.8	53129.6	73514	2.45	42.99
[K].AKLAEQAER.[Y]	1xBiotin [K2]	6	7	P63104; P31947	P63104 [10-18]; P31947 [10-18]	P63104 1xBiotin [K11]; P31947 1xBiotin [K11]	14-3-3 protein zeta/delta OS=Homo sapiens OX=9606 GN=YWHAZ PE=1 SV=1 14-3-3 protein sigma OS=Homo sapiens OX=9606 GN=SFN PE=1 SV=1	1	1241.63	8.641	18.338	1.242	3.30447e-07	2.4708e-08	0.118278	20	18.2	17	9.7	10.6	13.5	171.7	156.8	141.8	261.2	184.7	194.7	7715.65	6993.55	6542.5	3735.79	4091.59	5209.38	66146.3	60431.8	54653.8	100655	71160.5	75030.2	1.6	27.83
[R].KSAPATGGVK.[K]	1xBiotin [K1]	4	2	P68431	P68431 [28-37]	P68431 1xBiotin [K28]	Histone H3.1 OS=Homo sapiens OX=9606 GN=H3C1 PE=1 SV=2	1	1141.6	10.237	17.934	1.553	0.000864963	0.00035323	0.612025	28.5	8.5	14	12.3	12.4	32.2	158	126.1	143.7	184	257	223.1	7027.67	2091.83	3455.27	3018.65	3063.53	7940.09	38912.4	31048.1	35370.3	45314.7	63270.1	54940.3	1.57	23.82
[K].KELIVNK.[K]	1xBiotin [K1]	2	4	Q5T601	Q5T601 [32-38]	Q5T601 1xBiotin [K32]	Adhesion G-protein coupled receptor F1 OS=Homo sapiens OX=9606 GN=ADGRF1 PE=1 SV=2	1	1069.61	29.769	16.905	1.174	3.15649e-05	0.000194852	0.972462	5.8	12.1	3.6	26.3	12	10.8	169.8	172.2	183.4	202.3	218.8	182.9	3750.99	7840.68	2317.37	17060.3	7757.78	7001.64	110066	111662	118904	131146	141821	118593	1.86	35.44
[R].IGAEVYHNLKNVIK.[E]	1xBiotin [K]	2	5	P06733	P06733 [184-197]	P06733 1xBiotin [K]	Alpha-enolase OS=Homo sapiens OX=9606 GN=ENO1 PE=1 SV=2	1	1823.98	6.333	16.055	1.379	0.231778	0.0365232	0.581426	26.8	23.7	8.2	12.9	11.6	33.9	258.4	150.2	14	288.2	207.2	164.9	6768.08	5979.07	2077.23	3252.83	2921.58	8548.73	65134.1	37863.7	3527.43	72651.7	52225.3	41567.7	3.05	48.64
[R].EQQSTYTFQLKAVDGGVPPR.[S]	1xBiotin [K11]	2	29	Q08174	Q08174 [676-695]	Q08174 1xBiotin [K686]	Protocadherin-1 OS=Homo sapiens OX=9606 GN=PCDH1 PE=1 SV=2	1	2447.2	11.674	16.028	2.352	0.00975196	0.0017496	0.294926	8.7	7.1	16.4	6.8	20.9	14.9	226.3	34.8	101.3	238.2	351.5	173.2	2979.12	2434.19	5617.39	2326.91	7173.22	5103.79	77723.5	11961.2	34779.5	81801.5	120716	59487.1	4.22	50.84
[K].DALKLLYSGVPFLGPYHK.[E]	1xBiotin [K4]	1	5	Q9Y5Y6	Q9Y5Y6 [122-139]	Q9Y5Y6 1xBiotin [K125]	Suppressor of tumorigenicity 14 protein OS=Homo sapiens OX=9606 GN=ST14 PE=1 SV=2	1	2244.19	2.984	15.829	3.212	0.455036	0.0172363	0.326933	23.7	30.4	18.6	21.1	14.4	13.6	307.8	70.8	13.4	171.4	287.2	227.4	4777.65	6123.12	3749.11	4256.46	2892.67	2731.74	61985	14255.8	2706.85	34520.3	57838.1	45787.5	2.82	64.15
[-].MSSGNAKIGHPAPNFK.[A]	1xBiotin [K7]; 1xMet-loss+Acetyl [N-Term]	1	9	Q06830	Q06830 [1-16]	Q06830 1xBiotin [K7]; 1xMet-loss+Acetyl [N-Term]	Peroxiredoxin-1 OS=Homo sapiens OX=9606 GN=PRDX1 PE=1 SV=1	1	1792.88	8.779	14.754	0.96	2.29305e-05	7.07831e-06	0.872524	18.6	16.5	18.4	10.5	10.5	9.3	126	161.2	342.1	154.7	148.9	183.2	6249.37	5540.75	6169.5	3522.88	3525.96	3138.77	42319.9	54159.9	114918	51975.3	50012.9	61527.7	3.58	37.32
[K].VFVRPTNSCMKTIGVHDR.[V]	1xBiotin [K11]; 1xCarbamidomethyl [C9]; 1xOxidation [M10]	1	5	P52803	P52803 [156-173]	P52803 1xBiotin [K166]	Ephrin-A5 OS=Homo sapiens OX=9606 GN=EFNA5 PE=1 SV=1	1	2359.15	10.854	14.456	0.953	0.000139048	6.96813e-05	0.999999	12.4	16.9	22.3	12.1	20	9.7	183.9	232.3	129.3	175.3	120	265.9	3421.35	4679.37	6172.11	3350.01	5519.21	2676.28	50789.8	64163.6	35714.4	48427.3	33137.4	73454.6	2.58	33.5
[K].KLNVTEQEK.[I]	1xBiotin [K1]	1	6	P06733	P06733 [81-89]	P06733 1xBiotin [K81]	Alpha-enolase OS=Homo sapiens OX=9606 GN=ENO1 PE=1 SV=2	1	1314.67	9.326	13.564	0.843	0.000159774	4.93338e-05	0.999993	22.2	19	18.9	10.4	21.7	11	177.1	128.4	239.8	149.2	269.4	132.8	6871.63	5881.9	5863.56	3235.05	6723.63	3408.32	54852.5	39770.2	74290.8	46232	83444.4	41143	2.22	30.07
[K].KQAGPASVPLR.[T]	1xBiotin [K1]	1	7	P30101	P30101 [130-140]	P30101 1xBiotin [K130]	Protein disulfide-isomerase A3 OS=Homo sapiens OX=9606 GN=PDIA3 PE=1 SV=4	1	1349.74	6.569	13.309	0.837	1.12802e-05	3.27005e-06	0.570289	28.2	28.9	15.2	11.2	14.3	11.7	171	185.4	259.1	155.2	169.2	150.6	6754.71	6912.16	3644.88	2688.01	3428.79	2790.37	40924.3	44369.6	62022.8	37138.1	40490.3	36037.6	2.21	35.21
[K].DLPEHAVLKMK.[G]	1xBiotin [K9]; 1xOxidation [M10]	2	1	Q00839	Q00839 [627-637]	Q00839 1xBiotin [K635]	Heterogeneous nuclear ribonucleoprotein U OS=Homo sapiens OX=9606 GN=HNRNPU PE=1 SV=6	1	1522.78	2.691	12.874	3.232	0.994827	0.038439	0.331662	440.4	17	19.5	14.5	11.1	13.2	25.5	52.5	62.3	167.5	206.8	169.8	166228	6399.13	7370.19	5460.45	4191.78	4978.77	9620.78	19830.6	23513.3	63206.2	78055.4	64097.2	1.82	35.85
[R].LIFAGKQLEDGR.[T]	1xBiotin [K6]	4	9	P62987	P62987 [43-54]	P62987 1xBiotin [K48]	Ubiquitin-60S ribosomal protein L40 OS=Homo sapiens OX=9606 GN=UBA52 PE=1 SV=2	1	1572.82	5.541	12.642	1.605	0.00129113	0.000240621	0.68074	23.2	12.2	34.2	16.3	27.5	12.8	223.8	128.3	104	224.2	205.9	187.6	5297.82	2800.02	7813.18	3726	6298.01	2924.51	51210.5	29354.3	23801.5	51291.5	47103.2	42906.5	2.38	48.67
[K].KLFGTSGQKTK.[I]	1xBiotin [K]	3	5	P00533	P00533 [479-489]	P00533 1xBiotin [K]	Epidermal growth factor receptor OS=Homo sapiens OX=9606 GN=EGFR PE=1 SV=2	2	1420.76	1.107	12.575	2.508	0.572868	0.0293781	0.786602	6.3	76.8	90.7	18.3	7	17	264.6	39.9	85	213.2	162.4	218.8	2755.59	33673.9	39782.3	8005.8	3079.31	7434.92	116038	17489.4	37274.5	93491.2	71220.9	95918.3	1.96	29.45
[R].NFLKEDAMKTK.[T]	1xBiotin [K]; 1xOxidation [M8]	1	5	Q29983	Q29983 [167-177]	Q29983 1xBiotin [K]	MHC class I polypeptide-related sequence A OS=Homo sapiens OX=9606 GN=MICA PE=1 SV=1	2	1566.77	7.228	12.485	1.311	0.000117158	7.88252e-05	0.858682	10.7	18.4	18.8	14	25.2	13.5	253.4	133.2	117.4	172.9	174.6	247.9	3287.44	5644.55	5759.04	4283.75	7706.87	4138.55	77636.8	40796.2	35983.3	52974	53481.6	75960.8	1.71	32.18
[K].QLATKAAR.[K]	1xBiotin [K5]	5	1	P68431	P68431 [20-27]	P68431 1xBiotin [K24]	Histone H3.1 OS=Homo sapiens OX=9606 GN=H3C1 PE=1 SV=2	1	1084.59	0.746	12.266	15.085	0.999886	0.000186272	0.000136432	34.9	13.8	32.6	31.8	29.9	21.4	27.8	21.8	24.3	366.6	180.6	414.6	7548.55	2976.93	7048.68	6868.04	6464.11	4628.28	6012.52	4724.28	5256.25	79291.6	39064.8	89680.8	1.53	26.5
[K].GVSKAVEHINK.[T]	1xBiotin [K4]	1	5	P06733	P06733 [61-71]	P06733 1xBiotin [K64]	Alpha-enolase OS=Homo sapiens OX=9606 GN=ENO1 PE=1 SV=2	1	1407.74	23.668	11.829	0.892	0.000174414	0.000356937	0.93246	9.4	6	16.2	18.3	12.2	16.7	221.7	76.4	237.7	179.3	197.6	208.5	3972.16	2534.08	6869.86	7778.95	5159.96	7085.57	94013.4	32411.9	100821	76055.4	83817	88404.9	2.61	28.77
[K].IISKIENHEGVR.[R]	1xBiotin [K4]	3	5	P14618	P14618 [267-278]	P14618 1xBiotin [K270]	Pyruvate kinase PKM OS=Homo sapiens OX=9606 GN=PKM PE=1 SV=4	1	1620.85	7.008	11.74	1.283	0.010768	0.000470353	0.708141	20.9	74.2	20.1	13.8	16	25.3	146.9	124.2	146.4	187.8	253.9	170.7	6177.27	21957.6	5950.07	4078.18	4731.05	7469.63	43456.5	36725.5	43291.9	55541.9	75093.3	50482.5	2.05	34.78
[K].KELSDIAHR.[I]	1xBiotin [K1]	2	4	P04075	P04075 [14-22]	P04075 1xBiotin [K14]	Fructose-bisphosphate aldolase A OS=Homo sapiens OX=9606 GN=ALDOA PE=1 SV=2	1	1294.66	8.377	11.636	0.85	0.0292597	0.00774379	0.995974	22.4	11.2	105.7	12.5	25.2	13.7	157	187.9	187.8	149.6	159.6	167.3	5450.6	2730.92	25701.3	3046.81	6134.52	3335.4	38164.4	45677.8	45659.7	36374.2	38809.5	40687.8	2.84	34.21
[R].KGLDFEAK.[N]	1xBiotin [K1]	2	6	P22223	P22223 [394-401]	P22223 1xBiotin [K394]	Cadherin-3 OS=Homo sapiens OX=9606 GN=CDH3 PE=1 SV=2	1	1133.57	11.601	11.307	1.127	0.00119548	0.000492199	0.996534	34.7	14.2	10.7	16.4	7	22.1	239.2	131	164.6	181.7	185.4	193.1	12538.9	5130.69	3867.19	5932.49	2526.3	7998.15	86533.7	47379.9	59523	65722	67077.7	69830.1	2.08	40.69
[R].KGNYSER.[V]	1xBiotin [K1]	3	3	P20671	P20671 [37-43]	P20671 1xBiotin [K37]	Histone H2A type 1-D OS=Homo sapiens OX=9606 GN=H2AC7 PE=1 SV=2	1	1079.49	6.572	10.884	1.355	0.00391806	0.000497153	0.543942	23	23.9	20.2	18.8	26.5	13.1	246.9	57	151.2	187.4	204.9	227.1	5898.59	6120.82	5187.72	4826.91	6792.44	3365.6	63308.7	14606.5	38763.1	48038.6	52536.2	58239.2	1.38	21.05
[R].DNIQGITKPAIR.[R]	1xBiotin [K8]	1	5	P62805	P62805 [25-36]	P62805 1xBiotin [K32]	Histone H4 OS=Homo sapiens OX=9606 GN=H4C1 PE=1 SV=2	0	1551.83	5.579	10.87	1.278	0.000285993	8.19578e-05	0.772713	25.8	27.4	11.9	27.4	12.4	16.9	184	141.5	143.7	246.1	183.6	179.4	6933.08	7366.24	3206.31	7361.55	3326.5	4546.74	49526.8	38093.2	38677.4	66222.3	49424.8	48269.6	2.72	43.72
[K].KALAAGGYDVEK.[N]	1xBiotin [K1]	1	7	P16401	P16401 [67-78]	P16401 1xBiotin [K67]	Histone H1.5 OS=Homo sapiens OX=9606 GN=H1-5 PE=1 SV=3	1	1447.72	4.555	10.812	1.822	4.39251e-05	4.67568e-06	0.0378471	28.4	27.3	15.7	21	19.7	29.2	119	124.4	134	196	258.9	226.5	7498.19	7200	4137.63	5525.42	5191.32	7687.83	31384	32795.7	35347.4	51677.5	68274.3	59740.9	2.5	36.95
[K].GTLVQTKGTGASGSFK.[L]	1xBiotin [K7]	5	6	P16401; P16402; P10412; P16403	P16401 [94-109]; P16402 [92-107]; P10412 [91-106]; P16403 [91-106]	P16401 1xBiotin [K100]; P16402 1xBiotin [K98]; P10412 1xBiotin [K97]; P16403 1xBiotin [K97]	Histone H1.5 OS=Homo sapiens OX=9606 GN=H1-5 PE=1 SV=3 Histone H1.3 OS=Homo sapiens OX=9606 GN=H1-3 PE=1 SV=2 Histone H1.4 OS=Homo sapiens OX=9606 GN=H1-4 PE=1 SV=2 Histone H1.2 OS=Homo sapiens OX=9606 GN=H1-2 PE=1 SV=2	1	1764.89	26.446	10.743	1.33	0.00103105	0.00324028	0.86023	6.3	4.8	8.4	43	4.3	20.5	168.5	117.9	166	218.3	221.1	220.8	3903.81	2996.92	5240.54	26741.3	2683.84	12780.7	104824	73324.2	103241	135791	137529	137308	3.68	38.28
[K].WTLLQEQGTKTVR.[Q]	1xBiotin [K10]	4	10	P02538; P13647	P02538 [195-207]; P13647 [200-212]	P02538 1xBiotin [K204]; P13647 1xBiotin [K209]	Keratin, type II cytoskeletal 6A OS=Homo sapiens OX=9606 GN=KRT6A PE=1 SV=3 Keratin, type II cytoskeletal 5 OS=Homo sapiens OX=9606 GN=KRT5 PE=1 SV=3	1	1785.93	3.718	10.646	3.168	0.188167	0.0215945	0.231905	21.9	13.1	19	21	47.5	14.6	244.5	18.3	70.5	204.3	223.4	302.1	3970.93	2380.32	3445.01	3811.4	8629.65	2650.16	44405.4	3318.9	12808.3	37109.6	40577.2	54869.2	2.45	47.79
[R].LAHYNKR.[S]	1xBiotin [K6]	16	10	Q16778; Q5QNW6	Q16778 [81-87]; Q5QNW6 [81-87]	Q16778 1xBiotin [K86]; Q5QNW6 1xBiotin [K86]	Histone H2B type 2-E OS=Homo sapiens OX=9606 GN=H2BC21 PE=1 SV=3 Histone H2B type 2-F OS=Homo sapiens OX=9606 GN=H2BC18 PE=1 SV=3	1	1127.58	7.634	10.475	1.163	0.000845211	0.000553958	0.971477	9.6	21.5	39.9	18.3	17.1	26.8	137.3	164.5	195.7	162.9	215	191.4	10420.2	23425.6	43414.7	19861.7	18597	29111	149311	178843	212722	177106	233680	208058	1.66	22.43
[R].KATGPPVSELITK.[A]	1xBiotin [K1]	1	10	P16401	P16401 [37-49]	P16401 1xBiotin [K37]	Histone H1.5 OS=Homo sapiens OX=9606 GN=H1-5 PE=1 SV=3	1	1566.86	3.667	10.376	1.634	0.00532124	0.000192514	0.35369	27.8	37.9	35.1	20.3	43.7	13.2	149.9	128.8	109.4	210.4	251.6	172	4641.3	6332.63	5859.61	3384.36	7291.13	2196.55	25006.9	21485.8	18254.9	35114.6	41982.7	28699.6	2.51	43.7
[R].KESYSIYVYK.[V]	1xBiotin [K1]	7	5	Q16778	Q16778 [35-44]	Q16778 1xBiotin [K35]	Histone H2B type 2-E OS=Homo sapiens OX=9606 GN=H2BC21 PE=1 SV=3	1	1505.73	7.487	10.295	1.647	0.284676	0.0135395	0.262998	16.9	40.3	12.2	20.2	21.8	12.6	169.7	126.2	15	377.8	179.5	207.9	3109.37	7437.74	2246.27	3725.01	4019.19	2331.09	31298.5	23280.8	2776.34	69695.9	33110.7	38349.5	2.41	43.3
[K].GTGASGSFKLNK.[K]	1xBiotin [K9]	5	5	P16401; P16402; P10412; P16403	P16401 [101-112]; P16402 [99-110]; P10412 [98-109]; P16403 [98-109]	P16401 1xBiotin [K109]; P16402 1xBiotin [K107]; P10412 1xBiotin [K106]; P16403 1xBiotin [K106]	Histone H1.5 OS=Homo sapiens OX=9606 GN=H1-5 PE=1 SV=3 Histone H1.3 OS=Homo sapiens OX=9606 GN=H1-3 PE=1 SV=2 Histone H1.4 OS=Homo sapiens OX=9606 GN=H1-4 PE=1 SV=2 Histone H1.2 OS=Homo sapiens OX=9606 GN=H1-2 PE=1 SV=2	1	1392.69	8.626	10.282	1.149	0.000443465	0.000738532	0.961192	18.5	21.2	16	17.9	15.3	57	159.9	149	179.7	207.3	174.4	183.8	7014.55	8033.28	6042.78	6762.45	5773.64	21567.2	60505.1	56388.7	67992.7	78439.5	65968.5	69529.9	1.91	34.95
[R].KASDVHEVR.[K]	1xBiotin [K1]	3	11	P14618	P14618 [247-255]	P14618 1xBiotin [K247]	Pyruvate kinase PKM OS=Homo sapiens OX=9606 GN=PKM PE=1 SV=4	1	1266.63	1.892	10.28	1.469	0.329581	0.0495361	0.987673	6.3	124.4	69.8	9.3	32.6	18.9	127.3	153.1	132.1	203.8	128.5	194	2305.66	45795.5	25692.3	3439.82	12001.2	6945.3	46873.3	56348.4	48613.5	75002.7	47291.4	71400.2	3.01	20.52
[R].SGVSLAALKK.[A]	1xBiotin [K9]	3	5	P16402; P10412; P16403	P16402 [56-65]; P10412 [55-64]; P16403 [55-64]	P16402 1xBiotin [K64]; P10412 1xBiotin [K63]; P16403 1xBiotin [K63]	Histone H1.3 OS=Homo sapiens OX=9606 GN=H1-3 PE=1 SV=2 Histone H1.4 OS=Homo sapiens OX=9606 GN=H1-4 PE=1 SV=2 Histone H1.2 OS=Homo sapiens OX=9606 GN=H1-2 PE=1 SV=2	1	1199.68	13.157	10.046	1.173	0.282585	0.107708	0.549771	10.5	25.5	13.6	48.7	17.1	20.9	233.1	9	179.2	209.9	210.2	222.2	3241.32	7850.27	4199.05	15026.2	5278.26	6452.58	71882	2778.63	55248.4	64722.1	64822.9	68527	1.86	45.16
[K].SKEYFSK.[Q]	1xBiotin [K2]	1	1	Q06830	Q06830 [191-197]	Q06830 1xBiotin [K192]	Peroxiredoxin-1 OS=Homo sapiens OX=9606 GN=PRDX1 PE=1 SV=1	1	1114.52	11.264	9.687	0.571	0.0707578	0.016017	0.856511	17.9	139.5	20	13.3	8.1	21.2	106.2	281.3	225.6	109.3	128.9	128.8	5061.22	39446.6	5666.09	3761.46	2280.73	5984.18	30049	79554.8	63823.5	30906.6	36457.4	36435.6	2.39	33.97
[K].FDLMYAKR.[A]	1xBiotin [K7]; 1xOxidation [M4]	12	8	P68363	P68363 [395-402]	P68363 1xBiotin [K401]	Tubulin alpha-1B chain OS=Homo sapiens OX=9606 GN=TUBA1B PE=1 SV=1	1	1285.61	6.356	9.632	1.376	0.00883581	0.00377525	0.873199	20.3	24.7	40	62.1	22.4	15.5	108	156.8	168	215.7	125.9	240.7	3460.22	4207.86	6814.55	10586.4	3819.34	2643.59	18412.2	26744.5	28650.2	36789	21469.5	41050.3	2.01	43.32
[R].VAPEEHPVLLTEAPLNPKANR.[E]	1xBiotin [K18]	2	8	P60709	P60709 [96-116]	P60709 1xBiotin [K113]	Actin, cytoplasmic 1 OS=Homo sapiens OX=9606 GN=ACTB PE=1 SV=1	1	2521.32	20.464	9.5	0.876	3.40673e-05	0.000129533	0.999924	10.1	7.6	19.9	19.9	15.2	19	206	251.6	114.7	163.4	192.3	180.4	3639.17	2746.17	7182.18	7177.96	5500.61	6865.34	74473.2	90937.6	41445.7	59072.2	69516.3	65218.2	3.92	46.83
[-].MSILKIHAR.[E]	1xBiotin [K5]; 1xMet-loss+Acetyl [N-Term]	1	8	P06733	P06733 [1-9]	P06733 1xBiotin [K5]; 1xMet-loss+Acetyl [N-Term]	Alpha-enolase OS=Homo sapiens OX=9606 GN=ENO1 PE=1 SV=2	1	1205.68	5.528	9.402	0.924	0.000490673	8.8369e-05	0.996783	17.6	51.1	31.5	21.1	16.1	17.1	139.7	226.6	173.9	160.6	156.4	188.2	15823.8	45864.5	28243.7	18929	14447.6	15336.5	125388	203449	156132	144193	140439	168960	2	45.74
[K].VLKQVHPDTGISSK.[A]	1xBiotin [K3]	16	18	Q16778; Q5QNW6	Q16778 [45-58]; Q5QNW6 [45-58]	Q16778 1xBiotin [K47]; Q5QNW6 1xBiotin [K47]	Histone H2B type 2-E OS=Homo sapiens OX=9606 GN=H2BC21 PE=1 SV=3 Histone H2B type 2-F OS=Homo sapiens OX=9606 GN=H2BC18 PE=1 SV=3	1	1734.92	6.303	9.311	1.226	9.38493e-05	4.03059e-05	0.964489	15.2	25	28	20.7	27	12.5	140.4	157.4	213.2	193	197.7	169.9	45199.5	74323.2	83322.8	61683.8	80240.6	37060.3	417756	468440	634308	574319	588214	505675	2.31	32.65
[K].VTKSAQK.[A]	1xBiotin [K3]	3	3	P68104	P68104 [451-457]	P68104 1xBiotin [K453]	Elongation factor 1-alpha 1 OS=Homo sapiens OX=9606 GN=EEF1A1 PE=1 SV=1	1	987.529	7.881	8.999	0.901	0.000718951	0.00278185	0.9121	27.1	6.9	22	26.9	17.4	17.1	173.6	154.8	274.7	220.1	103.2	156.3	8034.44	2055.33	6537.94	7976.41	5157.09	5080.48	51528	45962.7	81560	65332.5	30636.8	46410.7	1.98	17.35
[K].KLEDGPKFLK.[S]	1xBiotin [K7]	2	5	P68104	P68104 [386-395]	P68104 1xBiotin [K392]	Elongation factor 1-alpha 1 OS=Homo sapiens OX=9606 GN=EEF1A1 PE=1 SV=1	2	1400.76	1.827	8.908	0.845	0.1765	0.00355108	0.999905	21.8	109	87.3	11.7	15.1	28.4	129.6	159.4	178.5	130.9	134.8	193.5	7061.51	35242.9	28221.1	3779.22	4892.64	9180.6	41922.4	51549.1	57735.3	42323.1	43582.3	62573.5	2.35	39.1
[K].YGQPLPGYTTKGK.[E]	1xBiotin [K11]	2	6	P17936	P17936 [268-280]	P17936 1xBiotin [K278]	Insulin-like growth factor-binding protein 3 OS=Homo sapiens OX=9606 GN=IGFBP3 PE=1 SV=2	1	1635.82	7.52	8.799	1.364	0.000178608	0.000196694	0.930803	11.1	18.1	19.3	31.1	10.9	21	240.1	132.1	135.8	182.9	212.4	185.1	2203.64	3580.53	3832.99	6175.99	2153.15	4172.57	47619.9	26195.2	26927.1	36274.4	42121.4	36715.2	2.24	37.91
[-].MASKGLQDLK.[Q]	1xBiotin [K4]; 1xMet-loss+Acetyl [N-Term]	1	3	Q15847	Q15847 [1-10]	Q15847 1xBiotin [K4]; 1xMet-loss+Acetyl [N-Term]	Adipogenesis regulatory factor OS=Homo sapiens OX=9606 GN=ADIRF PE=1 SV=1	1	1227.64	4.236	8.149	1.168	0.116904	0.00458226	0.589961	35.3	38.1	66.3	55.4	20.2	23.1	161.3	57.1	173.2	216.7	188.5	164.8	4170.29	4499.36	7828.6	6544.88	2391.17	2732.54	19061.2	6749.76	20468	25602.1	22267.7	19471.2	1.84	44.57
[R].KTVTAMDVVYALK.[R]	1xBiotin [K1]	1	6	P62805	P62805 [80-92]	P62805 1xBiotin [K80]	Histone H4 OS=Homo sapiens OX=9606 GN=H4C1 PE=1 SV=2	1	1664.88	6.152	7.756	1.175	0.000652282	0.000198458	0.608609	32.5	27.5	18.7	19	34.4	25.7	197.5	169.5	85.4	169.7	221	199.1	7197.03	6106.63	4144.75	4218.8	7635.48	5691.9	43795	37570.7	18928.8	37615.6	48987.5	44146.2	2.81	57.4
[K].SPAKSPNPSTPR.[G]	1xBiotin [K4]	2	5	O76021	O76021 [392-403]	O76021 1xBiotin [K395]	Ribosomal L1 domain-containing protein 1 OS=Homo sapiens OX=9606 GN=RSL1D1 PE=1 SV=3	1	1464.73	3.545	7.435	0.951	0.759714	0.0810632	0.692769	36.7	54.7	56.1	57.5	19.3	24.8	198.5	18.4	193.9	215.3	140.5	184.4	4310.22	6418.72	6581.1	6743.28	2265.91	2910.25	23296.2	2155.45	22754.8	25261	16488.7	21637.7	1.67	24.83
[R].LAKYNQLLR.[I]	1xBiotin [K3]	2	5	P06733	P06733 [404-412]	P06733 1xBiotin [K406]	Alpha-enolase OS=Homo sapiens OX=9606 GN=ENO1 PE=1 SV=2	1	1344.75	4.795	7.421	1.082	0.00104203	0.000733	0.979621	38.3	35.5	10.5	27.4	24.8	22	145.9	170	175.4	191.6	174.6	184	7824.59	7242.89	2153.83	5587.96	5063.92	4493.41	29801.8	34732.8	35823.2	39127.1	35670.8	37578.5	1.73	44.63
[KR].VFYLKMK.[G]	1xBiotin [K5]; 1xOxidation [M6]	9	3	P63104; P31947	P63104 [116-122]; P31947 [118-124]	P63104 1xBiotin [K120]; P31947 1xBiotin [K122]	14-3-3 protein zeta/delta OS=Homo sapiens OX=9606 GN=YWHAZ PE=1 SV=1 14-3-3 protein sigma OS=Homo sapiens OX=9606 GN=SFN PE=1 SV=1	1	1170.6	4.453	7.368	1.228	0.000220199	6.63496e-05	0.954714	35.9	22.7	28.9	21.4	21.4	28.3	125.5	246.4	128.6	158	150.9	232.1	7256.53	4582.48	5838.12	4334.16	4321.71	5717.75	25359.3	49816.3	25995.4	31932.4	30501.3	46919.2	1.55	42.04
[K].GKEYFAIDNSGR.[I]	1xBiotin [K2]	2	4	P33151	P33151 [196-207]	P33151 1xBiotin [K197]	Cadherin-5 OS=Homo sapiens OX=9606 GN=CDH5 PE=1 SV=5	1	1582.73	1.817	7.205	1.925	0.101188	0.000572144	0.182252	30.3	52.8	62.3	25.6	32.6	21.6	179.9	65	96	285.2	163.7	184.8	3497.99	6092.88	7181.39	2957.02	3759.56	2490.49	20743.2	7489.85	11069.8	32880.4	18876.6	21306.5	2.57	43.34
[R].YQKSTELLIR.[K]	1xBiotin [K3]	6	11	P68431	P68431 [55-64]	P68431 1xBiotin [K57]	Histone H3.1 OS=Homo sapiens OX=9606 GN=H3C1 PE=1 SV=2	1	1476.79	4.685	7.192	1.672	2.61349e-05	4.16378e-06	0.0860119	26.3	27.3	33.7	29.8	24.1	32.3	180.7	105.8	128.1	219.9	178	214.1	21679.1	22542.5	27767.8	24550.3	19877.7	26600.6	149007	87249.6	105609	181312	146819	176578	2.61	45.36
[R].KESYSVYVYK.[V]	1xBiotin [K1]	10	10	Q5QNW6	Q5QNW6 [35-44]	Q5QNW6 1xBiotin [K35]	Histone H2B type 2-F OS=Homo sapiens OX=9606 GN=H2BC18 PE=1 SV=3	1	1491.72	18.786	7.161	1.144	0.00589749	0.0338153	0.985573	3.3	9	45.2	33.5	27	23.7	192	169.1	121.5	218.1	193.5	164.2	2185.52	5888.72	29596.9	21901.7	17673.8	15476.7	125586	110626	79455	142647	126563	107384	2.98	40.86
[R].LNFSHGTHEYHAETIKNVR.[T]	1xBiotin [K16]	2	2	P14618	P14618 [74-92]	P14618 1xBiotin [K89]	Pyruvate kinase PKM OS=Homo sapiens OX=9606 GN=PKM PE=1 SV=4	1	2479.19	1.277	7.099	2.273	0.438783	0.00304153	0.318239	48.5	65.3	55.1	45.1	22.3	22.5	207.6	70.4	64.5	144.3	294.3	160	5225.19	7040.66	5939.21	4860.07	2402.3	2429	22374.2	7586.96	6950.72	15551.6	31719.1	17243.5	2.47	34.71
[R].KQLATKAAR.[K]	1xBiotin [K6]	5	7	P68431	P68431 [19-27]	P68431 1xBiotin [K24]	Histone H3.1 OS=Homo sapiens OX=9606 GN=H3C1 PE=1 SV=2	2	1212.69	4.978	6.987	1.429	0.000911295	0.000879415	0.82332	27.6	38.6	12.7	39.9	24.4	28.1	179.1	132.1	137.3	196.2	143.3	240.8	14833.7	20744.5	6838.95	21468.3	13147.1	15107.1	96321.6	71050.4	73847.6	105553	77101.4	129530	2.16	21.36
[R].LDHKFDLMYAK.[R]	1xBiotin [K4]; 1xOxidation [M8]	12	1	P68363	P68363 [391-401]	P68363 1xBiotin [K394]	Tubulin alpha-1B chain OS=Homo sapiens OX=9606 GN=TUBA1B PE=1 SV=1	1	1622.77	3.393	6.978	0.844	0.00028503	1.45917e-05	0.755082	51.7	63.1	38.4	31.1	17.5	21.2	195.4	175.3	158.5	140	159.8	148	6592.33	8049.09	4892.82	3970.32	2238.15	2706.36	24921.5	22365	20216.6	17861.1	20385.9	18885.6	1.76	42.37
[R].SNDPKSQNHPGWLMR.[G]	1xBiotin [K5]; 1xOxidation [M14]	2	7	P06213	P06213 [567-581]	P06213 1xBiotin [K571]	Insulin receptor OS=Homo sapiens OX=9606 GN=INSR PE=1 SV=4	1	2008.91	4.453	6.928	1.417	0.000647443	0.000271239	0.843034	13.6	30	34.2	29.2	27.3	16.4	212.1	126.4	133.4	169.5	219	189	3151.66	6964.01	7959.74	6779.45	6342.43	3803.59	49319.5	29399.3	31010.3	39408.9	50918.6	43939.8	3.23	35.5
[K].VKVGVNGFGR.[I]	1xBiotin [K2]	1	4	P04406	P04406 [4-13]	P04406 1xBiotin [K5]	Glyceraldehyde-3-phosphate dehydrogenase OS=Homo sapiens OX=9606 GN=GAPDH PE=1 SV=3	1	1258.67	2.012	6.832	0.543	0.503789	0.251756	0.972504	9.5	141.9	97.9	12.9	67.3	15.7	72.5	197	249.8	107	95.8	132.9	2940.36	43693.3	30145.7	3958.95	20732.6	4823.32	22332.6	60663.9	76927.5	32952.5	29500.4	40939.4	1.96	39.39
[K].SLVSKGTLVQTK.[G]	1xBiotin [K5]	5	9	P16401; P16402; P10412; P16403	P16401 [89-100]; P16402 [87-98]; P10412 [86-97]; P16403 [86-97]	P16401 1xBiotin [K93]; P16402 1xBiotin [K91]; P10412 1xBiotin [K90]; P16403 1xBiotin [K90]	Histone H1.5 OS=Homo sapiens OX=9606 GN=H1-5 PE=1 SV=3 Histone H1.3 OS=Homo sapiens OX=9606 GN=H1-3 PE=1 SV=2 Histone H1.4 OS=Homo sapiens OX=9606 GN=H1-4 PE=1 SV=2 Histone H1.2 OS=Homo sapiens OX=9606 GN=H1-2 PE=1 SV=2	1	1486.83	27.156	6.818	1.349	0.142361	0.168992	0.422225	21.3	4.9	6.2	43.3	33.3	30.4	188.1	7.9	168.3	227.1	218.4	250.8	17610.1	4070.67	5126.95	35802.8	27547	25137.7	155612	6508.43	139228	187829	180687	207423	2.02	42.59
[K].AAGAGAAKR.[K]	1xBiotin [K8]	1	8	P16401	P16401 [28-36]	P16401 1xBiotin [K35]	Histone H1.5 OS=Homo sapiens OX=9606 GN=H1-5 PE=1 SV=3	1	998.52	8.197	6.803	1.002	0.000429389	0.000904825	0.999984	19.4	20.1	28.5	22.3	24.3	39.3	165.1	97.5	276.5	165.3	132.1	209.8	3459.69	3596.38	5089.19	3974.64	4339.82	7009.58	29477.9	17407.6	49381.5	29524.8	23582.4	37460.2	1.91	18.05
[R].HQGVMVGMGQKDSYVGDEAQSK.[R]	1xBiotin [K11]; 2xOxidation [M5; M8]	6	4	P60709	P60709 [40-61]	P60709 1xBiotin [K50]	Actin, cytoplasmic 1 OS=Homo sapiens OX=9606 GN=ACTB PE=1 SV=1	1	2609.14	6.669	6.713	1.583	0.0723237	0.0185892	0.313952	19.6	13.3	29.2	29.8	30.8	31.8	130.7	23.6	213.6	193.2	277.7	206.8	3485.88	2367.4	5193.31	5304.42	5480.41	5651.06	23246.9	4189.64	38000	34365.6	49391.2	36791.6	3.72	33.14
[R].IMKAQALR.[D]	1xBiotin [K3]; 1xOxidation [M2]	4	6	P07900; P08238	P07900 [613-620]; P08238 [605-612]	P07900 1xBiotin [K615]; P08238 1xBiotin [K607]	Heat shock protein HSP 90-alpha OS=Homo sapiens OX=9606 GN=HSP90AA1 PE=1 SV=5 Heat shock protein HSP 90-beta OS=Homo sapiens OX=9606 GN=HSP90AB1 PE=1 SV=4	1	1172.63	6.144	6.666	0.601	0.000158488	7.38974e-05	0.383798	37.5	35.5	38.1	20.8	26	19.7	116.1	230.7	262.7	117.4	156.8	138.7	7451.1	7037	7553.98	4129.3	5167.49	3901.29	23039.8	45783.1	52141.4	23307.5	31130.4	27526.1	2.21	32.63
[R].KGNYAER.[VI]	1xBiotin [K1]	10	13	Q16777	Q16777 [37-43]	Q16777 1xBiotin [K37]	Histone H2A type 2-C OS=Homo sapiens OX=9606 GN=H2AC20 PE=1 SV=4	1	1063.5	4.972	6.652	1.084	0.000232467	0.000347357	0.999779	12.9	32.3	32.9	26.2	21.5	35.8	154.4	200.2	160.6	174.1	186	163.1	16121.3	40401.6	41133.2	32724.2	26942.3	44798.7	193046	250293	200871	217677	232568	204012	2.43	22.28
[K].FVLSSGKFYGDEEKDK.[G]	1xBiotin [K7]	1	2	P27797	P27797 [49-64]	P27797 1xBiotin [K55]	Calreticulin OS=Homo sapiens OX=9606 GN=CALR PE=1 SV=1	2	2074.98	2.997	6.645	2.434	0.408626	0.0168692	0.190919	71.2	26.3	30.3	33.2	54.3	27.4	180	31.4	90.8	200.6	233.6	220.9	6241.55	2303.87	2653.48	2912.65	4756.63	2405.18	15770.8	2750.07	7953.21	17581.6	20465.1	19354.5	1.76	45.64
[K].KGVNLPGAAVDLPAVSEK.[D]	1xBiotin [K1]	3	12	P14618	P14618 [207-224]	P14618 1xBiotin [K207]	Pyruvate kinase PKM OS=Homo sapiens OX=9606 GN=PKM PE=1 SV=4	1	1991.06	6.91	6.606	0.943	0.00234341	0.00265548	0.852812	24.5	20.7	9	32.7	19.3	20.4	104.4	174.7	142.7	395.4	134.6	121.5	5732.65	4830.34	2115.88	7653.55	4514.79	4763.9	24413.3	40852.8	33379.4	92458.2	31472.1	28415.8	3.08	51.25
[K].LGIKSLVSK.[G]	1xBiotin [K4]	5	20	P16401; P16402; P10412; P16403	P16401 [85-93]; P16402 [83-91]; P10412 [82-90]; P16403 [82-90]	P16401 1xBiotin [K88]; P16402 1xBiotin [K86]; P10412 1xBiotin [K85]; P16403 1xBiotin [K85]	Histone H1.5 OS=Homo sapiens OX=9606 GN=H1-5 PE=1 SV=3 Histone H1.3 OS=Homo sapiens OX=9606 GN=H1-3 PE=1 SV=2 Histone H1.4 OS=Homo sapiens OX=9606 GN=H1-4 PE=1 SV=2 Histone H1.2 OS=Homo sapiens OX=9606 GN=H1-2 PE=1 SV=2	1	1170.69	4.063	6.566	1.012	0.000397344	5.27109e-05	0.996636	29.7	56.8	39.2	36.7	24.6	21.5	140	159.4	187.2	161.3	153	190.4	19797.5	37866.2	26162.8	24467.6	16384.2	14353.1	93375.2	106309	124799	107575	102021	126979	2.06	47.87
[RK].NKYEDEINKR.[T]	1xBiotin [K2]	7	4	P04264; P02538; P05787; P13647	P04264 [268-277]; P02538 [251-260]; P05787 [177-186]; P13647 [256-265]	P04264 1xBiotin [K269]; P02538 1xBiotin [K252]; P05787 1xBiotin [K178]; P13647 1xBiotin [K257]	Keratin, type II cytoskeletal 1 OS=Homo sapiens OX=9606 GN=KRT1 PE=1 SV=6 Keratin, type II cytoskeletal 6A OS=Homo sapiens OX=9606 GN=KRT6A PE=1 SV=3 Keratin, type II cytoskeletal 8 OS=Homo sapiens OX=9606 GN=KRT8 PE=1 SV=7 Keratin, type II cytoskeletal 5 OS=Homo sapiens OX=9606 GN=KRT5 PE=1 SV=3	2	1534.73	1.396	6.551	4.252	0.621667	0.00858679	0.0453426	40.1	31.1	36.7	31.8	43.6	33.3	169.1	25.2	51.3	218.2	332.8	186.7	5165.66	4013.2	4737.49	4096.52	5626.27	4294.09	21805.4	3249.38	6615.83	28130.8	42903.8	24071.6	2.4	31.47
[K].TIGGGDDSFNTFFSETGAGKHVPR.[A]	1xBiotin [K20]	8	6	P68363	P68363 [41-64]	P68363 1xBiotin [K60]	Tubulin alpha-1B chain OS=Homo sapiens OX=9606 GN=TUBA1B PE=1 SV=1	1	2723.25	1.454	6.506	5.874	0.933964	0.648822	0.770483	45.3	25.7	28.9	37.9	27.4	84.6	244.3	15.5	42	22.3	379.1	246.9	7391.57	4195.49	4721.74	6196.45	4478.06	13822.2	39899.4	2528.72	6863.41	3640.05	61899.1	40314.5	3.26	53.31
[K].TAIGKAGYTDK.[V]	1xBiotin [K5]	2	6	P06733	P06733 [229-239]	P06733 1xBiotin [K233]	Alpha-enolase OS=Homo sapiens OX=9606 GN=ENO1 PE=1 SV=2	1	1350.67	7.311	6.395	0.892	3.98652e-06	1.10408e-05	0.367873	25.4	20	24	24.5	19.5	25.3	153.1	175.2	283	160.3	133.2	156.4	7220.68	5690.44	6806.79	6943.81	5541.37	7198.58	43487.3	49763.4	80376.8	45520.9	37823.8	44403.3	2.49	32.97
[K].HAVSEGTKAVTK.[Y]	1xBiotin [K8]	17	13	Q16778; Q5QNW6	Q16778 [110-121]; Q5QNW6 [110-121]	Q16778 1xBiotin [K117]; Q5QNW6 1xBiotin [K117]	Histone H2B type 2-E OS=Homo sapiens OX=9606 GN=H2BC21 PE=1 SV=3 Histone H2B type 2-F OS=Homo sapiens OX=9606 GN=H2BC18 PE=1 SV=3	1	1453.75	34.23	6.334	0.865	0.0083841	0.0740038	0.997254	5.3	59.2	5.2	24.8	35	23.8	247.5	128.5	181.3	156.9	207.7	125	5698.25	63676	5563.56	26648.9	37646.9	25581.3	266350	138315	195051	168790	223452	134499	3.24	21.93
[R].LLLPGELAKHAVSEGTK.[A]	1xBiotin [K]	17	14	Q16778; Q5QNW6	Q16778 [101-117]; Q5QNW6 [101-117]	Q16778 1xBiotin [K]; Q5QNW6 1xBiotin [K]	Histone H2B type 2-E OS=Homo sapiens OX=9606 GN=H2BC21 PE=1 SV=3 Histone H2B type 2-F OS=Homo sapiens OX=9606 GN=H2BC18 PE=1 SV=3	1	1989.08	7.5	6.303	1.636	0.000113748	0.000171626	0.124524	16.2	18.7	18.9	39.7	36.4	29.7	182	140.2	70.5	239.3	229.4	179	26157.3	30220.1	30510	64183.9	58838.4	47970.3	294265	226666	114019	386926	370855	289360	1.56	51.01
[K].DVNAAIATIKTK.[R]	1xBiotin [K10]	8	5	P68363	P68363 [327-338]	P68363 1xBiotin [K336]	Tubulin alpha-1B chain OS=Homo sapiens OX=9606 GN=TUBA1B PE=1 SV=1	1	1470.8	3.193	6.209	0.729	0.00243322	0.000117777	0.701911	58.6	44.8	71.8	21.5	21.9	33.7	118.8	187	227	130.5	136.3	148	6200.99	4747.06	7600.83	2275.35	2323.63	3564.97	12577.8	19798.2	24029.2	13820.1	14427.4	15672.2	2.19	47.44
[K].KPAAATVTKK.[V]	1xBiotin [K9]	1	3	P16403	P16403 [160-169]	P16403 1xBiotin [K168]	Histone H1.2 OS=Homo sapiens OX=9606 GN=H1-2 PE=1 SV=2	1	1240.71	5.427	6.189	1.359	0.0967953	0.00747414	0.492702	20.9	69.4	27.2	32.4	34.6	21.1	177.7	47.8	147.8	200.8	271.5	148.7	2400.07	7973.42	3127.52	3726.62	3973	2425.03	20417.2	5486.59	16973.4	23065.3	31191.3	17087	2.07	19.46
[R].WLKGGVVLK.[E]	1xBiotin [K3]	2	3	P35613	P35613 [171-179]	P35613 1xBiotin [K173]	Basigin OS=Homo sapiens OX=9606 GN=BSG PE=1 SV=2	1	1225.71	6.546	6.113	1.421	0.00129283	0.000680392	0.772078	36.5	21.7	16.9	33.1	13.3	42	165.3	136.9	142.3	202.3	186.6	203	6859.13	4081.25	3171.99	6211.83	2490.3	7883.37	31043.1	25709.9	26716.5	37974.6	35034.5	38115	2.14	47.85
[R].APKFTQPLQPR.[S]	1xBiotin [K3]	2	6	Q96PD2	Q96PD2 [486-496]	Q96PD2 1xBiotin [K488]	Discoidin, CUB and LCCL domain-containing protein 2 OS=Homo sapiens OX=9606 GN=DCBLD2 PE=1 SV=1	1	1508.8	2.963	6.059	1.285	0.00136635	4.42659e-05	0.833664	52.4	33.2	47.2	15	29.7	29.9	186.7	139.9	130	185.8	170.5	179.8	8000.5	5066.36	7216.59	2297.86	4534.42	4575.43	28525.7	21380.5	19863.4	28388.6	26056.5	27472.8	1.1	41.16
[R].IAKAVNEK.[S]	1xBiotin [K3]	2	3	P06733	P06733 [328-335]	P06733 1xBiotin [K330]	Alpha-enolase OS=Homo sapiens OX=9606 GN=ENO1 PE=1 SV=2	1	1098.6	4.314	6.035	1.005	0.00984502	0.00615786	0.930236	31.4	32.2	18	22.6	23.3	10.1	83.9	135.6	441.5	112.6	136.2	152.8	7334.01	7503.63	4195.11	5266.5	5435.58	2346.74	19585.2	31636.5	103043	26270.6	31782	35663.2	1.49	26.09
[K].GLGKGGAK.[CR]	1xBiotin [K4]	2	3	P62805	P62805 [10-17]	P62805 1xBiotin [K13]	Histone H4 OS=Homo sapiens OX=9606 GN=H4C1 PE=1 SV=2	1	913.492	2.901	5.973	1.127	0.0207035	0.0022547	0.859274	17.7	55.1	62.9	32.2	30.1	24	159.8	91.3	185.5	180	176.6	184.6	11069.3	34369.3	39264.5	20098.5	18805.7	14970.6	99704.6	56981.2	115752	112333	110189	115202	0.8	24.22
[K].VEAKFINYVK.[N]	1xBiotin [K4]	2	5	P06748	P06748 [264-273]	P06748 1xBiotin [K267]	Nucleophosmin OS=Homo sapiens OX=9606 GN=NPM1 PE=1 SV=2	1	1436.76	3.196	5.973	1.223	0.0113762	0.000851165	0.695858	43.1	62.2	44.2	68.4	28.9	27.6	113.2	150.2	141.3	172.8	183.1	164.9	4841.75	6991.28	4966.49	7679.82	3250.19	3096.52	12714.1	16869.4	15871.5	19413	20570.9	18526.1	2.59	48.22
[R].YMGKGVSK.[A]	1xBiotin [K4]; 1xOxidation [M2]	1	5	P06733	P06733 [57-64]	P06733 1xBiotin [K60]	Alpha-enolase OS=Homo sapiens OX=9606 GN=ENO1 PE=1 SV=2	1	1111.53	8.741	5.931	0.516	0.0015393	0.00548281	0.523073	35.2	28.1	20.2	13.2	50.4	21.4	131	245.6	272.8	118.9	126.7	136.6	6174.3	4933.81	3551.03	2325.73	8840.16	3749.19	22992.6	43126.3	47898.1	20872.6	22237.4	23984.6	2.11	24.25
[K].TIAPALVSKK.[L]	1xBiotin [K]	1	5	P06733	P06733 [72-81]	P06733 1xBiotin [K]	Alpha-enolase OS=Homo sapiens OX=9606 GN=ENO1 PE=1 SV=2	1	1253.73	7.633	5.926	0.65	0.0394179	0.0328741	0.843914	18.5	113.6	25.3	19.9	33.2	21.1	104.5	192.8	297.7	138.4	125.3	109.7	4443.1	27297.2	6067.9	4789.66	7987.78	5079.77	25118.2	46317.8	71521.7	33260.8	30100.7	26347.3	2.24	40.03
[R].TNEGILKVVK.[A]	1xBiotin [K7]	1	6	P32926	P32926 [324-333]	P32926 1xBiotin [K330]	Desmoglein-3 OS=Homo sapiens OX=9606 GN=DSG3 PE=1 SV=2	1	1326.74	2.881	5.914	1.343	0.100801	0.0184819	0.99796	29.4	48	37.8	17	24.7	29.5	108.8	50.5	423	136.6	148.6	146.1	4562.26	7453.98	5865.69	2640.52	3837.92	4589.55	16901.4	7849.67	65713.5	21225.4	23081.8	22697	2.58	44.14
[K].KPAAATVTK.[K]	1xBiotin [K1]	1	1	P16403	P16403 [160-168]	P16403 1xBiotin [K160]	Histone H1.2 OS=Homo sapiens OX=9606 GN=H1-2 PE=1 SV=2	0	1112.61	5.932	5.866	1.339	0.00098614	0.000865445	0.759331	23.7	25.3	28.1	19.5	50.9	34.2	149.9	96.8	200.8	228.4	200.8	141.6	5264.54	5619.23	6259.69	4327.99	11329.1	7611.76	33335.8	21522.8	44669.1	50798.4	44650.4	31503.2	1.75	24.62
[K].ASGPPVSELITKAVAASK.[E]	1xBiotin [K12]	3	14	P16402; P10412; P16403	P16402 [36-53]; P10412 [35-52]; P16403 [35-52]	P16402 1xBiotin [K47]; P10412 1xBiotin [K46]; P16403 1xBiotin [K46]	Histone H1.3 OS=Homo sapiens OX=9606 GN=H1-3 PE=1 SV=2 Histone H1.4 OS=Homo sapiens OX=9606 GN=H1-4 PE=1 SV=2 Histone H1.2 OS=Homo sapiens OX=9606 GN=H1-2 PE=1 SV=2	1	1952.05	4.115	5.763	1.853	0.417204	0.0604533	0.618418	19.9	60.7	24	31.8	36.6	17.2	317.4	98.9	20.5	214.9	183.2	175.1	5896.19	17967.1	7116.71	9416.32	10832.7	5085.87	94006.9	29282.7	6070.89	63650.9	54269.1	51851.4	3.09	62.03
[K].KPAAAGVK.[K]	1xBiotin [K1]	1	3	P16401	P16401 [161-168]	P16401 1xBiotin [K161]	Histone H1.5 OS=Homo sapiens OX=9606 GN=H1-5 PE=1 SV=3	0	967.539	7.022	5.745	1.304	5.72088e-05	0.00015035	0.450739	28.9	13.5	20.7	33.1	47.9	28	166.4	121.3	145.6	220.3	184.3	189.9	6987.42	3266.89	5006.84	7983.21	11570.5	6748.75	40187.4	29282	35156.6	53183.2	44509.5	45859.9	1.76	22.78
[K].TLTGKTITLEVEPSDTIENVK.[A]	1xBiotin [K5]	4	4	P62987	P62987 [7-27]	P62987 1xBiotin [K11]	Ubiquitin-60S ribosomal protein L40 OS=Homo sapiens OX=9606 GN=UBA52 PE=1 SV=2	1	2514.3	2.777	5.706	2.822	0.478946	0.524779	0.983152	34.1	76.4	24.1	41.9	46.8	74.1	136.8	82.3	94.7	26.5	267.2	295	2897.4	6487.8	2051.65	3562.4	3978.6	6294.66	11623.1	6989.93	8044.8	2254.9	22702.4	25067	2.63	53.62
[-].MPEPAKSAPAPK.[K]	1xBiotin [K6]; 1xMet-loss [N-Term]	5	8	Q16778	Q16778 [1-12]	Q16778 1xBiotin [K6]; 1xMet-loss [N-Term]	Histone H2B type 2-E OS=Homo sapiens OX=9606 GN=H2BC21 PE=1 SV=3	1	1318.68	7.495	5.588	1.035	0.00112356	0.00105959	0.880851	19.4	38.4	18.7	35.3	26.9	26.4	145.4	93.3	232	263.3	150.4	150.5	3169.69	6277.57	3046.83	5770.99	4398.07	4309.32	23756.8	15241.2	37891.4	43003	24567.2	24576.5	2.6	25.89
[R].KLLEGEECR.[MLI]	1xBiotin [K1]; 1xCarbamidomethyl [C8]	11	4	P02538; P13647	P02538 [467-475]; P13647 [472-480]	P02538 1xBiotin [K467]; P13647 1xBiotin [K472]	Keratin, type II cytoskeletal 6A OS=Homo sapiens OX=9606 GN=KRT6A PE=1 SV=3 Keratin, type II cytoskeletal 5 OS=Homo sapiens OX=9606 GN=KRT5 PE=1 SV=3	1	1359.64	2.751	5.483	1.691	0.180491	0.0152106	0.587792	48.8	32.1	41.3	35	19.2	51.9	113.5	43	250.6	191.9	215.6	157.1	6623.65	4362.28	5604.45	4752.72	2601.8	7048.17	15415.5	5834.08	34037.7	26060.5	29285.6	21336.3	1.59	34.75
[K].EVSTYIKK.[I]	1xBiotin [K]	2	3	P68104	P68104 [173-180]	P68104 1xBiotin [K]	Elongation factor 1-alpha 1 OS=Homo sapiens OX=9606 GN=EEF1A1 PE=1 SV=1	1	1193.62	8.67	5.465	0.537	0.0846967	0.0438685	0.798752	17.2	147.2	25.7	29.3	10.5	21.9	121.3	222.7	252.1	119.6	87.4	145	4461.33	38176.3	6661.51	7604.5	2719.15	5676.57	31463.6	57753.4	65373.1	31024.6	22678.9	37613.1	1.45	33.83
[R].LASYLDKVR.[A]	1xBiotin [K7]	7	10	P02533; P13645; P19012; Q04695	P02533 [126-134]; P13645 [157-165]; P19012 [116-124]; Q04695 [95-103]	P02533 1xBiotin [K132]; P13645 1xBiotin [K163]; P19012 1xBiotin [K122]; Q04695 1xBiotin [K101]	Keratin, type I cytoskeletal 14 OS=Homo sapiens OX=9606 GN=KRT14 PE=1 SV=4 Keratin, type I cytoskeletal 10 OS=Homo sapiens OX=9606 GN=KRT10 PE=1 SV=6 Keratin, type I cytoskeletal 15 OS=Homo sapiens OX=9606 GN=KRT15 PE=1 SV=3 Keratin, type I cytoskeletal 17 OS=Homo sapiens OX=9606 GN=KRT17 PE=1 SV=2	1	1290.69	16.472	5.449	0.661	8.35067e-06	0.000104201	0.649185	12.7	16.8	13.2	33.7	14.5	26.5	160.3	218.2	233	139	144.3	187.9	3666.85	4874.98	3836.27	9753.57	4192.35	7669.62	46408.2	63191.1	67463.1	40255.3	41790.4	54413.1	1.78	44.23
[RK].EQIKTLNNK.[F]	1xBiotin [K4]	12	5	P02538; P05787; P13647	P02538 [165-173]; P05787 [93-101]; P13647 [170-178]	P02538 1xBiotin [K168]; P05787 1xBiotin [K96]; P13647 1xBiotin [K173]	Keratin, type II cytoskeletal 6A OS=Homo sapiens OX=9606 GN=KRT6A PE=1 SV=3 Keratin, type II cytoskeletal 8 OS=Homo sapiens OX=9606 GN=KRT8 PE=1 SV=7 Keratin, type II cytoskeletal 5 OS=Homo sapiens OX=9606 GN=KRT5 PE=1 SV=3	1	1313.69	5.79	5.413	0.901	0.12983	0.419988	0.979244	56.7	18.4	21.9	141	21.1	20.9	127	395.1	59.7	103.1	114.4	120.7	11714.5	3794.42	4532.18	29134.8	4368.2	4314.45	26243.4	81637.5	12335.6	21294.8	23644.6	24946	2.43	32.29
[K].AGAVEKGVPLYR.[H]	1xBiotin [K6]	2	6	P06733	P06733 [121-132]	P06733 1xBiotin [K126]	Alpha-enolase OS=Homo sapiens OX=9606 GN=ENO1 PE=1 SV=2	1	1485.79	11.79	5.395	0.603	0.00014902	0.00143511	0.634917	18.2	21.1	7.1	23.9	25.4	13.2	147.9	214.2	298	127.8	129.2	174.1	5577.02	6469.08	2165.93	7350.38	7807.32	4050.4	45391.2	65752.6	91489.7	39230.8	39654.2	53460.8	1.48	41.88
[K].GQKVGEFSGANK.[E]	1xBiotin [K3]	2	4	P10599	P10599 [83-94]	P10599 1xBiotin [K85]	Thioredoxin OS=Homo sapiens OX=9606 GN=TXN PE=1 SV=3	1	1447.7	5.361	5.335	0.949	0.000412633	0.000417007	0.998072	31.9	25.2	42.1	19.3	51.7	30.4	165.7	172.3	171.1	152.6	162.3	175.4	4213.33	3323.54	5559.4	2542.89	6825.81	4017.39	21878.5	22747.9	22588.3	20144.6	21430.8	23149.7	2.41	32.59
[K].AVTKAQK.[K]	1xBiotin [K4]	13	6	Q16778	Q16778 [18-24]	Q16778 1xBiotin [K21]	Histone H2B type 2-E OS=Homo sapiens OX=9606 GN=H2BC21 PE=1 SV=3	1	971.534	3.464	5.268	1.549	0.00770797	0.0025069	0.6027	25	36.9	53.3	37.6	37.2	46.6	204.4	79.5	127.8	217.4	136.3	198	20366.8	30104.8	43468.4	30664.8	30333.7	38022.3	166736	64848	104296	177360	111226	161546	1.76	19.1
[K].VPKTAENFR.[A]	1xBiotin [K3]	1	1	P62937	P62937 [29-37]	P62937 1xBiotin [K31]	Peptidyl-prolyl cis-trans isomerase A OS=Homo sapiens OX=9606 GN=PPIA PE=1 SV=2	1	1287.65	4.735	5.267	0.755	0.00730355	0.0132453	0.569737	45.2	45	25.5	35.4	19	30.6	155.5	214.8	213.2	160.9	53.4	201.3	5940.64	5912.62	3351.7	4648.16	2499.34	4012.06	20422.7	28205.4	27995.9	21132.8	7011.58	26431.4	1.55	33.69
[K].STGGKAPR.[K]	1xBiotin [K5]	6	9	P68431	P68431 [11-18]	P68431 1xBiotin [K15]	Histone H3.1 OS=Homo sapiens OX=9606 GN=H3C1 PE=1 SV=2	1	999.504	10.402	5.185	0.93	7.82811e-06	0.000155913	0.99756	20.2	10.3	17.9	33.4	33.3	40.1	186.1	123.2	210.1	168.3	173.1	184	5094.15	2583.62	4504.89	8405.35	8391.33	10098.7	46859.9	31027.5	52890.7	42381.4	43578.6	46335.2	2.1	18.24
[R].HQGVMVGMGQKDSYVGDEAQSK.[R]	1xBiotin [K11]; 1xOxidation [M]	6	7	P60709	P60709 [40-61]	P60709 1xBiotin [K50]	Actin, cytoplasmic 1 OS=Homo sapiens OX=9606 GN=ACTB PE=1 SV=1	1	2593.15	1.057	5.176	5.483	0.975101	0.00541412	0.0062994	38.2	24.1	52.1	28.3	42.8	55.1	89.2	21.3	40.4	372.5	221.3	214.9	4488.65	2829.12	6119.39	3323.82	5024.08	6478.79	10485.7	2501.45	4742.77	43770.2	26005.3	25251.8	2.97	37.43
[K].FASFIDKVR.[F]	1xBiotin [K7]	21	6	P02538; P05787; P13647	P02538 [174-182]; P05787 [102-110]; P13647 [179-187]	P02538 1xBiotin [K180]; P05787 1xBiotin [K108]; P13647 1xBiotin [K185]	Keratin, type II cytoskeletal 6A OS=Homo sapiens OX=9606 GN=KRT6A PE=1 SV=3 Keratin, type II cytoskeletal 8 OS=Homo sapiens OX=9606 GN=KRT8 PE=1 SV=7 Keratin, type II cytoskeletal 5 OS=Homo sapiens OX=9606 GN=KRT5 PE=1 SV=3	1	1308.68	7.557	5.117	1.188	3.5126e-05	0.000268238	0.999937	12.1	18.9	19.3	36.2	33.2	21.1	132.6	260.7	143.2	170.1	205.2	147.2	3394.36	5311.5	5406.27	10159.5	9319.85	5923.48	37181.3	73079.9	40137.3	47693.8	57528.5	41271.2	2.63	51.63
[K].LDKSQIHDIVLVGGSTR.[I]	1xBiotin [K3]	2	5	P11142	P11142 [326-342]	P11142 1xBiotin [K328]	Heat shock cognate 71 kDa protein OS=Homo sapiens OX=9606 GN=HSPA8 PE=1 SV=1	1	2064.09	1.984	5.103	3.463	0.0466581	0.00233839	0.105778	29.6	32.3	33.7	43.5	44	23.7	208	58.4	64.2	222.2	199.8	240.5	2828.73	3093.16	3224.04	4164.17	4202.96	2262.75	19891.2	5587.53	6135.6	21249.6	19106.9	22995.9	3.21	50.36
[K].KDISQNK.[R]	1xBiotin [K1]	3	2	P0DMV9	P0DMV9 [251-257]	P0DMV9 1xBiotin [K251]	Heat shock 70 kDa protein 1B OS=Homo sapiens OX=9606 GN=HSPA1B PE=1 SV=1	1	1058.53	6.715	5.046	1.476	0.0201885	0.0362133	0.528782	15.3	31.2	21.8	60.6	42.8	39	146.2	39.5	215.7	224.9	215.9	147.1	2555.88	5200.93	3628.68	10098.8	7129.59	6500.53	24366.2	6585.53	35945	37477.7	35973.4	24516.2	2.03	21.65
[R].GELALKDAR.[AN]	1xBiotin [K6]	3	5	P13647	P13647 [421-429]	P13647 1xBiotin [K426]	Keratin, type II cytoskeletal 5 OS=Homo sapiens OX=9606 GN=KRT5 PE=1 SV=3	1	1198.62	9.367	5.027	0.669	0.000676189	0.0102394	0.7176	21.5	31.2	19.3	74	26.8	21.9	142.6	245.7	201.7	120.9	159.5	134.9	3562.13	5167.38	3188.24	12237.9	4438.15	3619.14	23591	40642.5	33365.4	19996.4	26387.1	22312.4	2.31	38.62
[K].IGHPAPNFKATAVMPDGQFK.[D]	1xBiotin [K9]; 1xOxidation [M14]	1	2	Q06830	Q06830 [8-27]	Q06830 1xBiotin [K16]	Peroxiredoxin-1 OS=Homo sapiens OX=9606 GN=PRDX1 PE=1 SV=1	1	2368.16	1.062	4.976	2.526	0.999943	0.0275264	0.148236	42.1	70.9	93.2	25.1	61.5	38.2	149.1	75.3	26.6	277.7	150	190.3	3483.2	5871.32	7714.13	2079.65	5089.09	3164.42	12339.6	6234.99	2201.08	22985.8	12412.1	15747.5	2.25	42.2
[K].DISLSDYKGK.[Y]	1xBiotin [K]	1	6	Q06830	Q06830 [28-37]	Q06830 1xBiotin [K]	Peroxiredoxin-1 OS=Homo sapiens OX=9606 GN=PRDX1 PE=1 SV=1	1	1351.66	2.802	4.927	1.312	0.0832137	0.0113242	0.71694	45.5	20.2	69.2	34	49.8	24.1	127.6	66.9	203.9	243.5	148	167.4	5095.22	2264.15	7743.59	3802.43	5578.61	2701.21	14279.3	7485.16	22827.1	27256.9	16566.7	18734.6	1.91	44.04
[K].FLDAGHKLNFAVASR.[K]	1xBiotin [K7]	1	3	P30101	P30101 [290-304]	P30101 1xBiotin [K296]	Protein disulfide-isomerase A3 OS=Homo sapiens OX=9606 GN=PDIA3 PE=1 SV=4	1	1871.96	4.265	4.907	1.236	0.190175	0.0229788	0.639985	38	39.2	42.2	61.4	42.1	16.1	167.1	181.9	42.3	143	220.2	206.5	4870.58	5016.33	5407.75	7856.92	5388.56	2063.54	21395.7	23296	5420.79	18312.1	28201	26439.5	3.05	50.3
[R].VTIMPKDIQLAR.[R]	1xBiotin [K6]; 1xOxidation [M4]	5	2	P68431	P68431 [118-129]	P68431 1xBiotin [K123]	Histone H3.1 OS=Homo sapiens OX=9606 GN=H3C1 PE=1 SV=2	1	1626.87	2.218	4.902	1.358	0.0135886	0.00123275	0.921769	45.4	56.4	61	63.4	27.7	34.7	119.9	178	125.1	122.6	196.2	169.8	4725.11	5871.43	6348.03	6600.24	2884.99	3608.82	12482.2	18537.6	13025.6	12769.5	20434.1	17688.7	1.93	46.3
[K].AVTKVQK.[K]	1xBiotin [K4]	2	1	Q5QNW6	Q5QNW6 [18-24]	Q5QNW6 1xBiotin [K21]	Histone H2B type 2-F OS=Homo sapiens OX=9606 GN=H2BC18 PE=1 SV=3	1	999.566	2.531	4.875	1.185	0.771734	0.0808837	0.550138	63.7	36.9	63.9	39.2	23.8	70.6	161.2	25.4	165.9	133.8	224.5	191	7140.64	4138.66	7160.28	4391.44	2673.48	7915.43	18073.4	2842.26	18602.5	15003.5	25164.8	21410	1.69	22.59
[K].VVVTKGAVLGRPTLSVQQTPEGSLLAR.[W]	1xBiotin [K5]	5	4	Q13332	Q13332 [825-851]	Q13332 1xBiotin [K829]	Receptor-type tyrosine-protein phosphatase S OS=Homo sapiens OX=9606 GN=PTPRS PE=1 SV=3	1	3002.68	2.111	4.837	2.72	0.162513	0.048213	0.772589	52.9	30.6	21.5	36.3	21	53	350	53.2	64.6	176.9	164.2	175.7	6531.78	3778.5	2656	4485.86	2589.68	6545.14	43218.7	6568.44	7976.86	21848	20280.5	21696.7	4.83	52.98
[K].GGVVGIKVDK.[G]	1xBiotin [K7]	2	5	P04075	P04075 [102-111]	P04075 1xBiotin [K108]	Fructose-bisphosphate aldolase A OS=Homo sapiens OX=9606 GN=ALDOA PE=1 SV=2	1	1197.67	5.444	4.803	0.878	0.000823526	0.000566325	0.993253	33.2	23.8	37.8	33	33	16.7	106.7	257.5	180.5	158.5	163.2	156.2	5937.48	4257.89	6769.76	5909.92	5910.25	2992.73	19104.8	46109.3	32326	28387.2	29225.8	27975	2.85	37.41
[-G].MQIFVKTLTGK.[T]	1xBiotin [K6]	4	5	P62987	P62987 [1-11]	P62987 1xBiotin [K6]	Ubiquitin-60S ribosomal protein L40 OS=Homo sapiens OX=9606 GN=UBA52 PE=1 SV=2	1	1491.81	3.466	4.746	0.885	0.0587732	0.0871893	0.726165	53.4	30.9	51.1	15.8	33	55.8	177	167.7	201.4	41.4	215.9	156.7	7301.49	4226.15	6980.02	2156.69	4513.31	7623.02	24191	22929.1	27532.4	5661.54	29508.1	21421	2.96	53.43
[R].TADGIVSHLKK.[Q]	1xBiotin [K]	1	5	P30101	P30101 [120-130]	P30101 1xBiotin [K]	Protein disulfide-isomerase A3 OS=Homo sapiens OX=9606 GN=PDIA3 PE=1 SV=4	1	1394.75	3.975	4.74	1.585	0.150699	0.0345708	0.583983	19.5	29.7	66.5	57.4	24.4	39.4	118	42.6	224.1	164.7	187	226.7	2107.24	3208.34	7191.12	6200.38	2638.12	4263.22	12751.8	4602.73	24222.3	17803.1	20209.4	24500.5	1.53	37.28
[R].GFPTIYFSPANKK.[L]	1xBiotin [K]	1	3	P30101	P30101 [449-461]	P30101 1xBiotin [K]	Protein disulfide-isomerase A3 OS=Homo sapiens OX=9606 GN=PDIA3 PE=1 SV=4	1	1695.86	1.192	4.727	1.494	0.896299	0.0650921	0.782957	117	95	39	35.8	35.5	61.9	177.7	113.2	51.1	92.2	212.6	169	6876.8	5579.7	2292.55	2100.94	2086.84	3636.8	10440.6	6649.65	3000.6	5419.54	12494.8	9931.36	2.56	53.66
[R].EMEDTLNHLKFLNVLSPR.[G]	1xBiotin [K10]; 1xOxidation [M2]	2	4	P17936	P17936 [216-233]	P17936 1xBiotin [K225]	Insulin-like growth factor-binding protein 3 OS=Homo sapiens OX=9606 GN=IGFBP3 PE=1 SV=2	1	2398.19	1.017	4.643	2.638	0.856557	0.141414	0.823547	59.8	74	80.3	42.8	85.5	35	186.4	75.3	68.7	62.4	231.2	198.7	4887.6	6049.52	6558.15	3495.68	6988.33	2858.96	15229.6	6152.11	5614.79	5095.43	18888	16231.5	3.14	58.99
[R].LKYENELALR.[Q]	1xBiotin [K2]	4	3	P19012	P19012 [193-202]	P19012 1xBiotin [K194]	Keratin, type I cytoskeletal 15 OS=Homo sapiens OX=9606 GN=KRT15 PE=1 SV=3	1	1474.77	0.671	4.615	6.853	0.993977	0.0735799	0.0873195	49	26.6	56.9	36	48.8	52.3	199.7	32.9	17.1	225.3	218.4	237	6311.67	3425.77	7335.26	4644.63	6289.68	6733.11	25733	4236.1	2204.9	29030	28138.9	30542.9	1.65	44.78
[K].TLNNKFASFIDK.[V]	1xBiotin [K5]	13	10	P02538; P05787; P13647	P02538 [169-180]; P05787 [97-108]; P13647 [174-185]	P02538 1xBiotin [K173]; P05787 1xBiotin [K101]; P13647 1xBiotin [K178]	Keratin, type II cytoskeletal 6A OS=Homo sapiens OX=9606 GN=KRT6A PE=1 SV=3 Keratin, type II cytoskeletal 8 OS=Homo sapiens OX=9606 GN=KRT8 PE=1 SV=7 Keratin, type II cytoskeletal 5 OS=Homo sapiens OX=9606 GN=KRT5 PE=1 SV=3	1	1623.82	12.557	4.615	1.509	0.0221685	0.0838917	0.813009	16.1	10.2	8.1	105.9	41.8	9.1	236.1	127.8	49.6	178.5	192.9	223.9	5057.14	3191.74	2550.97	33205.3	13108.4	2849.6	74039.3	40080	15549.8	55964.1	60497.2	70221.7	2.55	56.96
[K].KYAEAVTR.[A]	1xBiotin [K1]	2	1	P00558	P00558 [323-330]	P00558 1xBiotin [K323]	Phosphoglycerate kinase 1 OS=Homo sapiens OX=9606 GN=PGK1 PE=1 SV=3	1	1163.59	1.564	4.602	1.373	0.561535	0.010985	0.763434	74.6	48.2	88.4	27.5	38.2	34.8	242.3	48.8	116.6	136.5	160.1	184.1	6625.05	4282.25	7849.53	2439.9	3392.27	3090.55	21523.9	4337.34	10361.7	12127	14223.7	16354.4	1.69	28.82
[R].FEQKGFR.[L]	1xBiotin [K4]	5	3	P15531	P15531 [28-34]	P15531 1xBiotin [K31]	Nucleoside diphosphate kinase A OS=Homo sapiens OX=9606 GN=NME1 PE=1 SV=1	1	1137.55	1.828	4.586	1.284	0.228529	0.0131885	0.898209	67	85.9	45.9	69.3	30.9	34.3	122.5	73.7	209.1	157.2	134.7	169.4	5393.48	6915.43	3695.65	5579.8	2486.11	2759.94	9859.52	5932.09	16830.6	12656.3	10842.7	13637.6	1.57	35.6
[K].EGLELLKTAIGK.[A]	1xBiotin [K7]	2	2	P06733	P06733 [222-233]	P06733 1xBiotin [K228]	Alpha-enolase OS=Homo sapiens OX=9606 GN=ENO1 PE=1 SV=2	1	1497.83	5.818	4.558	1.008	0.0185971	0.0252479	0.999996	19	43.9	24.7	20.1	31.8	41.8	143.9	370	62	153.1	145.2	144.4	2712.53	6276.18	3536.67	2876.9	4551.98	5974.2	20576.5	52885.2	8867.65	21891.6	20748.4	20634.6	2.44	57.66
[K].TAWLDGKHVVFGK.[V]	1xBiotin [K7]	1	2	P23284	P23284 [159-171]	P23284 1xBiotin [K165]	Peptidyl-prolyl cis-trans isomerase B OS=Homo sapiens OX=9606 GN=PPIB PE=1 SV=2	1	1683.87	1.433	4.528	2.315	0.207539	0.0232677	0.384049	52.9	57.7	26.1	69.3	38.8	34.2	222.3	75.8	56.7	175.5	216.5	174.1	4381.17	4780.61	2157.85	5740.87	3210.31	2835.63	18412.9	6278.98	4698.71	14536.4	17929.8	14418.6	1.83	50.65
[K].YEELQSLAGKHGDDLR.[R]	1xBiotin [K10]	2	3	P05787	P05787 [286-301]	P05787 1xBiotin [K295]	Keratin, type II cytoskeletal 8 OS=Homo sapiens OX=9606 GN=KRT8 PE=1 SV=7	1	2056.98	0.96	4.503	3.333	0.960434	0.0399931	0.0873401	22.9	70.4	62.7	44.6	27.7	74.2	133.6	60.3	25.1	198.7	278.9	200.8	2472.37	7587.05	6760.34	4805.94	2984.81	8000.09	14393	6493.29	2709.18	21410.9	30050.8	21639.8	2.62	42.18
[K].KALAAAGYDVEK.[N]	1xBiotin [K1]	5	11	P16402; P10412; P16403	P16402 [65-76]; P10412 [64-75]; P16403 [64-75]	P16402 1xBiotin [K65]; P10412 1xBiotin [K64]; P16403 1xBiotin [K64]	Histone H1.3 OS=Homo sapiens OX=9606 GN=H1-3 PE=1 SV=2 Histone H1.4 OS=Homo sapiens OX=9606 GN=H1-4 PE=1 SV=2 Histone H1.2 OS=Homo sapiens OX=9606 GN=H1-2 PE=1 SV=2	1	1461.74	9.788	4.437	1.561	0.0163538	0.0333085	0.936618	10.9	12.2	72.6	42.4	42.1	25.5	119.6	112.7	207.6	188.5	186.6	179.3	5723.83	6410.09	38084.4	22258.1	22069.3	13379.1	62741.8	59127.5	108910	98879.4	97921.4	94071.6	2.98	38.13
[K].FHGTVKAENGK.[L]	1xBiotin [K6]	2	3	P04406	P04406 [56-66]	P04406 1xBiotin [K61]	Glyceraldehyde-3-phosphate dehydrogenase OS=Homo sapiens OX=9606 GN=GAPDH PE=1 SV=3	1	1413.69	2.467	4.411	0.618	0.213467	0.131478	0.901949	21.7	75	119.8	25.9	75.2	23	107.6	184.9	213	103.8	114.3	135.7	6938.9	23912.8	38225.7	8265.32	23995.7	7339.69	34325.9	58998.6	67964.4	33129.3	36454.4	43307.4	1.81	23.26
[R].DAVTYTEHAKR.[K]	1xBiotin [K10]	1	2	P62805	P62805 [69-79]	P62805 1xBiotin [K78]	Histone H4 OS=Homo sapiens OX=9606 GN=H4C1 PE=1 SV=2	1	1516.72	1.379	4.39	3.808	0.754543	0.000221179	0.000546459	50.8	41.2	48.2	61.1	29.5	57.7	66.5	41.3	68.8	253.1	225.9	256	5133.38	4162.98	4866.07	6167.85	2974.68	5820.36	6709.22	4173.04	6946.17	25551.8	22802.8	25840.9	1.93	30.24
[K].AAGAGKVTK.[S]	1xBiotin [K6]	2	12	P68104	P68104 [445-453]	P68104 1xBiotin [K450]	Elongation factor 1-alpha 1 OS=Homo sapiens OX=9606 GN=EEF1A1 PE=1 SV=1	1	1028.56	1.942	4.373	0.771	0.0524108	0.00607564	0.822077	28.3	101.1	82.7	25.5	28.3	31.6	160.6	150.3	195.6	123.8	95.3	176.8	20651	73712	60325.2	18587.2	20651.4	23079.9	117155	109613	142674	90310.6	69465.2	128902	2	21.37
[K].WIEAGPVVLKHPASEAEIQPQTQVTLR.[C]	1xBiotin [K10]	6	5	Q13308	Q13308 [123-149]	Q13308 1xBiotin [K132]	Inactive tyrosine-protein kinase 7 OS=Homo sapiens OX=9606 GN=PTK7 PE=1 SV=2	1	3223.69	1.407	4.372	3.542	0.984046	0.751831	0.561634	135.7	32.5	19.7	292.8	37	34.8	121.4	45.7	32.9	172.1	162	113.3	21548.4	5159.53	3128.54	46484.7	5882.01	5531.61	19281.3	7261.58	5223.75	27322	25718.3	17992.6	4.09	52.71
[K].KLFGTSGQK.[T]	1xBiotin [K1]	3	12	P00533	P00533 [479-487]	P00533 1xBiotin [K479]	Epidermal growth factor receptor OS=Homo sapiens OX=9606 GN=EGFR PE=1 SV=2	1	1191.62	3.263	4.342	0.944	0.00250606	0.000864127	0.983733	26	45.8	57.9	36.1	32.5	21.4	149.5	126.4	244.3	137.8	141.1	181.1	58307.4	102904	130078	81077.1	73016.4	48029.4	335771	283804	548821	309613	317032	406884	2.07	36.09
[K].AKKPAAATVTK.[K]	1xBiotin [K2]	1	3	P16403	P16403 [158-168]	P16403 1xBiotin [K159]	Histone H1.2 OS=Homo sapiens OX=9606 GN=H1-2 PE=1 SV=2	1	1311.75	0.764	4.338	3.059	0.850834	0.0370502	0.23236	31.5	84.7	88.3	83.3	34.7	45.7	150.4	59.8	64.7	198.1	145.7	213.1	2800.48	7524.78	7844.73	7403.67	3087.18	4056.7	13364.4	5309.24	5752.54	17598.9	12947.8	18937.6	2.05	19.45
[R].VKLLLQVQHASK.[Q]	1xBiotin [K2]	3	4	P05141	P05141 [32-43]	P05141 1xBiotin [K33]	ADP/ATP translocase 2 OS=Homo sapiens OX=9606 GN=SLC25A5 PE=1 SV=7	1	1589.92	2.72	4.272	1.25	0.993545	0.149698	0.804948	33.1	39.4	263.4	18.2	31.3	52.4	107.1	29.7	177.4	131.2	133.9	183.1	3792.07	4513.89	30196.4	2082.15	3593.99	6004.76	12277.2	3404.39	20333.9	15036.3	15352.2	20991.2	2.86	42.11
[R].KTVGVEPAADGK.[G]	1xBiotin [K1]	5	4	P46779	P46779 [47-58]	P46779 1xBiotin [K47]	60S ribosomal protein L28 OS=Homo sapiens OX=9606 GN=RPL28 PE=1 SV=3	1	1397.71	2.261	4.25	1.214	0.713036	0.422192	0.896997	25.3	53.9	53.8	87.6	33.1	34.7	121.6	16.5	343.1	124	159	147.5	3740.22	7986.28	7963.13	12973.2	4897.21	5140.24	18002.8	2440.05	50820	18361.4	23552	21848.5	2.5	31.21
[K].GGKGLGK.[G]	1xBiotin [K3]	1	5	P62805	P62805 [7-13]	P62805 1xBiotin [K9]	Histone H4 OS=Homo sapiens OX=9606 GN=H4C1 PE=1 SV=2	1	842.455	4.207	4.243	1.018	0.0108604	0.00599888	0.944884	19.8	39.1	68.9	39.5	29.8	48.9	164.4	97.3	183	167.5	185.5	156.4	20119.9	39668.2	69922.6	40059.6	30269.7	49610.6	166898	98754.9	185688	169983	188219	158716	2.09	23.53
[K].IFVGGIKEDTEEHHLR.[D]	1xBiotin [K7]	6	6	P22626; P09651	P22626 [114-129]; P09651 [107-122]	P22626 1xBiotin [K120]; P09651 1xBiotin [K113]	Heterogeneous nuclear ribonucleoproteins A2/B1 OS=Homo sapiens OX=9606 GN=HNRNPA2B1 PE=1 SV=2 Heterogeneous nuclear ribonucleoprotein A1 OS=Homo sapiens OX=9606 GN=HNRNPA1 PE=1 SV=5	1	2106.04	1.072	4.228	2.422	0.805308	0.0397727	0.241232	75.1	78	37.4	68.3	45	46.1	177.5	80.5	41.5	195	137.2	218.3	5263.83	5469.43	2622.26	4783.93	3150.83	3233.24	12443.5	5643.46	2907.65	13668.8	9615.03	15301.2	1.77	41.89
[R].SLYNLGGSKR.[I]	1xBiotin [K9]	1	5	P13647	P13647 [64-73]	P13647 1xBiotin [K72]	Keratin, type II cytoskeletal 5 OS=Homo sapiens OX=9606 GN=KRT5 PE=1 SV=3	1	1320.67	1.545	4.187	0.604	0.424703	0.103872	0.955061	15.8	137.9	125.3	27.6	28.7	27.9	91.6	201.3	193.6	113.1	120.3	116.9	3974.71	34606.6	31449.3	6913.79	7190.75	7005.88	22975.3	50509	48580.4	28370.3	30177.1	29336.8	2.26	39.82
[K].DGIVMPTNPKSTR.[A]	1xBiotin [K10]; 1xOxidation [M5]	2	3	Q9Y624	Q9Y624 [169-181]	Q9Y624 1xBiotin [K178]	Junctional adhesion molecule A OS=Homo sapiens OX=9606 GN=F11R PE=1 SV=1	1	1657.8	6.442	4.173	0.834	0.00129635	0.00457255	0.977632	21.5	31.1	52	35.2	43.2	40.1	200.6	205.6	110.2	105.7	187.6	167.2	2643.75	3820.81	6386.39	4322.22	5307.14	4917.66	24612.4	25225.6	13522.2	12966	23017.5	20523.2	1.91	35.66
[R].AKHHAISAK.[L]	1xBiotin [K2]	3	2	P27824	P27824 [126-134]	P27824 1xBiotin [K127]	Calnexin OS=Homo sapiens OX=9606 GN=CANX PE=1 SV=2	1	1188.63	6.16	4.144	1.199	0.116442	0.0494173	0.522907	16.1	24.5	60	49.7	34.9	43.6	150.7	34.7	188.9	247	180.7	169.3	2066.31	3142.63	7702.83	6378.86	4478.32	5601.4	19358.9	4454.42	24261.1	31721.1	23212.8	21738	2.6	13.84
[K].SGFNSKSGQR.[G]	1xBiotin [K6]	3	2	P07910	P07910 [171-180]	P07910 1xBiotin [K176]	Heterogeneous nuclear ribonucleoproteins C1/C2 OS=Homo sapiens OX=9606 GN=HNRNPC PE=1 SV=4	1	1293.6	0.977	4.117	1.6	0.931045	0.0980704	0.609844	94.1	48.1	241.2	35.8	25.6	68.9	92	42.5	122.6	147.2	105.5	176.7	7684.16	3924.21	19695.8	2919.4	2088.62	5623.24	7511.22	3469.07	10008.2	12020.5	8614.03	14433.1	2.13	26.32
[K].ADLINNLGTIAKSGTK.[A]	1xBiotin [K12]	4	4	P07900; P08238	P07900 [101-116]; P08238 [96-111]	P07900 1xBiotin [K112]; P08238 1xBiotin [K107]	Heat shock protein HSP 90-alpha OS=Homo sapiens OX=9606 GN=HSP90AA1 PE=1 SV=5 Heat shock protein HSP 90-beta OS=Homo sapiens OX=9606 GN=HSP90AB1 PE=1 SV=4	1	1841.98	3.38	4.06	1.282	0.607744	0.330474	0.940553	30.4	39.4	74.2	42	65.9	32.3	133.1	274.4	25.7	63	248.9	170.6	2741.72	3552.12	6693.49	3790.49	5946.23	2912.9	12005.7	24754.8	2316.76	5684.17	22454	15390.3	2.25	52.37
[K].ANKITITNDK.[G]	1xBiotin [K3]	3	5	P0DMV9	P0DMV9 [498-507]	P0DMV9 1xBiotin [K500]	Heat shock 70 kDa protein 1B OS=Homo sapiens OX=9606 GN=HSPA1B PE=1 SV=1	1	1343.7	3.659	4.032	1.225	0.0233593	0.002573	0.461771	53.9	42.6	41.8	48.3	35.8	47.4	156	62.7	175	146	199.2	191.2	6802.3	5382.5	5281.17	6090.7	4522.58	5985.51	19696.9	7909.92	22087	18432.7	25149	24135	2.37	34.78
[K].KTFEINPR.[H]	1xBiotin [K1]	2	2	P14625	P14625 [683-690]	P14625 1xBiotin [K683]	Endoplasmin OS=Homo sapiens OX=9606 GN=HSP90B1 PE=1 SV=1	1	1230.63	2.255	3.991	1.127	0.132271	0.0134623	0.925754	32.9	63.8	78.4	64.9	40.6	21.3	143.8	80.5	191.2	156.1	164.7	162	3171.32	6151.34	7561.28	6265.29	3916	2054.2	13872.7	7764.91	18442.1	15060.5	15887.1	15629	1.82	40.35
[R].TFQKWAAVVVPSGEEQR.[Y]	1xBiotin [K4]	1	6	P01889	P01889 [264-280]	P01889 1xBiotin [K267]	HLA class I histocompatibility antigen, B alpha chain OS=Homo sapiens OX=9606 GN=HLA-B PE=1 SV=3	1	2158.07	1.947	3.979	2.233	0.548593	0.0786973	0.343895	34.7	50.7	44.1	88.9	26.9	48.2	186.6	85.9	33.4	121	288	191.7	2864.47	4181.34	3640.57	7341.28	2216.51	3976.76	15402.6	7087.4	2759.89	9985.82	23775.9	15824.8	2.87	54.16
[R].ALQASALKAWGGK.[K]	1xBiotin [K8]	2	3	P04075	P04075 [305-317]	P04075 1xBiotin [K312]	Fructose-bisphosphate aldolase A OS=Homo sapiens OX=9606 GN=ALDOA PE=1 SV=2	1	1526.81	2.153	3.979	0.966	0.164335	0.0277191	0.959252	77.4	78	22.6	40.5	58.3	22.8	174.8	166.6	78	161	141.8	178.3	7348.75	7404.51	2148.43	3843.08	5537.96	2161.17	16598.6	15822.4	7405.18	15291.8	13471.4	16938.9	3	47.78
[K].AKFENLCK.[LF]	1xBiotin [K2]; 1xCarbamidomethyl [C7]	2	1	P08238	P08238 [558-565]	P08238 1xBiotin [K559]	Heat shock protein HSP 90-beta OS=Homo sapiens OX=9606 GN=HSP90AB1 PE=1 SV=4	1	1235.59	2.722	3.906	0.522	0.606022	0.150189	0.683725	48.9	202.1	71.2	63.6	25.9	24.8	90.4	194.9	193.9	101.3	102	80.9	5314.14	21974.1	7747.59	6921.42	2820.76	2694.57	9825.85	21199.9	21091.1	11019.1	11093.7	8800.07	2.48	37.6
[R].VKAVDYSTPPR.[S]	1xBiotin [K2]	2	4	Q9NYQ6	Q9NYQ6 [323-333]	Q9NYQ6 1xBiotin [K324]	Cadherin EGF LAG seven-pass G-type receptor 1 OS=Homo sapiens OX=9606 GN=CELSR1 PE=1 SV=1	1	1458.74	2.897	3.9	1.072	0.755877	0.0955506	0.686925	44	53.4	64.2	22.7	56	42.5	154.7	22.8	219.7	165.8	134.5	219.5	4577.51	5559.93	6686.56	2364.01	5829.77	4425.96	16104.5	2372.16	22873.3	17262.4	13999.4	22850.1	2.31	34.48
[R].DLYDAGVKR.[K]	1xBiotin [K8]	2	1	P07355	P07355 [197-205]	P07355 1xBiotin [K204]	Annexin A2 OS=Homo sapiens OX=9606 GN=ANXA2 PE=1 SV=2	1	1262.62	7.506	3.896	0.851	0.190338	0.152083	0.997181	15.2	173.2	22.5	49.1	36.9	17	96.4	168.7	214.3	148	143.6	115.2	2337.23	26689.7	3462.28	7562.82	5678.95	2624.41	14853.6	25988.4	33022.8	22808.3	22122.7	17755.4	1.71	38.6
[K].LSKDPNIVIAK.[M]	1xBiotin [K3]	1	5	P30101	P30101 [423-433]	P30101 1xBiotin [K425]	Protein disulfide-isomerase A3 OS=Homo sapiens OX=9606 GN=PDIA3 PE=1 SV=4	1	1423.8	1.88	3.834	1.477	0.248837	0.0076603	0.408074	60.9	30.8	64	18.4	55.1	44.1	114.5	66.8	147.9	141.9	169.1	286.6	6980.82	3534.25	7329.1	2105.77	6311.51	5054.76	13120.7	7660.43	16945	16256.6	19379.2	32844.1	2.46	42.11
[K].VVKQASEGPLK.[G]	1xBiotin [K3]	2	12	P04406	P04406 [261-271]	P04406 1xBiotin [K263]	Glyceraldehyde-3-phosphate dehydrogenase OS=Homo sapiens OX=9606 GN=GAPDH PE=1 SV=3	1	1381.75	1.607	3.802	1.075	0.066169	0.0115794	0.996285	29	95.3	82.9	37.5	37.7	43.7	133.2	122.2	199	143.2	119.2	157.2	19088.4	62819.4	54601.7	24736.6	24818.2	28801.9	87745.5	80539.7	131132	94352.1	78563.1	103571	2.1	32.15
[K].KSPAKSPNPSTPR.[G]	1xBiotin [K]	2	4	O76021	O76021 [391-403]	O76021 1xBiotin [K]	Ribosomal L1 domain-containing protein 1 OS=Homo sapiens OX=9606 GN=RSL1D1 PE=1 SV=3	2	1592.82	1.897	3.751	1.776	0.297354	0.0296864	0.662967	75.6	54.2	54.3	48.7	59.9	47.9	210.1	60	102.9	182.8	104.7	198.9	8832.4	6329.75	6337.96	5691.51	6997.61	5588.24	24527.9	7002.45	12020	21347.4	12226.5	23224.1	2.35	21.28
[K].KAAGGATPK.[K]	1xBiotin [K1]	1	2	P16403	P16403 [140-148]	P16403 1xBiotin [K140]	Histone H1.2 OS=Homo sapiens OX=9606 GN=H1-2 PE=1 SV=2	1	1026.54	2.085	3.722	4.674	0.360823	0.00506458	0.0099059	26.3	52.9	24.5	69.3	24	68.9	73.2	54.9	48.3	309.3	191.7	256.6	2512.35	5046.79	2341.05	6608.47	2289.23	6575.78	6986.49	5237.42	4608.06	29505.4	18289.3	24478	1.67	17.34
[K].KNHEEEMNALR.[G]	1xBiotin [K1]; 1xOxidation [M7]	2	1	P02533; Q04695	P02533 [251-261]; Q04695 [220-230]	P02533 1xBiotin [K251]; Q04695 1xBiotin [K220]	Keratin, type I cytoskeletal 14 OS=Homo sapiens OX=9606 GN=KRT14 PE=1 SV=4 Keratin, type I cytoskeletal 17 OS=Homo sapiens OX=9606 GN=KRT17 PE=1 SV=2	1	1612.72	3.379	3.683	0.658	0.0427964	0.128181	0.671834	54.3	21.2	49.7	30	17.2	65.7	168	359.5	98.9	69	156	110.5	6595.54	2572.22	6043.8	3647.1	2090.8	7992.7	20421.2	43703.8	12021	8384.91	18968.4	13433.7	1.17	22.15
[K].SAVGHEYQSKLSK.[H]	1xBiotin [K10]	3	4	Q14247	Q14247 [98-110]	Q14247 1xBiotin [K107]	Src substrate cortactin OS=Homo sapiens OX=9606 GN=CTTN PE=1 SV=2	1	1659.82	1.757	3.683	2.316	0.0684906	0.0508636	0.715744	51.5	26.3	48.4	62.3	53.4	48.1	240.8	71	85	196.8	208.1	108.1	4480.99	2282.1	4205.09	5412.34	4645.32	4183.74	20936	6174.45	7388.51	17109.7	18093.5	9399.22	3.03	32.18
[R].QTVAVGVIKAVDK.[K]	1xBiotin [K9]	2	4	P68104	P68104 [431-443]	P68104 1xBiotin [K439]	Elongation factor 1-alpha 1 OS=Homo sapiens OX=9606 GN=EEF1A1 PE=1 SV=1	1	1553.87	1.504	3.683	1.148	0.999786	0.0425369	0.587086	72.9	99.6	94	44.1	31.2	47.4	141.4	31.1	171.3	126.2	178.6	162.3	5423.55	7409.62	6997.78	3280.25	2321.54	3526.22	10523.2	2315.47	12748.1	9389.11	13292.7	12081.6	2.33	45.66
[K].KGIVDQSQQAYQEAFEISK.[K]	1xBiotin [K1]	2	4	P63104	P63104 [139-157]	P63104 1xBiotin [K139]	14-3-3 protein zeta/delta OS=Homo sapiens OX=9606 GN=YWHAZ PE=1 SV=1	1	2395.16	0.875	3.649	4.388	0.659914	0.0915986	0.245346	31.6	47.8	50.1	38.3	74	50.3	229.5	41.8	40.4	133.2	183.6	279.3	2907.24	4390.05	4602.19	3520.96	6799.03	4621.78	21082.7	3842.73	3712.37	12237.5	16863.8	25660.9	4.24	52.13
[K].ITITNDKGR.[L]	1xBiotin [K7]	6	5	P11142; P0DMV9	P11142 [501-509]; P0DMV9 [501-509]	P11142 1xBiotin [K507]; P0DMV9 1xBiotin [K507]	Heat shock cognate 71 kDa protein OS=Homo sapiens OX=9606 GN=HSPA8 PE=1 SV=1 Heat shock 70 kDa protein 1B OS=Homo sapiens OX=9606 GN=HSPA1B PE=1 SV=1	1	1243.65	10.82	3.631	0.429	0.00157512	0.0349643	0.273031	23.6	24	29.4	30.7	51.5	17.8	99.5	260.1	350.1	111.6	114.6	86.9	5112.41	5217.07	6388.55	6672.25	11186.9	3865.4	21608.9	56450.3	75999.5	24225.4	24887	18871.1	2.03	32.87
[K].VVGAKVVTNAR.[S]	1xBiotin [K5]	5	3	Q15424	Q15424 [432-442]	Q15424 1xBiotin [K436]	Scaffold attachment factor B1 OS=Homo sapiens OX=9606 GN=SAFB PE=1 SV=4	1	1339.75	7.302	3.617	0.475	0.60925	0.816968	0.753029	26.1	241	20.6	23.7	25.1	49.5	38.4	190.8	369.2	97.5	90.6	27.5	4030.87	37167.9	3178.51	3658.59	3864.99	7629.3	5927.48	29431.9	56933.1	15030.3	13980.3	4237.36	2.21	33.36
[K].LSNFKTAAESFK.[G]	1xBiotin [K5]	1	2	P07237	P07237 [272-283]	P07237 1xBiotin [K276]	Protein disulfide-isomerase OS=Homo sapiens OX=9606 GN=P4HB PE=1 SV=3	1	1568.78	1.464	3.608	2.278	0.379646	0.00483611	0.0634509	67.7	57	47.6	43.1	68.3	52.6	155.3	52.4	83.4	208.7	174.1	189.9	4131.79	3474.52	2904.02	2629.45	4164.95	3211.23	9471.88	3194.01	5086.64	12729.5	10617.3	11586	2.55	48.3
[R].GHDQYAYDGKDYIALNEDLR.[S]	1xBiotin [K10]	1	6	P01889	P01889 [136-155]	P01889 1xBiotin [K145]	HLA class I histocompatibility antigen, B alpha chain OS=Homo sapiens OX=9606 GN=HLA-B PE=1 SV=3	1	2582.16	22.382	3.6	1.005	0.0632077	0.196001	0.730698	9	6	9.3	79.6	9	56.4	215.2	202.1	15.2	174.7	220.2	203.1	4717.21	3127.85	4860.1	41605	4698.04	29471.5	112389	105579	7959.77	91279.4	115029	106108	4.55	49.59
[KR].VTIAQGGVLPNIQAVLLPKK.[T]	1xBiotin [K20]	10	5	Q16777; P20671	Q16777 [101-120]; P20671 [101-120]	Q16777 1xBiotin [K120]; P20671 1xBiotin [K120]	Histone H2A type 2-C OS=Homo sapiens OX=9606 GN=H2AC20 PE=1 SV=4 Histone H2A type 1-D OS=Homo sapiens OX=9606 GN=H2AC7 PE=1 SV=2	1	2285.34	1.069	3.578	2.554	0.717219	0.0653561	0.454819	62.9	70.5	50.1	66.7	44.1	48	247.5	45.5	67.2	143.5	182.2	171.8	6131.55	6875.76	4882.74	6502.08	4295.96	4680.84	24125.2	4437.52	6556.03	13991.5	17764.2	16747.1	2.98	62.53
[K].YEKPDGSPVFIAFR.[S]	1xBiotin [K3]	3	2	Q13740	Q13740 [58-71]	Q13740 1xBiotin [K60]	CD166 antigen OS=Homo sapiens OX=9606 GN=ALCAM PE=1 SV=2	0	1851.91	0.859	3.576	2.727	0.979816	0.251421	0.248438	65.1	64.9	38.9	38.8	173.7	42.5	133.3	55.8	38.1	268.2	152.1	128.4	6283.23	6268.83	3757.95	3750.08	16766	4107.24	12871.7	5384.67	3677.62	25887.3	14686.6	12391.8	2.12	56.65
[R].NTKHEISEMNR.[M]	1xBiotin [K3]	1	1	P13647	P13647 [381-391]	P13647 1xBiotin [K383]	Keratin, type II cytoskeletal 5 OS=Homo sapiens OX=9606 GN=KRT5 PE=1 SV=3	1	1584.73	4.739	3.574	0.912	0.154178	0.0833272	0.91467	37.3	40.5	28.2	61.8	20.8	45	176.5	34.2	267.7	157.1	169.9	160.9	4662.12	5066.26	3527.41	7729.87	2608.26	5635.93	22094	4285.53	33506.1	19664.5	21265	20143.5	1.98	28.83
[K].KSQIFSTASDNQPTVTIK.[V]	1xBiotin [K1]	1	3	P11021	P11021 [447-464]	P11021 1xBiotin [K447]	Endoplasmic reticulum chaperone BiP OS=Homo sapiens OX=9606 GN=HSPA5 PE=1 SV=2	1	2191.11	1.894	3.555	2.07	0.75296	0.101241	0.295619	33.7	52.1	86.5	75.8	45.5	57.5	166.3	32.5	98.7	135	204.4	211.9	2746.66	4243.39	7041.03	6170.77	3701.62	4678.99	13532.7	2645.4	8035.3	10984.5	16634.8	17246.7	2.92	44.37
[K].AENKGISPVVSEHR.[K]	1xBiotin [K4]	4	2	Q99700	Q99700 [778-791]	Q99700 1xBiotin [K781]	Ataxin-2 OS=Homo sapiens OX=9606 GN=ATXN2 PE=1 SV=2	1	1748.87	7.286	3.546	0.205	0.0961804	0.608988	0.142243	38.5	16	53.5	16.2	15.7	18.5	45.5	280.2	583.2	17.2	57.4	58.1	5053.07	2103.04	7032.66	2126.76	2067.7	2432.65	5982.29	36818.2	76635.3	2256.88	7541.78	7634.71	3.46	33.33
[K].KVTHAVVTVPAYFNDAQR.[Q]	1xBiotin [K1]	1	2	P11021	P11021 [164-181]	P11021 1xBiotin [K164]	Endoplasmic reticulum chaperone BiP OS=Homo sapiens OX=9606 GN=HSPA5 PE=1 SV=2	1	2242.14	1.458	3.5	2.303	0.711263	0.0530067	0.308216	33.8	56.5	76.4	54.2	34.3	60.4	205.7	34.2	82.4	216.3	156.3	189.6	3231.84	5404.57	7309.74	5185.02	3281.3	5781.98	19680.2	3273.25	7880.95	20699.1	14960.4	18146	3.26	44.57
[R].NTKHEISEMNR.[M]	1xBiotin [K3]; 1xOxidation [M9]	1	2	P13647	P13647 [381-391]	P13647 1xBiotin [K383]	Keratin, type II cytoskeletal 5 OS=Homo sapiens OX=9606 GN=KRT5 PE=1 SV=3	1	1600.72	12.379	3.491	0.941	4.16064e-05	0.00367213	0.99676	13.4	7.8	18.5	43.3	45.8	44.6	243.9	165.7	103.6	155.4	202.3	155.8	4295.05	2499.94	5941.23	13889.4	14688.2	14325.4	78270.5	53167.9	33250.7	49872.9	64941.5	50012.7	2.3	22.06
[K].KEMQPTHPIR.[L]	1xBiotin [K1]; 1xOxidation [M3]	5	1	P63104	P63104 [158-167]	P63104 1xBiotin [K158]	14-3-3 protein zeta/delta OS=Homo sapiens OX=9606 GN=YWHAZ PE=1 SV=1	1	1478.72	3.438	3.486	1.467	0.000399512	0.00097404	0.74211	24.3	36.9	32.7	41.4	47.4	49.2	221.7	108.7	112.6	165.2	216.5	143.4	3868.48	5858.82	5205.64	6583.37	7531.02	7817.5	35236.3	17274.9	17896.3	26253.2	34417.6	22797.9	2.41	20.99
[K].IGIEIIKR.[T]	1xBiotin [K7]	1	3	P10809	P10809 [463-470]	P10809 1xBiotin [K469]	60 kDa heat shock protein, mitochondrial OS=Homo sapiens OX=9606 GN=HSPD1 PE=1 SV=2	1	1167.69	4.368	3.476	1.214	0.0228391	0.0213697	0.823824	32.2	74.2	22	54.7	43.4	49.1	140.6	76.4	195.9	152.1	170.6	188.8	3014.88	6947.1	2057.22	5123.87	4060.21	4597.06	13168.3	7156.61	18346.8	14248.5	15981.3	17679.2	1.99	47.73
[K].TPKGPSSVEDIK.[A]	1xBiotin [K3]	3	2	P06748	P06748 [237-248]	P06748 1xBiotin [K239]	Nucleophosmin OS=Homo sapiens OX=9606 GN=NPM1 PE=1 SV=2	1	1483.75	5.993	3.46	1.05	0.00118921	0.00492304	0.999408	24.4	56.6	18.5	44.4	34.7	49.9	132.8	146.2	201.6	147.1	190.4	153.5	3350.17	7773.05	2536.99	6090.5	4757.89	6847.62	18232.2	20078.3	27682.2	20197.2	26144	21074.5	2.23	35.6
[K].NIKLGIHEDSQNR.[K]	1xBiotin [K3]	2	5	P07900	P07900 [444-456]	P07900 1xBiotin [K446]	Heat shock protein HSP 90-alpha OS=Homo sapiens OX=9606 GN=HSP90AA1 PE=1 SV=5	1	1749.87	3.192	3.447	1.117	0.644669	0.241045	0.788329	44.2	49.3	42.5	39	45.7	58	141.2	18.8	287.1	171.9	157.7	144.6	5660.58	6309.26	5436.93	4984.77	5853.91	7421.07	18068.7	2400.1	36735	21998.2	20178.8	18509.6	1.94	34.91
[K].SSKGGPGSAVSPYPTFNPSSDVAALHK.[A]	1xBiotin [K3]	1	3	P04083	P04083 [27-53]	P04083 1xBiotin [K29]	Annexin A1 OS=Homo sapiens OX=9606 GN=ANXA1 PE=1 SV=2	1	2884.39	1.832	3.445	1.793	0.1079	0.0194629	0.624171	49.7	56.8	47.4	61.8	46	47.4	235.4	91	66.7	163.2	208.4	126.3	3893.38	4453.19	3717.43	4841.5	3609.53	3713.02	18456.5	7133.58	5228.3	12791.1	16339.3	9900.31	4.03	46.66
[K].YVSHGATGKGNDQVR.[F]	1xBiotin [K9]	1	3	P00966	P00966 [113-127]	P00966 1xBiotin [K121]	Argininosuccinate synthase OS=Homo sapiens OX=9606 GN=ASS1 PE=1 SV=2	1	1814.86	1.598	3.41	1.457	0.542569	0.14434	0.853812	70.2	103.6	33.9	37.5	99.7	47.9	180.4	112.1	62.2	110.9	163.3	178.2	4779.56	7054.97	2305.84	2553.62	6792.84	3261.8	12286.6	7635.91	4238.31	7551.74	11123.1	12137.2	2.59	22.48
[K].DSYVGDEAQSKR.[G]	1xBiotin [K11]	6	5	P60709	P60709 [51-62]	P60709 1xBiotin [K61]	Actin, cytoplasmic 1 OS=Homo sapiens OX=9606 GN=ACTB PE=1 SV=1	1	1580.7	4.404	3.407	1.054	0.247099	0.0992732	0.840615	24.4	33.1	66.3	67.1	22.7	45.1	145.7	36.1	246.3	153.5	222.7	137.1	2294.81	3117.1	6245.96	6317.47	2140.41	4245.26	13727.8	3403.27	23205.7	14464.4	20981.7	12914.1	2.26	31.57
[K].GKNVLINK.[D]	1xBiotin [K2]	1	2	P27797	P27797 [152-159]	P27797 1xBiotin [K153]	Calreticulin OS=Homo sapiens OX=9606 GN=CALR PE=1 SV=1	1	1111.63	1.702	3.386	3.419	0.376386	0.0770393	0.467296	31	73.3	28	57.1	53.3	33.9	270.4	49.5	52.8	215.9	154.1	180.6	2325.65	5492.64	2100.02	4278.55	3996.88	2541.09	20267.4	3710.17	3959.03	16183.2	11553.8	13534.9	2.16	35.05
[K].VHLVGIDIFTGKK.[Y]	1xBiotin [K12]	4	1	Q6IS14	Q6IS14 [56-68]	Q6IS14 1xBiotin [K67]	Eukaryotic translation initiation factor 5A-1-like OS=Homo sapiens OX=9606 GN=EIF5AL1 PE=2 SV=2	1	1652.92	2.269	3.383	1.294	0.332196	0.283232	0.999254	60.9	47	33.3	64.3	36.2	40.8	106.6	395.7	37.8	137.9	101.5	138.1	7471.01	5758.37	4087.63	7888.01	4440.22	4997.87	13068.5	48518.8	4636.21	16905.3	12447.8	16934.6	1.47	53.89
[K].DGADFAKWR.[C]	1xBiotin [K7]	3	4	P04075; P09972	P04075 [141-149]; P09972 [141-149]	P04075 1xBiotin [K147]; P09972 1xBiotin [K147]	Fructose-bisphosphate aldolase A OS=Homo sapiens OX=9606 GN=ALDOA PE=1 SV=2 Fructose-bisphosphate aldolase C OS=Homo sapiens OX=9606 GN=ALDOC PE=1 SV=2	1	1291.59	1.233	3.376	2.373	0.929739	0.0846336	0.18286	44.2	65.9	57.4	49.7	76	46.8	184.7	70.7	27.5	167.9	254.7	154.4	4371.37	6524.8	5677.1	4921.47	7522.03	4635.38	18283	7001.7	2719.26	16616.6	25206.9	15283.2	2.49	46.58
[K].ELKELIQK.[E]	1xBiotin [K3]	1	1	P06703	P06703 [33-40]	P06703 1xBiotin [K35]	Protein S100-A6 OS=Homo sapiens OX=9606 GN=S100A6 PE=1 SV=1	1	1226.68	1.074	3.364	1.815	0.882365	0.0119014	0.212372	100.3	45.3	88.5	66.9	35.6	51.3	144.3	95.1	55.6	163.9	172.5	180.7	7655.71	3455.57	6752.59	5104.17	2715.64	3913.63	11010.1	7255.24	4245.64	12507	13165.7	13786.7	1.82	41.68
[K].ATGPPVSELITKAVAASK.[E]	1xBiotin [K12]	1	6	P16401	P16401 [38-55]	P16401 1xBiotin [K49]	Histone H1.5 OS=Homo sapiens OX=9606 GN=H1-5 PE=1 SV=3	1	1966.07	2.713	3.35	2.752	0.215283	0.210839	0.869077	26	22.8	66	29	58	75.1	282.1	57.6	70.6	82.7	194.4	235.7	2350.93	2055.52	5963.44	2615.12	5238.22	6779.41	25475.3	5198.73	6377.66	7468	17550.6	21282.3	3.08	62.22
[R].NNKFDLK.[K]	1xBiotin [K3]	3	4	P08581	P08581 [593-599]	P08581 1xBiotin [K595]	Hepatocyte growth factor receptor OS=Homo sapiens OX=9606 GN=MET PE=1 SV=4	1	1104.55	5.984	3.327	0.558	0.000321559	0.00269196	0.189621	28.6	44.3	36.4	29.1	37.5	36.5	115.6	217.9	300.1	107.8	124.7	121.6	4067.22	6290.67	5174.23	4130.36	5325.2	5192.91	16425.2	30961	42643.5	15313.7	17713.5	17276.8	1.83	40.64
[K].LAKHESQQDYSK.[G]	1xBiotin [K3]	1	4	Q14247	Q14247 [293-304]	Q14247 1xBiotin [K295]	Src substrate cortactin OS=Homo sapiens OX=9606 GN=CTTN PE=1 SV=2	1	1659.78	4.64	3.322	1.503	0.14619	0.103334	0.700864	21.4	24.4	52.3	51.2	66.5	28.7	113.1	35	269.5	149.1	218.8	170	2135.5	2432.23	5218.82	5106.98	6635.37	2865.54	11285.5	3491.36	26896.6	14879.4	21839.8	16967.3	2.22	22.3
[R].ALSTGEKGFGYK.[G]	1xBiotin [K7]	1	1	P62937	P62937 [38-49]	P62937 1xBiotin [K44]	Peptidyl-prolyl cis-trans isomerase A OS=Homo sapiens OX=9606 GN=PPIA PE=1 SV=2	1	1483.72	1.347	3.313	0.725	0.738192	0.0756373	0.938409	30.8	206.8	112.3	38	25	33.1	100.6	151.3	174.6	97.7	109.7	119.9	12789.1	85937.1	46677.4	15807.8	10366.3	13760.3	41802.7	62875.1	72547	40610.3	45593.8	49796.5	2.55	39.61
[K].NPALKAQSGPVR.[S]	1xBiotin [K5]	2	2	Q01518	Q01518 [283-294]	Q01518 1xBiotin [K287]	Adenylyl cyclase-associated protein 1 OS=Homo sapiens OX=9606 GN=CAP1 PE=1 SV=5	1	1463.78	1.901	3.299	1.333	0.20494	0.00984276	0.640405	40.2	123.8	61.6	46.8	47.3	66.1	110.9	117	119.3	156.1	162.1	149	2517.04	7748.05	3854.18	2927.78	2962.03	4136.48	6940.43	7326.91	7466.88	9770.37	10151.8	9330.62	2.04	32.84
[K].KYFLQTTTPLDYEK.[V]	1xBiotin [K1]	2	3	Q08174	Q08174 [455-468]	Q08174 1xBiotin [K455]	Protocadherin-1 OS=Homo sapiens OX=9606 GN=PCDH1 PE=1 SV=2	1	1972.97	0.482	3.273	3.193	0.993743	0.568184	0.745204	104.5	47.8	107.2	49.1	111	35.7	199.1	50.4	34.1	51.3	249	160.8	7045.49	3224.17	7231.11	3313.61	7483.06	2405.25	13427.9	3395.85	2297.81	3460.25	16793.2	10844.4	2.46	52.41
[K].ADDGRPFPQVIKSK.[G]	1xBiotin [K12]	2	3	P04075	P04075 [88-101]	P04075 1xBiotin [K99]	Fructose-bisphosphate aldolase A OS=Homo sapiens OX=9606 GN=ALDOA PE=1 SV=2	1	1783.92	6.048	3.256	1.063	0.00202124	0.0092806	0.99999	39.8	26.9	20.1	21.5	61.6	53	116.2	162.5	212.9	172.7	180	132.8	4361.49	2945.8	2207.58	2355.91	6748.89	5815.82	12740.6	17817.5	23345	18935.8	19737.5	14562.1	2.64	40.11
[K].GYLTKEDLR.[V]	1xBiotin [K5]	1	1	P60903	P60903 [24-32]	P60903 1xBiotin [K28]	Protein S100-A10 OS=Homo sapiens OX=9606 GN=S100A10 PE=1 SV=2	1	1320.66	0.774	3.252	2.209	0.998135	0.0923714	0.47698	96.7	83	100.9	88.3	50.9	49.2	165.8	56	74.9	174.6	165.4	94.5	6734.25	5782.61	7027.57	6153.55	3541.9	3423.71	11546.3	3898.45	5214.28	12158	11516.9	6583.27	1.63	43.13
[K].DYKTGFGGK.[F]	1xBiotin [K3]	1	1	Q14247	Q14247 [264-272]	Q14247 1xBiotin [K266]	Src substrate cortactin OS=Homo sapiens OX=9606 GN=CTTN PE=1 SV=2	1	1198.56	2.457	3.244	2.276	0.361717	0.0400352	0.294802	97.7	33.4	34.6	42.3	59.7	62.2	165.9	85.1	54.3	193.7	138.8	232.2	7119.62	2431.25	2525.15	3081.09	4352.11	4534.66	12089.6	6203.22	3958.24	14119.2	10116.3	16925.5	2.14	37.25
[R].KFSLFAER.[K]	1xBiotin [K1]	8	10	P23229	P23229 [953-960]	P23229 1xBiotin [K953]	Integrin alpha-6 OS=Homo sapiens OX=9606 GN=ITGA6 PE=1 SV=5	1	1223.62	3.932	3.24	0.975	0.0234657	0.182161	0.998419	37.4	4.9	40.6	40.4	57.9	44.3	147.2	174.5	125.9	278.6	143.5	104.9	22441.5	2911.33	24320.2	24218.3	34705.9	26558.4	88237.9	104641	75496.6	167046	86057	62870.6	1.77	51.12
[K].TANQASDTFSGIGKK.[F]	1xBiotin [K14]	1	3	Q15847	Q15847 [57-71]	Q15847 1xBiotin [K70]	Adipogenesis regulatory factor OS=Homo sapiens OX=9606 GN=ADIRF PE=1 SV=1	1	1750.84	1.542	3.184	2.419	0.27885	0.0391169	0.112313	50	68.1	32.1	58.6	57.8	94.1	150.7	53.1	77.1	213.2	186.4	158.8	3540.12	4826.76	2273.64	4147.86	4092.39	6665.52	10677.3	3764.11	5458.86	15101.4	13205	11245.2	2.4	38.44
[K].LKGDDLQAIK.[KQ]	1xBiotin [K2]	6	2	P07910	P07910 [188-197]	P07910 1xBiotin [K189]	Heterogeneous nuclear ribonucleoproteins C1/C2 OS=Homo sapiens OX=9606 GN=HNRNPC PE=1 SV=4	1	1326.71	0.801	3.173	4.698	0.961997	0.0190307	0.0180929	37.1	53.9	73	48.9	75.8	63.9	125.3	43.1	42.2	202.7	176.5	257.6	3258.95	4732.83	6414.02	4291.8	6661.97	5610.43	11011.2	3789.73	3711.34	17804.2	15503.7	22631.3	2	39.25
[K].IKDPDASKPEDWDER.[A]	1xBiotin [K2]	1	3	P27797	P27797 [208-222]	P27797 1xBiotin [K209]	Calreticulin OS=Homo sapiens OX=9606 GN=CALR PE=1 SV=1	1	2026.92	1.559	3.123	1.723	0.122988	0.0337888	0.808013	31.4	58.5	60.6	27.8	77.8	50.4	227.7	91.3	81.1	143.1	192.9	157.3	2724.44	5073.01	5254.61	2405.19	6744.85	4364.35	19728.5	7909.63	7023.02	12402.1	16715.2	13630.6	2.71	35.74
[R].LHPKFVAAVHYEQPTIQIELR.[Q]	1xBiotin [K4]	1	3	P09758	P09758 [186-206]	P09758 1xBiotin [K189]	Tumor-associated calcium signal transducer 2 OS=Homo sapiens OX=9606 GN=TACSTD2 PE=1 SV=3	1	2715.44	1.219	3.12	3.404	0.894079	0.0682822	0.0703683	41.7	48.6	41.7	55.5	53.5	67.1	157.5	25.5	50.8	146.6	338.3	173.1	5494.49	6399.57	5499.23	7310.65	7052.71	8840.07	20761.4	3365.39	6701.2	19321.4	44587.5	22808.7	3.43	51.89
[-G].MQIFVKTLTGK.[T]	1xBiotin [K6]; 1xOxidation [M1]	4	6	P62987	P62987 [1-11]	P62987 1xBiotin [K6]	Ubiquitin-60S ribosomal protein L40 OS=Homo sapiens OX=9606 GN=UBA52 PE=1 SV=2	1	1507.8	3.024	3.115	0.99	0.00213454	0.00923326	0.998833	44.2	20.9	45.2	38.1	42.5	60.3	133.7	121.9	234.2	132.2	132.3	194.5	5341.47	2523.57	5456.36	4599.73	5131.18	7284.62	16152.6	14728.6	28296.1	15967.6	15985.5	23500.8	2.6	47.92
[K].AGGTKPK.[K]	1xBiotin [K5]	1	3	P16403	P16403 [123-129]	P16403 1xBiotin [K127]	Histone H1.2 OS=Homo sapiens OX=9606 GN=H1-2 PE=1 SV=2	0	884.466	1.36	3.109	1.867	0.926735	0.0170551	0.118976	57.2	105.8	30.7	46.7	50.5	31.6	103.9	46.4	77.8	360.9	145.2	143.2	4126	7635.27	2212.41	3370.46	3645.21	2280.58	7499.57	3348.67	5610.69	26037.9	10477.2	10334.7	2.19	16.82
[R].LDVPQNLMFGKWK.[Y]	1xBiotin [K11]; 1xOxidation [M8]	3	2	Q13740	Q13740 [45-57]	Q13740 1xBiotin [K55]	CD166 antigen OS=Homo sapiens OX=9606 GN=ALCAM PE=1 SV=2	1	1817.91	0.884	3.094	1.794	0.977362	0.454855	0.965466	127.2	44.1	93.4	97.3	42.3	47.8	237.6	46.9	82.5	76.2	148	156.8	6206.03	2153.01	4555.41	4747.82	2062.87	2334.23	11594.9	2288.47	4026.2	3716.94	7221.84	7650.49	1.86	55.83
[K].LMVALAKGR.[R]	1xBiotin [K7]; 1xOxidation [M2]	3	1	P07355	P07355 [170-178]	P07355 1xBiotin [K176]	Annexin A2 OS=Homo sapiens OX=9606 GN=ANXA2 PE=1 SV=2	1	1200.66	1.886	3.088	1.017	0.904834	0.281708	0.951473	101.5	57.4	69.5	31.3	43.2	100.5	131	36.7	222.6	97.1	133.2	176	7662.58	4335.94	5244.14	2363.21	3257.53	7584.14	9891.4	2769.75	16801.5	7325.73	10057.6	13283.5	1.6	39.62
[R].YLENGKETLQR.[AT]	1xBiotin [K6]	8	1	P04439	P04439 [195-205]	P04439 1xBiotin [K200]	HLA class I histocompatibility antigen, A alpha chain OS=Homo sapiens OX=9606 GN=HLA-A PE=1 SV=2	1	1576.78	2.617	3.073	1.14	0.718001	0.171064	0.716032	32.5	56.6	84.5	59	54.9	35.8	148.1	25.8	212.5	168.7	135.9	185.8	2903.27	5057.2	7550.83	5272.46	4907.35	3195.72	13233.7	2303.7	18994.5	15081.6	12142.1	16609.6	2.28	36.23
[R].LKGIVPLAK.[V]	1xBiotin [K2]	1	3	P30101	P30101 [74-82]	P30101 1xBiotin [K75]	Protein disulfide-isomerase A3 OS=Homo sapiens OX=9606 GN=PDIA3 PE=1 SV=4	1	1164.72	12.959	3.057	0.409	0.0110017	0.0984064	0.621606	20.9	16.4	70.4	50.9	20.9	36.2	98.6	275.7	270.6	110.7	128.6	100	5488.4	4322.2	18512.5	13367.8	5503.2	9511.93	25912.4	72452.6	71122.5	29079.9	33800.5	26281.9	1.8	44.76
[R].GWLKSNVSDAVAQSTR.[I]	1xBiotin [K4]	3	4	P60174	P60174 [191-206]	P60174 1xBiotin [K194]	Triosephosphate isomerase OS=Homo sapiens OX=9606 GN=TPI1 PE=1 SV=4	1	1944.96	1.736	3.056	1.378	0.794243	0.263752	0.998644	58.5	70	123.6	54.8	42.6	74.1	121.6	133.6	90.6	167.6	213.9	49	2958.58	3543.64	6253.62	2774.33	2155.92	3748.5	6152.99	6759.24	4585.88	8476.99	10818.8	2479.47	2.85	50.19
[K].SYKVSTSGPR.[A]	1xBiotin [K3]	2	2	P05787	P05787 [9-18]	P05787 1xBiotin [K11]	Keratin, type II cytoskeletal 8 OS=Homo sapiens OX=9606 GN=KRT8 PE=1 SV=7	1	1307.64	4.096	3.042	0.913	0.317824	0.192406	0.96375	65.9	24.8	41.7	51.3	26.7	57.3	170.9	30.5	281	156	181.2	112.7	8012.38	3017.75	5071.87	6232.09	3248.99	6963.66	20772	3710.85	34150.9	18958.6	22023.5	13703	1.08	29.93
[K].DYVKGFGGK.[F]	1xBiotin [K4]	3	3	Q14247	Q14247 [227-235]	Q14247 1xBiotin [K230]	Src substrate cortactin OS=Homo sapiens OX=9606 GN=CTTN PE=1 SV=2	1	1196.58	1.057	3.038	3.043	0.818691	0.0915064	0.2036	24.1	84.2	61	38.1	64.6	74.5	163.8	64.5	37.2	196.3	151.1	240.5	2088	7281.91	5278.1	3294.57	5587.75	6440.93	14163.7	5579.02	3214.47	16976.7	13071.8	20803.4	1.68	39.24
[K].NKAEFHQSVISR.[Y]	1xBiotin [K2]	1	4	P32926	P32926 [351-362]	P32926 1xBiotin [K352]	Desmoglein-3 OS=Homo sapiens OX=9606 GN=DSG3 PE=1 SV=2	1	1641.82	7.383	3.033	0.559	0.00218411	0.02829	0.745477	26.8	39	30.9	42	58.2	32.8	84.3	228	271.3	127.4	108.5	151	3285.97	4789.59	3791.24	5156.38	7140.64	4031.56	10356.5	27990.7	33310.9	15637.7	13320.6	18537	2.65	33.72
[K].KKELEEIVQPIISK.[L]	1xBiotin [K1]	1	1	P11021	P11021 [620-633]	P11021 1xBiotin [K620]	Endoplasmic reticulum chaperone BiP OS=Homo sapiens OX=9606 GN=HSPA5 PE=1 SV=2	2	1880.06	1.012	3.026	1.557	0.779218	0.523303	0.828355	67.5	32.7	496.4	28.6	35.2	52.7	94.9	68.3	25.2	124.2	68	106.4	7140.61	3454.51	52519.9	3022.48	3719.16	5580.04	10042.6	7226.56	2670.64	13142.6	7190.27	11252.6	2.53	50.91
[R].EDSQRPGAHLTVKK.[I]	1xBiotin [K]	4	4	P09651	P09651 [93-106]	P09651 1xBiotin [K]	Heterogeneous nuclear ribonucleoprotein A1 OS=Homo sapiens OX=9606 GN=HNRNPA1 PE=1 SV=5	1	1791.92	1.338	3.005	1.808	0.360852	0.0457261	0.624968	67.8	35.7	68.4	85.7	54.5	25.8	65.4	90.7	200.2	185	157	163.9	5805.33	3061.1	5858.41	7339.26	4673.61	2208.33	5602.1	7769.74	17155.3	15847.8	13447.5	14045.2	2.15	26.26
[R].IITITKSLDR.[E]	1xBiotin [K6]	2	2	P33151	P33151 [208-217]	P33151 1xBiotin [K213]	Cadherin-5 OS=Homo sapiens OX=9606 GN=CDH5 PE=1 SV=5	1	1385.78	4.085	2.998	1.865	0.985791	0.822882	0.918448	13.9	6.9	572	28.3	35.4	75.4	56.9	63.3	42	121.6	78.3	106.1	4879.31	2418.57	200482	9931.33	12399.1	26436.6	19931.9	22178.3	14725.2	42617.4	27428.3	37178.1	1.98	45.82
[K].FAGDKGYLTK.[E]	1xBiotin [K5]	1	4	P60903	P60903 [19-28]	P60903 1xBiotin [K23]	Protein S100-A10 OS=Homo sapiens OX=9606 GN=S100A10 PE=1 SV=2	1	1325.66	3.743	2.997	1.117	0.000365295	0.000805404	0.729116	28.9	47.1	40.3	57.8	44.4	56.3	154.1	112.3	151	168.7	126	213.1	3503.67	5708.56	4891.38	7010.12	5387.45	6822.92	18684.5	13613.7	18310	20451	15271.5	25835.1	1.97	39.18
[K].VGEFSGANKEK.[L]	1xBiotin [K9]	2	5	P10599	P10599 [86-96]	P10599 1xBiotin [K94]	Thioredoxin OS=Homo sapiens OX=9606 GN=TXN PE=1 SV=3	1	1391.66	3.429	2.99	0.973	0.000516491	0.00203217	0.965468	44.7	47.4	24.3	55.6	49.9	31.6	140.8	205	153.2	160.2	149.2	138.1	6317.18	6703.15	3439.66	7854.9	7051.75	4471.74	19912.5	28984.5	21664.4	22648.3	21087.6	19519.3	2.68	31.51
[R].DKPHVNVGTIGHVDHGK.[T]	1xBiotin [K2]	1	1	P49411	P49411 [54-70]	P49411 1xBiotin [K55]	Elongation factor Tu, mitochondrial OS=Homo sapiens OX=9606 GN=TUFM PE=1 SV=2	0	2036.01	0.505	2.946	3.079	0.984242	0.193349	0.198843	111.2	108	37.3	41.6	118.9	57	127.9	41.5	54.6	144.9	168	189	7477.88	7265.98	2509.75	2798.91	7999.18	3834.3	8599.96	2792.41	3668.63	9747.34	11294.8	12711.5	2.17	34.09
[K].GKGGEIQPVSVK.[V]	1xBiotin [K2]	1	3	P61604	P61604 [55-66]	P61604 1xBiotin [K56]	10 kDa heat shock protein, mitochondrial OS=Homo sapiens OX=9606 GN=HSPE1 PE=1 SV=2	1	1424.76	3.47	2.932	1.572	0.274949	0.0974429	0.643159	62	21.4	34.7	64.5	64.7	21.7	225.8	35.2	120.3	198.3	162.3	189.1	7566.96	2615.65	4228.93	7869.34	7897.64	2652.35	27551.3	4297.42	14674	24190.1	19799.5	23071.6	2.69	35.02
[K].GILAADESTGSIAKR.[L]	1xBiotin [K14]	2	5	P04075	P04075 [29-43]	P04075 1xBiotin [K42]	Fructose-bisphosphate aldolase A OS=Homo sapiens OX=9606 GN=ALDOA PE=1 SV=2	1	1714.88	2.627	2.896	0.893	0.145044	0.203332	0.959907	54	61.5	50.8	33.7	86.6	43.7	141.7	80.9	253.7	202.5	64.4	126.5	4121.73	4696.76	3883.77	2576.08	6615.7	3337.68	10828.3	6182.5	19378.3	15466.6	4922.19	9666.73	3.37	40.6
[K].LKDDEVAQLK.[K]	1xBiotin [K2]	1	2	P07195	P07195 [309-318]	P07195 1xBiotin [K310]	L-lactate dehydrogenase B chain OS=Homo sapiens OX=9606 GN=LDHB PE=1 SV=2	1	1384.71	1.743	2.885	1.287	0.0816753	0.00121684	0.272115	70	93.7	54.1	48.8	54.5	69.9	122.3	122.1	95.4	157.1	130.3	181.9	3860.32	5166.28	2984.82	2691.69	3002.04	3853.34	6741.29	6729.41	5258.32	8659.76	7181.33	10029.7	2.06	37.95
[K].NSTFSEIFKK.[E]	1xBiotin [K9]	2	2	P29401	P29401 [344-353]	P29401 1xBiotin [K352]	Transketolase OS=Homo sapiens OX=9606 GN=TKT PE=1 SV=3	1	1426.7	0.801	2.881	1.736	0.999892	0.0337	0.218127	110.6	45.8	115.3	35.5	77.7	53.4	88.6	51.5	120.2	153.9	143.9	203.7	6661.68	2760.3	6942.03	2138	4676.76	3215.81	5336.11	3100.83	7236.85	9265.46	8665	12264.9	1.87	49.09
[K].GGKIGLFGGAGVGK.[T]	1xBiotin [K3]	1	3	P06576	P06576 [199-212]	P06576 1xBiotin [K201]	ATP synthase subunit beta, mitochondrial OS=Homo sapiens OX=9606 GN=ATP5F1B PE=1 SV=3	1	1443.78	2.628	2.88	1.529	0.968272	0.233355	0.718309	38.4	263	29.2	63.5	34.1	53.6	114.2	100.9	52.5	162.3	134	154.3	2987.22	20452.4	2270.43	4935.53	2650.26	4165.89	8883.15	7849.81	4083.74	12623.5	10424.6	11999.5	2.18	48.58
[K].KYHNVGLSK.[C]	1xBiotin [K1]	4	2	Q14103	Q14103 [243-251]	Q14103 1xBiotin [K243]	Heterogeneous nuclear ribonucleoprotein D0 OS=Homo sapiens OX=9606 GN=HNRNPD PE=1 SV=1	1	1271.66	3.043	2.778	1.144	0.254195	0.275649	0.997913	34.2	85.3	39.9	91.9	35	50	121.5	52.5	288	109.8	139	152.8	2342.08	5842.13	2734.91	6294.66	2397.8	3427.3	8323.24	3593.73	19720.4	7516.3	9519.61	10465.2	1.96	26.08
[-].MAGITTIEAVKR.[K]	1xBiotin [K11]; 1xMet-loss+Acetyl [N-Term]	5	1	P06753-2	P06753-2 [1-12]	P06753-2 1xBiotin [K11]; 1xMet-loss+Acetyl [N-Term]	Isoform 2 of Tropomyosin alpha-3 chain OS=Homo sapiens OX=9606 GN=TPM3	1	1426.77	2.894	2.775	0.817	0.121067	0.374337	0.891647	58	71	35.7	49.4	103.9	34.2	167.9	78.9	246.4	149.3	68	137.2	4281.69	5236.03	2633.9	3648.37	7665.51	2525.54	12391.6	5820.43	18184.1	11013.2	5021.26	10125.8	2.3	54.27
[R].ILLQSKNAGAVIGK.[G]	1xBiotin [K6]	3	5	P61978	P61978 [47-60]	P61978 1xBiotin [K52]	Heterogeneous nuclear ribonucleoprotein K OS=Homo sapiens OX=9606 GN=HNRNPK PE=1 SV=1	1	1637.94	3.101	2.702	0.94	0.729877	0.620965	0.892544	40.5	59.1	49.6	53.5	41.4	131.6	153.8	21	233.2	155.3	116.5	144.6	4473.52	6537.56	5481.36	5913.02	4579.39	14550.5	16998.8	2319.14	25781.2	17163.9	12877.6	15979.8	2.01	44.76
[K].GTAEKLKPEDITQIQPQQLVLR.[L]	1xBiotin [K]	5	5	P05556	P05556 [101-122]	P05556 1xBiotin [K]	Integrin beta-1 OS=Homo sapiens OX=9606 GN=ITGB1 PE=1 SV=2	1	2731.48	1.393	2.669	1.898	0.574126	0.727215	0.994618	76.7	72.4	34.7	64.8	85.2	71.7	179.1	100.8	67.4	41.6	214.1	191.3	5655.94	5333.03	2558.59	4778.35	6277.26	5284.35	13203.2	7430.99	4971.22	3069.68	15778.3	14102	3.76	53.8
[K].LDKAQIHDLVLVGGSTR.[I]	1xBiotin [K3]	2	1	P0DMV9	P0DMV9 [326-342]	P0DMV9 1xBiotin [K328]	Heat shock 70 kDa protein 1B OS=Homo sapiens OX=9606 GN=HSPA1B PE=1 SV=1	1	2048.1	1.334	2.661	2.723	0.386275	0.247626	0.470046	30.8	43.4	46.7	91.3	55.1	59.2	272.5	38.5	57.9	154.1	192.9	157.6	4013.07	5650.36	6082.94	11885.3	7180.52	7713.31	35477	5018.04	7536.83	20059.4	25115.8	20522.5	3.36	52.04
[K].KILATPPQEDAPSVDIANIR.[M]	1xBiotin [K1]	2	4	P29401	P29401 [283-302]	P29401 1xBiotin [K283]	Transketolase OS=Homo sapiens OX=9606 GN=TKT PE=1 SV=3	1	2374.24	1.002	2.639	0.408	0.991379	0.826492	0.45096	135.7	47.3	237.2	18.7	89	21	66.8	277.1	135.9	36	79.8	55.5	20373.1	7099.57	35617.9	2808.62	13371.4	3156.48	10032.9	41620.6	20405.6	5410.6	11989.2	8330.87	2.35	51.36
[K].TGKDVR.[K]	1xBiotin [K3]	1	1	P11021	P11021 [274-279]	P11021 1xBiotin [K276]	Endoplasmic reticulum chaperone BiP OS=Homo sapiens OX=9606 GN=HSPA5 PE=1 SV=2	1	901.456	1.483	2.63	2.026	0.606086	0.134043	0.530873	38.9	83	51.1	58.3	88.2	39.4	220.9	46.5	75.7	153.4	134.3	210.3	3352.72	7163.26	4404.67	5029.75	7605.45	3400.11	19060	4008.23	6531.16	13230.7	11589.5	18144	2.16	21.04
[R].KLESTESR.[S]	1xBiotin [K1]	6	1	P02545	P02545 [420-427]	P02545 1xBiotin [K420]	Prelamin-A/C OS=Homo sapiens OX=9606 GN=LMNA PE=1 SV=1	1	1175.57	1.143	2.623	1.455	0.988226	0.137236	0.281134	101.7	93.4	43.5	101	55.7	59.3	123.1	43	106.8	153.5	163.5	155.4	6721.98	6176.49	2876.54	6673.97	3684.25	3916.31	8139.59	2841.05	7062.17	10143	10806.9	10272.2	2.22	22.13
[K].KFYEQFSK.[N]	1xBiotin [K1]	2	1	P07900	P07900 [436-443]	P07900 1xBiotin [K436]	Heat shock protein HSP 90-alpha OS=Homo sapiens OX=9606 GN=HSP90AA1 PE=1 SV=5	1	1302.62	1.273	2.615	1.837	0.999984	0.125938	0.167943	73.6	90.1	51	75.2	55.9	65.8	141.7	26.5	93.7	172.1	204.8	149.5	5900.61	7217.62	4089.36	6030.08	4482.46	5273.71	11360.6	2125.27	7509.32	13792.5	16412.5	11986.1	1.83	40.97
[K].FLSGKGLVIYPK.[I]	1xBiotin [K5]	1	3	P98172	P98172 [44-55]	P98172 1xBiotin [K48]	Ephrin-B1 OS=Homo sapiens OX=9606 GN=EFNB1 PE=1 SV=1	1	1547.87	2.914	2.59	1.163	0.0788845	0.121182	0.948096	66.1	51.4	31.3	53.4	67.9	67.2	197.3	149.8	61.8	97.8	181.8	174.2	7182.88	5584.46	3404.79	5803.24	7380.26	7306.33	21439	16275.5	6719.11	10631.1	19756.2	18925.7	2.52	52.53
[K].TEWLDGKHVVFGK.[V]	1xBiotin [K]	2	6	P62937	P62937 [119-131]	P62937 1xBiotin [K]	Peptidyl-prolyl cis-trans isomerase A OS=Homo sapiens OX=9606 GN=PPIA PE=1 SV=2	1	1741.87	4.133	2.587	1.087	0.403822	0.287165	0.952253	63.5	34.4	26.9	137.1	59.8	11.3	142.3	212.4	46.1	159.9	151.6	154.7	14839.8	8044.13	6285.98	32028.7	13970.6	2647.18	33243	49618.9	10759.8	37358.4	35422.2	36145.5	1.7	50.36
[K].VLETKWTLLQEQGTK.[T]	1xBiotin [K5]	1	1	P02538	P02538 [190-204]	P02538 1xBiotin [K194]	Keratin, type II cytoskeletal 6A OS=Homo sapiens OX=9606 GN=KRT6A PE=1 SV=3	1	2000.05	0.422	2.574	6.464	0.906653	0.121292	0.0557379	53.7	68.5	78.1	72.6	44.9	75.6	154.4	28.9	26.6	155.8	253.9	187	5090.06	6488.18	7397.25	6883.31	4252.7	7166.33	14630.7	2741.03	2523.26	14767.9	24063	17717.2	1.96	56.89
[R].LVNHFVEEFKR.[K]	1xBiotin [K10]	2	2	P0DMV9	P0DMV9 [237-247]	P0DMV9 1xBiotin [K246]	Heat shock 70 kDa protein 1B OS=Homo sapiens OX=9606 GN=HSPA1B PE=1 SV=1	1	1643.84	1.377	2.566	2.021	0.193751	0.015147	0.253182	54.6	57.5	53.4	67.7	48.8	59.3	188.8	75.2	69.4	138	152	235.2	3501.3	3686.75	3420.34	4339.26	3128.52	3796.57	12099	4819.55	4446.07	8839.39	9740.46	15073.2	2.63	45.86
[K].MLLDIKTR.[L]	1xBiotin [K6]; 1xOxidation [M1]	4	1	P19012	P19012 [391-398]	P19012 1xBiotin [K396]	Keratin, type I cytoskeletal 15 OS=Homo sapiens OX=9606 GN=KRT15 PE=1 SV=3	1	1231.65	2.888	2.553	2.128	0.458586	0.123004	0.216206	32.2	32.6	106.5	78.5	91.6	51.7	108.3	94.2	56.5	217.3	130.3	200.4	2409.4	2441.94	7977.64	5878.46	6862.16	3870.55	8108.23	7052.73	4228.54	16271.5	9755.98	15009.5	1.5	43.45
[K].VILHLKEDQTEYLEER.[RW]	1xBiotin [K6]	5	5	P07900; P08238	P07900 [186-201]; P08238 [181-196]	P07900 1xBiotin [K191]; P08238 1xBiotin [K186]	Heat shock protein HSP 90-alpha OS=Homo sapiens OX=9606 GN=HSP90AA1 PE=1 SV=5 Heat shock protein HSP 90-beta OS=Homo sapiens OX=9606 GN=HSP90AB1 PE=1 SV=4	1	2241.12	0.9	2.547	2.716	0.995519	0.0452449	0.0797034	92.5	75.6	76.2	51.4	73.1	86.7	133.2	68.6	48.8	186.3	186.5	121	8595.75	7030.53	7082.81	4782.07	6798.77	8056.7	12382.8	6376.12	4539.42	17314.8	17340.2	11245.3	4.2	47.11
[K].AAVTPGKK.[A]	1xBiotin [K7]	1	3	P19338	P19338 [81-88]	P19338 1xBiotin [K87]	Nucleolin OS=Homo sapiens OX=9606 GN=NCL PE=1 SV=3	1	997.55	1.993	2.535	1.206	0.375854	0.0344764	0.680538	41.4	58.9	74.1	22	55.9	73.1	154.3	69.4	117.4	275.7	141.7	116.2	3902.28	5555.5	6985.92	2072.99	5270.28	6890.44	14553.3	6548.77	11073.7	26006.7	13359.8	10958	1.33	22.91
[K].NNIKLYVR.[R]	1xBiotin [K4]	4	2	P07900; P08238	P07900 [359-366]; P08238 [351-358]	P07900 1xBiotin [K362]; P08238 1xBiotin [K354]	Heat shock protein HSP 90-alpha OS=Homo sapiens OX=9606 GN=HSP90AA1 PE=1 SV=5 Heat shock protein HSP 90-beta OS=Homo sapiens OX=9606 GN=HSP90AB1 PE=1 SV=4	1	1245.68	6.737	2.532	0.558	0.00077891	0.0136485	0.489482	56	32	24.9	34.3	47.4	55.9	125.9	224.9	215.4	108.8	120.1	154.4	6787.1	3871.55	3009.63	4154.52	5744.93	6768.82	15252.3	27237	26083.9	13173.3	14548.9	18693.7	2.1	41.41
[R].SLKEISDGDVIISGNK.[N]	1xBiotin [K3]	3	4	P00533	P00533 [452-467]	P00533 1xBiotin [K454]	Epidermal growth factor receptor OS=Homo sapiens OX=9606 GN=EGFR PE=1 SV=2	1	1900.97	1.719	2.532	1.041	0.19574	0.108005	0.999984	74.9	86.5	35.9	52.9	37.9	77.4	128.7	74	234.4	134	141.7	121.7	6303.38	7281.66	3023.79	4455.11	3194.8	6521.69	10837.1	6229.67	19741.8	11280.8	11934	10251.3	1.95	46.69
[K].TKTHYHAMHADCLQELR.[R]	1xBiotin [K2]; 1xCarbamidomethyl [C12]; 1xOxidation [M8]	1	2	Q29983	Q29983 [176-192]	Q29983 1xBiotin [K177]	MHC class I polypeptide-related sequence A OS=Homo sapiens OX=9606 GN=MICA PE=1 SV=1	1	2353.06	2.907	2.512	0.581	0.104358	0.0812833	0.968038	64.1	43.7	72.2	40	62.6	43.1	186.3	243.3	65.5	106	108.3	165	5414.98	3691.37	6095.7	3376.91	5289.43	3642.49	15742.9	20551	5532.97	8951.42	9148.51	13941.4	2.96	28.8
[K].YNSDKSSTYVK.[N]	1xBiotin [K5]	1	4	P07339	P07339 [123-133]	P07339 1xBiotin [K127]	Cathepsin D OS=Homo sapiens OX=9606 GN=CTSD PE=1 SV=1	1	1517.69	3.565	2.507	0.982	0.0771677	0.123507	0.907821	24.4	42.7	77.9	47.8	59.7	82.6	188.5	62.3	152.2	147.7	149.6	164.6	2277.29	3985.21	7272.96	4464.81	5567.48	7708.15	17585.8	5817.87	14206.6	13777.9	13956.1	15356.5	2.78	31.07
[K].KPALVAK.[S]	1xBiotin [K1]	5	1	P29692	P29692 [189-195]	P29692 1xBiotin [K189]	Elongation factor 1-delta OS=Homo sapiens OX=9606 GN=EEF1D PE=1 SV=5	0	952.565	3.345	2.504	0.912	0.0442708	0.276797	0.999997	49.8	45.7	22.3	55.5	76.2	55.7	152.8	56	283.1	139.3	112	151.6	4866.31	4467.49	2184.46	5431.54	7447.69	5441.8	14944.3	5473.21	27685.1	13624.8	10947.6	14823.6	2.11	32.14
[K].KAVTKAQK.[K]	1xBiotin [K5]	13	2	Q16778	Q16778 [17-24]	Q16778 1xBiotin [K21]	Histone H2B type 2-E OS=Homo sapiens OX=9606 GN=H2BC21 PE=1 SV=3	2	1099.63	4.93	2.488	1.223	0.210757	0.653799	0.991533	30.1	19.4	52.7	21.6	80	73	148.4	68.3	230.3	267.3	181.5	27.4	3220.76	2081.55	5644.65	2315.99	8558.8	7807.59	15878.6	7310.1	24649.1	28603.5	19425	2933.86	1.97	14.74
[K].NLDTVKGSSLHVGSDLLK.[F]	1xBiotin [K6]	1	1	O15031	O15031 [691-708]	O15031 1xBiotin [K696]	Plexin-B2 OS=Homo sapiens OX=9606 GN=PLXNB2 PE=1 SV=3	1	2109.1	1.208	2.467	2.5	0.801309	0.589819	0.67928	148.6	18.9	58.2	69	99.5	71.3	144	61	70.3	101.8	175.8	181.6	16272.8	2072.43	6378.64	7552.87	10892.9	7804.08	15775	6675.65	7702.57	11145.9	19255.2	19890.5	3.17	49.71
[R].TKTPGPGAQSALR.[A]	1xBiotin [K2]	1	1	P62263	P62263 [105-117]	P62263 1xBiotin [K106]	40S ribosomal protein S14 OS=Homo sapiens OX=9606 GN=RPS14 PE=1 SV=3	1	1509.78	2.653	2.455	1.206	0.304982	0.614327	0.999837	42.4	78.8	22.5	64.2	55.3	53.1	112.5	39.1	379.5	78.6	138.3	135.7	4257.98	7914.2	2257.51	6449.42	5549.9	5333.72	11296.9	3925.03	38112.5	7897.15	13892.6	13623.6	1.55	31.22
[R].FVNVVPTFGKK.[K]	1xBiotin [K11]	1	1	P62861	P62861 [42-52]	P62861 1xBiotin [K52]	40S ribosomal protein S30 OS=Homo sapiens OX=9606 GN=FAU PE=1 SV=1	1	1461.79	1.952	2.454	1.272	0.755517	0.246755	0.86585	59.3	134.5	54.4	49.1	112	60	77.8	124.7	115.7	91.8	147.2	173.5	3476.56	7889.91	3187.6	2881.48	6566.52	3518.27	4564.02	7315.7	6786.36	5381.37	8634.17	10174.2	2.18	50.25
[K].IKIIAPPER.[K]	1xBiotin [K2]	8	5	P60709	P60709 [327-335]	P60709 1xBiotin [K328]	Actin, cytoplasmic 1 OS=Homo sapiens OX=9606 GN=ACTB PE=1 SV=1	1	1262.73	1.209	2.453	0.566	0.796543	0.418128	0.907539	23.8	171.9	143.3	44.5	40	39.7	66.9	173.3	208.7	98.1	108	81.8	43620	315034	262656	81492.2	73300.6	72683.6	122642	317561	382405	179829	197943	149947	1.98	41.18
[K].KVEKVTISNR.[L]	1xBiotin [K4]	2	2	P08238	P08238 [574-583]	P08238 1xBiotin [K577]	Heat shock protein HSP 90-beta OS=Homo sapiens OX=9606 GN=HSP90AB1 PE=1 SV=4	2	1399.77	2.271	2.441	0.821	0.00352328	0.00529199	0.585141	73.2	43.4	63.9	42.2	56.5	48.8	132.6	145.1	212.7	162.8	99.6	119.2	6812.13	4033.24	5943.21	3921.05	5254.99	4540.54	12329.1	13496.3	19783	15145.3	9264.27	11083.3	1.75	29.55
[K].TVDGPSGKLWR.[D]	1xBiotin [K8]	2	12	P04406	P04406 [187-197]	P04406 1xBiotin [K194]	Glyceraldehyde-3-phosphate dehydrogenase OS=Homo sapiens OX=9606 GN=GAPDH PE=1 SV=3	1	1441.73	3.52	2.411	1.019	0.0115	0.0804508	0.998635	40.3	70.8	15.3	60	60.2	57	141.8	135	157	125.7	192.3	144.6	19116.5	33570	7281.11	28439.9	28571.9	27037.9	67285.7	64025.9	74491.4	59645.4	91197.9	68572.6	2.52	43.81
[K].AGAHLQGGAKR.[V]	1xBiotin [K10]	2	10	P04406	P04406 [108-118]	P04406 1xBiotin [K117]	Glyceraldehyde-3-phosphate dehydrogenase OS=Homo sapiens OX=9606 GN=GAPDH PE=1 SV=3	1	1291.67	1.813	2.39	0.555	0.488071	0.228793	0.744368	28.9	116.5	108.1	6.5	45.5	60.8	133.2	212.4	196	108.8	114.9	68.5	33558.7	135339	125508	7504.16	52843.2	70584.2	154695	246673	227582	126313	133476	79613	3.2	20.04
[K].KSYEPLEDPGVK.[S]	1xBiotin [K1]	1	2	P37837	P37837 [204-215]	P37837 1xBiotin [K204]	Transaldolase OS=Homo sapiens OX=9606 GN=TALDO1 PE=1 SV=2	1	1587.77	1.312	2.38	1.472	0.970513	0.0514134	0.180164	97.6	53.7	80.2	91.8	47.7	65	105.1	122.7	47.2	188.4	145.8	154.8	5433.8	2991.7	4462.67	5113.26	2653.31	3619.78	5853.16	6832.85	2627.31	10490.3	8118.93	8616.4	1.38	39.93
[K].ALAPEYAKAAGK.[L]	1xBiotin [K8]	1	4	P07237	P07237 [58-69]	P07237 1xBiotin [K65]	Protein disulfide-isomerase OS=Homo sapiens OX=9606 GN=P4HB PE=1 SV=3	1	1415.74	1.319	2.379	2.106	0.21178	0.0798898	0.529665	67.6	56.5	24.3	43.8	66	70.3	216	64.5	74.5	153.6	156.9	205.9	7061.39	5897.42	2541.28	4577.57	6890.17	7340.83	22560.9	6731.76	7781.39	16039.9	16389.2	21503.5	1.31	36.09
[K].YLLKGEYVGK.[V]	1xBiotin [K4]	2	11	P33151	P33151 [82-91]	P33151 1xBiotin [K85]	Cadherin-5 OS=Homo sapiens OX=9606 GN=CDH5 PE=1 SV=5	1	1395.73	8.791	2.358	1.109	0.361835	0.57574	0.674457	72.1	16.8	15.1	93.1	69.4	59	147.5	18.5	196.6	192.7	155.6	163.6	25189.7	5864.01	5284.18	32527.5	24251.8	20625	51548	6465.58	68692.4	67344.6	54369.9	57180	2.58	44.33
[K].IVEIPFNSTNKYQLSIHK.[N]	1xBiotin [K11]	4	3	P05023	P05023 [477-494]	P05023 1xBiotin [K487]	Sodium/potassium-transporting ATPase subunit alpha-1 OS=Homo sapiens OX=9606 GN=ATP1A1 PE=1 SV=1	1	2357.23	0.544	2.35	3.449	0.997968	0.243344	0.387782	98.4	82.5	42.4	48.4	65.8	83.4	219.2	44.9	43.9	153.2	154.7	163.2	8029.9	6732.13	3457.27	3950.77	5371.2	6800.78	17879.4	3660.32	3579.54	12494.6	12623.3	13314.2	2.64	51.64
[R].HYGGLTGLNKAETAAK.[H]	1xBiotin [K]	3	2	Q8N0Y7	Q8N0Y7 [91-106]	Q8N0Y7 1xBiotin [K]	Probable phosphoglycerate mutase 4 OS=Homo sapiens OX=9606 GN=PGAM4 PE=3 SV=1	1	1856.93	2.384	2.343	1.115	0.0496333	0.0446407	0.983915	80.1	42.9	54.4	48.1	61.7	77.7	129.6	79.9	204.2	129.7	147.3	144.5	7611.87	4079.02	5168.02	4569.8	5864.23	7383.11	12319	7596.58	19410.9	12329	14001.6	13737.3	2.58	38.23
[R].GVQKILQDYK.[S]	1xBiotin [K4]	1	4	P06576	P06576 [423-432]	P06576 1xBiotin [K426]	ATP synthase subunit beta, mitochondrial OS=Homo sapiens OX=9606 GN=ATP5F1B PE=1 SV=3	1	1417.75	1.071	2.313	2.823	0.823498	0.232551	0.140952	27.8	59.1	66	77.3	75.6	82.7	164.9	63.3	29.6	212.7	162.2	178.7	2515.3	5345.36	5964.53	6987.38	6840.96	7481.9	14912.7	5725.03	2677.66	19240.3	14672.4	16160.2	2.34	43.67
[R].IEKELLQK.[I]	1xBiotin [K3]	1	1	Q8TBF8	Q8TBF8 [243-250]	Q8TBF8 1xBiotin [K245]	Protein FAM81A OS=Homo sapiens OX=9606 GN=FAM81A PE=1 SV=3	1	1226.68	1.132	2.3	1.691	0.997642	0.173064	0.164245	91.8	83	62.7	63.5	69.1	94.6	132.9	32	94	151	159	166.5	7604.47	6874.11	5194.57	5257.53	5724.08	7832.03	11010.1	2649.59	7783.55	12507	13165.7	13786.7	2.11	41.68
[K].KGEDFVK.[T]	1xBiotin [K1]	2	1	P40926	P40926 [329-335]	P40926 1xBiotin [K329]	Malate dehydrogenase, mitochondrial OS=Homo sapiens OX=9606 GN=MDH2 PE=1 SV=3	1	1048.51	0.745	2.29	4.61	0.995609	0.0772464	0.00842681	68	56.9	50	83.5	87.3	85.4	111.1	34	42.4	153.1	195.6	232.6	4584.23	3839.29	3374.43	5632.42	5888.52	5758.87	7493	2294.71	2860.94	10329.4	13189.5	15690.7	2.26	33.25
[K].SAPATGGVKKPHR.[Y]	1xBiotin [K]	4	2	P68431	P68431 [29-41]	P68431 1xBiotin [K]	Histone H3.1 OS=Homo sapiens OX=9606 GN=H3C1 PE=1 SV=2	1	1531.82	1.95	2.271	1.359	0.368048	0.0128911	0.203028	63.3	60.7	65.2	74.3	73.8	37.5	123.4	56.7	133.4	167.7	161.9	182.2	6518.45	6251.47	6712.67	7649.54	7606.18	3860.13	12709.3	5835.8	13744.6	17276.6	16679.8	18768.2	2.3	18.6
[K].VQKLLQDFFNGR.[D]	1xBiotin [K3]	2	4	P0DMV9	P0DMV9 [346-357]	P0DMV9 1xBiotin [K348]	Heat shock 70 kDa protein 1B OS=Homo sapiens OX=9606 GN=HSPA1B PE=1 SV=1	1	1690.87	3.907	2.271	0.526	0.0160472	0.344436	0.384863	52.2	65.9	34.1	47.3	41.1	100.3	204.1	245.6	102.1	83.5	116.4	107.4	4001.65	5047.57	2608.85	3623.23	3149.54	7684.34	15635.6	18817.6	7823.02	6396.08	8915.82	8227.96	2.31	59.49
[K].KTKPYIQVDIGGGQTK.[T]	1xBiotin [K1]	1	4	P11021	P11021 [123-138]	P11021 1xBiotin [K123]	Endoplasmic reticulum chaperone BiP OS=Homo sapiens OX=9606 GN=HSPA5 PE=1 SV=2	1	1959.04	2.023	2.269	1.311	0.148121	0.0227223	0.294316	57.3	68.5	39.6	52.6	69.3	66.9	146.2	61.8	115.8	127.4	151.8	242.7	6646.68	7950.55	4600.91	6108.79	8044.22	7766.01	16966.3	7167.24	13444.2	14785.6	17624.1	28171.9	2.62	39.07
[R].TEVTSKMFQK.[T]	1xBiotin [K6]	5	4	P16144	P16144 [383-392]	P16144 1xBiotin [K388]	Integrin beta-4 OS=Homo sapiens OX=9606 GN=ITGB4 PE=1 SV=5	1	1424.69	1.64	2.247	1.156	0.193627	0.10056	0.999975	47.6	68.9	92.8	58.1	78.2	46.2	112.9	82.4	220.6	160.2	130.6	101.5	3506.92	5077.27	6844.78	4284.71	5764.74	3407.23	8328.16	6074.04	16270.6	11816.6	9627.15	7485.21	1.64	40.12
[K].WSLLQQQKTAR.[S]	1xBiotin [K8]	2	1	P05787	P05787 [123-133]	P05787 1xBiotin [K130]	Keratin, type II cytoskeletal 8 OS=Homo sapiens OX=9606 GN=KRT8 PE=1 SV=7	1	1584.83	0.816	2.24	1.436	0.970339	0.537382	0.95016	50.3	104.2	122.9	145.9	54.5	52.8	142.3	85.1	82.5	104.2	133.1	122.1	2402.66	4977.38	5871.25	6968.8	2604.46	2519.2	6797.23	4063.14	3938.95	4974.59	6356.39	5832.97	2.24	45.53
[K].YIDQEELNKTKPIWTR.[N]	1xBiotin [K]	5	5	P07900; P08238	P07900 [284-299]; P08238 [276-291]	P07900 1xBiotin [K]; P08238 1xBiotin [K]	Heat shock protein HSP 90-alpha OS=Homo sapiens OX=9606 GN=HSP90AA1 PE=1 SV=5 Heat shock protein HSP 90-beta OS=Homo sapiens OX=9606 GN=HSP90AB1 PE=1 SV=4	1	2260.14	1.895	2.238	1.136	0.814981	0.139818	0.631115	57	75.1	74.5	71.7	34.5	84.4	161.1	141.3	38.7	160.4	135.3	166	5370.69	7067.92	7020.1	6751.79	3246.34	7947.14	15175.2	13302.7	3642.48	15108.4	12738.1	15634.6	2.7	47.47
[R].TWQKTHQGENNGLANSIR.[D]	1xBiotin [K4]	4	1	Q16787-1	Q16787-1 [399-416]	Q16787-1 1xBiotin [K402]	Isoform 1 of Laminin subunit alpha-3 OS=Homo sapiens OX=9606 GN=LAMA3	1	2280.09	1.375	2.237	1.303	0.971157	0.294293	0.722016	118.2	73.5	63	55.4	111	58.9	154.5	53.5	101.1	180.9	98.4	131.7	6521.86	4054.33	3473.09	3055.47	6123.06	3247.21	8520.45	2948.49	5573.62	9974.59	5427.44	7264.23	2.4	36.84
[R].TLLAKNLPYK.[V]	1xBiotin [K5]	1	3	P19338	P19338 [394-403]	P19338 1xBiotin [K398]	Nucleolin OS=Homo sapiens OX=9606 GN=NCL PE=1 SV=3	1	1386.78	2.277	2.234	1.563	0.213042	0.143145	0.803358	25.1	46.7	69	28.3	84.7	74.5	218.8	56.6	106.4	166.3	189.7	134	2251.43	4198.36	6199.07	2539.43	7603.68	6687.28	19649	5080.5	9559.17	14936.9	17034.3	12037.8	1.84	46.61
[K].KNLQYYDISAK.[S]	1xBiotin [K1]	1	4	P62826	P62826 [142-152]	P62826 1xBiotin [K142]	GTP-binding nuclear protein Ran OS=Homo sapiens OX=9606 GN=RAN PE=1 SV=3	1	1568.78	0.446	2.21	2.749	0.506601	0.109052	0.095222	112.6	74.8	124	87	62.5	56.3	131.2	42.6	50.2	138.1	195.3	125.3	6603.79	4386.55	7271.3	5104.17	3665.92	3304.73	7697.08	2498.45	2946.62	8101.7	11455.7	7347.68	1.88	42.48
[K].AEMNGSKLGR.[R]	1xBiotin [K7]	1	1	P16422	P16422 [71-80]	P16422 1xBiotin [K77]	Epithelial cell adhesion molecule OS=Homo sapiens OX=9606 GN=EPCAM PE=1 SV=2	1	1288.61	3.626	2.209	0.59	0.163519	0.192906	0.996517	76.2	29.6	57.9	25.4	81.9	56.1	215	61.4	209.9	145.6	117.3	123.9	6367.29	2475.76	4839.61	2121.57	6846.1	4689.81	17974.7	5136.64	17549.6	12170.4	9807.07	10358.8	2.08	32.12
[R].YVQKGEYR.[T]	1xBiotin [K4]	17	10	P16070	P16070 [155-162]	P16070 1xBiotin [K158]	CD44 antigen OS=Homo sapiens OX=9606 GN=CD44 PE=1 SV=3	1	1268.61	2.094	2.171	0.589	0.57045	0.37146	0.946792	31.6	147.5	93	55.3	44.7	52.9	62.1	194.7	197.7	114.8	90.6	115.1	30081.1	140186	88379.2	52612.5	42531.8	50259.1	59049.6	185095	187988	109114	86141.2	109430	2.2	30.67
[R].SKGTAEK.[L]	1xBiotin [K2]	5	2	P05556	P05556 [99-105]	P05556 1xBiotin [K100]	Integrin beta-1 OS=Homo sapiens OX=9606 GN=ITGB1 PE=1 SV=2	1	946.466	4.611	2.162	0.679	0.141989	0.997139	0.442213	39.7	61	9	57.4	56	87.8	182.9	172.1	235.9	124.2	165.3	8.7	17989.7	27662.2	4082.92	26047.9	25384	39820.2	82955.3	78037.6	106979	56305	74961.8	3926.81	2.12	15.21
[K].KELNYFAK.[A]	1xBiotin [K1]	2	3	P00558	P00558 [192-199]	P00558 1xBiotin [K192]	Phosphoglycerate kinase 1 OS=Homo sapiens OX=9606 GN=PGK1 PE=1 SV=3	1	1238.62	1.078	2.161	1.935	0.739174	0.145617	0.188126	27.7	80.4	88.4	77.6	82.5	70.1	124.2	50.1	86.7	167.8	155.7	188.9	2463.89	7164.54	7875.49	6915.04	7345.65	6244.48	11063.7	4460.28	7720.82	14941.3	13865.2	16821.8	2.28	42.44
[K].IYVDDGLISLQVKQK.[G]	1xBiotin [K13]	3	1	P14618	P14618 [174-188]	P14618 1xBiotin [K186]	Pyruvate kinase PKM OS=Homo sapiens OX=9606 GN=PKM PE=1 SV=4	1	1945.05	0.945	2.159	1.21	0.993492	0.569926	1	89.2	115.5	133.1	61.1	115	41.3	139.5	70	109.1	133.8	132	60.4	4483.72	5803.98	6693.03	3072.1	5781.11	2074.91	7010.35	3519.65	5484.67	6725.84	6634.14	3038.29	2.25	54.27
[R].KLGGSQEDQIK.[N]	1xBiotin [K1]	1	2	P37837	P37837 [71-81]	P37837 1xBiotin [K71]	Transaldolase OS=Homo sapiens OX=9606 GN=TALDO1 PE=1 SV=2	1	1428.72	0.995	2.151	1.598	0.967248	0.118162	0.739048	53.1	120	102.7	36.9	85.3	75.9	106.1	91.1	102.2	163.3	176.3	87.2	3533.53	7978.93	6831.72	2451.82	5671.36	5048.72	7059.05	6055.65	6794.69	10860.9	11722.2	5797.27	1.98	30.59
[R].NPDTQWITKPVHK.[H]	1xBiotin [K9]	1	2	P61313	P61313 [145-157]	P61313 1xBiotin [K153]	60S ribosomal protein L15 OS=Homo sapiens OX=9606 GN=RPL15 PE=1 SV=2	0	1789.91	2.067	2.149	1.341	0.585608	0.304226	0.473851	44.1	49.8	60.1	64.2	102.6	61.3	179.4	102.9	34.5	115.3	137.9	248	3273.62	3696.04	4462.27	4766.15	7618.76	4550.78	13323.2	7638.29	2558.91	8559.55	10243	18418.5	1.83	41.26
[K].KFYEAFSK.[N]	1xBiotin [K1]	1	2	P08238	P08238 [428-435]	P08238 1xBiotin [K428]	Heat shock protein HSP 90-beta OS=Homo sapiens OX=9606 GN=HSP90AB1 PE=1 SV=4	1	1245.6	1.479	2.146	1.594	0.543455	0.44282	0.746186	64.5	27.6	96.9	161.5	70.8	40.6	120.9	95.4	79.2	170.9	119.6	152	4907.85	2099.6	7375.7	12293.9	5390.8	3090.57	9202.93	7258.56	6024.25	13005	9100.36	11570.7	1.9	42.94
[R].MQKEITALAPSTMK.[I]	1xBiotin [K3]; 2xOxidation [M1; M13]	7	2	P60709	P60709 [313-326]	P60709 1xBiotin [K315]	Actin, cytoplasmic 1 OS=Homo sapiens OX=9606 GN=ACTB PE=1 SV=1	1	1806.88	1.251	2.131	1.9	0.905224	0.162633	0.314859	61.6	90	64.6	59.9	72.1	96.7	170.4	80.8	47.4	153.6	130.3	172.6	4138.06	6041.72	4340.36	4023.25	4838.16	6490.58	11444	5427.78	3183.48	10312.3	8750.66	11586.8	2.41	40.32
[R].LQAEIEGLKGQR.[A]	1xBiotin [K9]	2	3	P05787	P05787 [317-328]	P05787 1xBiotin [K325]	Keratin, type II cytoskeletal 8 OS=Homo sapiens OX=9606 GN=KRT8 PE=1 SV=7	1	1567.83	1.889	2.115	2.142	0.0220695	0.081796	0.0759248	40.5	41	51.1	77	78.5	134.3	75.5	77.5	134.5	166	174.7	149.4	2351.83	2380.72	2964.36	4466.13	4553.59	7794.68	4378.72	4496.92	7805.15	9630.48	10136.1	8670	1.79	42.66
[K].EKTHINIVVIGHVDSGK.[S]	1xBiotin [K2]	3	2	P68104	P68104 [4-20]	P68104 1xBiotin [K5]	Elongation factor 1-alpha 1 OS=Homo sapiens OX=9606 GN=EEF1A1 PE=1 SV=1	1	2072.1	3.053	2.112	1.516	0.214603	0.138759	0.543921	34.5	39.9	70	100.7	34.6	87.4	137.4	121.8	60.1	113.2	184.6	215.9	2249.11	2602.25	4567.07	6568.87	2260.46	5703	8966.83	7944.68	3921.7	7384.07	12045.6	14084.6	2.98	41.77
[R].LSVDYGKK.[S]	1xBiotin [K]	8	7	P68363	P68363 [157-164]	P68363 1xBiotin [K]	Tubulin alpha-1B chain OS=Homo sapiens OX=9606 GN=TUBA1B PE=1 SV=1	1	1135.58	1.866	2.111	0.7	0.123934	0.142336	0.680633	32.5	84.7	111.6	71.1	52.4	28.9	127	158	205.9	105.6	110.6	111.8	14859.4	38658.2	50946.8	32439.1	23930.6	13189.6	57959.4	72133	93987.2	48214.7	50506.8	51033.3	1.23	35.35
[K].AVAASKER.[NS]	1xBiotin [K6]	4	7	P16401; P16402; P10412; P16403	P16401 [50-57]; P16402 [48-55]; P10412 [47-54]; P16403 [47-54]	P16401 1xBiotin [K55]; P16402 1xBiotin [K53]; P10412 1xBiotin [K52]; P16403 1xBiotin [K52]	Histone H1.5 OS=Homo sapiens OX=9606 GN=H1-5 PE=1 SV=3 Histone H1.3 OS=Homo sapiens OX=9606 GN=H1-3 PE=1 SV=2 Histone H1.4 OS=Homo sapiens OX=9606 GN=H1-4 PE=1 SV=2 Histone H1.2 OS=Homo sapiens OX=9606 GN=H1-2 PE=1 SV=2	1	1057.55	3.137	2.104	1.293	0.430036	0.366255	0.9801	31.1	6.6	59.5	59.9	148.1	2.8	174.6	97.5	85	125.7	126	283.4	28348.3	6033.72	54287.6	54642.9	135130	2585.72	159361	88939.1	77546.2	114694	114994	258607	1.37	20.91
[R].KFFVGGNWK.[M]	1xBiotin [K1]	2	4	P60174	P60174 [6-14]	P60174 1xBiotin [K6]	Triosephosphate isomerase OS=Homo sapiens OX=9606 GN=TPI1 PE=1 SV=4	1	1308.66	1.462	2.104	2.367	0.394953	0.157077	0.406983	31.8	57.4	40.7	105	35	67	204.2	59.6	52.2	266.2	141	139.9	2285.71	4124.18	2928.99	7549.29	2514.75	4817.93	14680.2	4282.33	3754.13	19140	10136.8	10058.5	2.31	49.93
[K].IGQGYLIKDGK.[L]	1xBiotin [K8]	1	2	P39023	P39023 [287-297]	P39023 1xBiotin [K294]	60S ribosomal protein L3 OS=Homo sapiens OX=9606 GN=RPL3 PE=1 SV=2	1	1417.75	2.195	2.102	1.383	0.287484	0.506462	0.929812	32	64.1	51.1	92.9	59.7	73.8	112.2	41.8	254.9	159.9	155.2	102.3	2211.59	4430.87	3533.45	6418.8	4127.82	5103.02	7756.91	2889.32	17613	11052.9	10724.6	7069.39	1.91	41.16
[R].TDKGDLSLR.[C]	1xBiotin [K3]	1	6	P09758	P09758 [136-144]	P09758 1xBiotin [K138]	Tumor-associated calcium signal transducer 2 OS=Homo sapiens OX=9606 GN=TACSTD2 PE=1 SV=3	1	1230.61	1.805	2.1	0.929	0.414532	0.178928	0.913636	44.1	78.1	92.9	86.5	58.6	62.4	58.4	141.1	168.5	159.1	131	119.2	20230.2	35813.3	42570.3	39660.3	26876.4	28592.6	26782.2	64660.3	77227.9	72927.4	60042.3	54643.7	1.95	38.32
[K].KSADTLWGIQK.[E]	1xBiotin [K1]	3	3	P00338	P00338 [318-328]	P00338 1xBiotin [K318]	L-lactate dehydrogenase A chain OS=Homo sapiens OX=9606 GN=LDHA PE=1 SV=2	1	1472.76	0.711	2.093	2.182	0.992723	0.234199	0.225952	106.8	99	47.1	83	73.4	63	150.1	35.2	70.4	127.5	190.8	153.6	7978.57	7399.93	3522.09	6198.04	5485.19	4705.55	11215	2633.16	5259.75	9522.24	14255.7	11478.9	2.49	45.91
[R].KVIDDTNITR.[L]	1xBiotin [K1]	1	6	P05783	P05783 [187-196]	P05783 1xBiotin [K187]	Keratin, type I cytoskeletal 18 OS=Homo sapiens OX=9606 GN=KRT18 PE=1 SV=2	1	1400.72	0.892	2.092	0.38	0.86152	0.560093	0.632488	15.7	214.4	191.1	13	31	37.9	73.9	170.5	261.6	64.8	59.9	66.2	6217.53	84709.1	75472.7	5126.46	12232.1	14978.3	29200.8	67335.2	103354	25588.8	23643.9	26166.1	1.93	36.69
[R].TGLIKGSGTAEVELK.[K]	1xBiotin [K5]	3	4	P14618	P14618 [121-135]	P14618 1xBiotin [K125]	Pyruvate kinase PKM OS=Homo sapiens OX=9606 GN=PKM PE=1 SV=4	1	1728.92	1.351	2.085	1.577	0.954298	0.374641	0.960993	36.4	224.3	53.7	49.5	54.9	55.3	72.6	59.2	216.9	157.1	105.5	114.5	4935.74	30401.6	7283.75	6710.14	7444.36	7488.85	9843.31	8020.77	29403	21296.1	14304.5	15519.3	3.09	44.03
[R].NLLSVAYKNVVGGQR.[A]	1xBiotin [K8]	2	2	P31947	P31947 [42-56]	P31947 1xBiotin [K49]	14-3-3 protein sigma OS=Homo sapiens OX=9606 GN=SFN PE=1 SV=1	1	1843.98	2.369	2.073	1.112	0.268082	0.531144	0.996227	55	46.5	70.2	69.9	41	98.4	130.2	252.9	61.4	65.4	144.9	164.2	4452.67	3768.61	5681.55	5658.56	3319.87	7969.04	10546.5	20478.7	4969.1	5298.5	11730.1	13299.4	2.4	56.43
[K].NYGKTILTK.[E]	1xBiotin [K4]	2	2	P78536	P78536 [389-397]	P78536 1xBiotin [K392]	Disintegrin and metalloproteinase domain-containing protein 17 OS=Homo sapiens OX=9606 GN=ADAM17 PE=1 SV=1	1	1263.68	11.808	2.059	0.702	0.00540078	0.206536	0.991131	40.1	16.1	14.1	84.9	32.3	64.7	74.4	189.6	267.6	133.2	129	154.1	8211.7	3287.9	2896.73	17378	6612.69	13240.7	15230.6	38822.6	54789.8	27268.5	26405.3	31555.1	1.89	39.04
[R].KEAESSPFVER.[L]	1xBiotin [K1]	1	1	P14625	P14625 [547-557]	P14625 1xBiotin [K547]	Endoplasmin OS=Homo sapiens OX=9606 GN=HSP90B1 PE=1 SV=1	1	1504.71	1.696	2.029	1.119	0.727211	0.753128	0.999862	68.3	85.4	52	63.9	42.4	108.3	183.5	65.6	115.9	39.5	129.7	245.6	3757.8	4697.01	2856.9	3514.45	2332.5	5952.78	10090.1	3604.8	6373.43	2172.14	7129.69	13507.4	1.7	36.01
[R].EMLQQSKILK.[VY]	1xBiotin [K7]; 1xOxidation [M2]	4	4	P07900; P08238	P07900 [401-410]; P08238 [393-402]	P07900 1xBiotin [K407]; P08238 1xBiotin [K399]	Heat shock protein HSP 90-alpha OS=Homo sapiens OX=9606 GN=HSP90AA1 PE=1 SV=5 Heat shock protein HSP 90-beta OS=Homo sapiens OX=9606 GN=HSP90AB1 PE=1 SV=4	1	1459.76	6.5	2.023	0.54	0.0050611	0.16902	0.382944	26.1	71.1	30.4	31.9	79.6	52.7	150.7	224.5	197.5	82.2	106.6	146.8	2585.51	7037.06	3008.32	3160.71	7878.06	5218.08	14922.3	22231	19553	8135.81	10555.5	14534.9	2.03	37.92
[K].AGAAKPR.[K]	1xBiotin [K5]	1	1	P16402	P16402 [124-130]	P16402 1xBiotin [K128]	Histone H1.3 OS=Homo sapiens OX=9606 GN=H1-3 PE=1 SV=2	0	896.477	1.039	2.019	2.377	0.831281	0.263853	0.289886	97.9	63.9	43.2	69.6	101.4	78.2	155.8	66.4	57.1	114.3	157.8	194.4	6576.57	4290.5	2902.28	4676.41	6812.89	5250.1	10463.4	4458.44	3837.19	7674.51	10599.2	13053.1	1.73	20.1
[R].NTQIYKAQAQTDR.[E]	1xBiotin [K6]	1	6	P01889	P01889 [87-99]	P01889 1xBiotin [K92]	HLA class I histocompatibility antigen, B alpha chain OS=Homo sapiens OX=9606 GN=HLA-B PE=1 SV=3	1	1762.85	7.268	2.012	0.169	0.327722	0.589915	0.742244	30.6	46	55.3	18.2	28	55.6	334.1	28.7	349.1	56.4	149.3	48.7	4192.02	6298.35	7572.02	2500.17	3838.6	7623.78	45776.3	3935.61	47830	7723.03	20448.8	6667.66	2.4	32.48
[K].AVGKVIPELNGK.[L]	1xBiotin [K4]	2	9	P04406	P04406 [216-227]	P04406 1xBiotin [K219]	Glyceraldehyde-3-phosphate dehydrogenase OS=Homo sapiens OX=9606 GN=GAPDH PE=1 SV=3	1	1450.81	2.242	1.996	1.245	0.765617	0.835052	0.974886	44.8	16	161.2	101.1	62.7	54.3	100.5	30.4	262.8	125.1	114.5	126.6	10302.6	3677.86	37067.6	23246.4	14413.8	12491.5	23103.1	6983.19	60410.7	28763.4	26329.9	29103.6	1.99	44.92
[R].LKVGLQVVAVK.[A]	1xBiotin [K2]	1	4	P10809	P10809 [291-301]	P10809 1xBiotin [K292]	60 kDa heat shock protein, mitochondrial OS=Homo sapiens OX=9606 GN=HSPD1 PE=1 SV=2	1	1379.84	2.243	1.99	1.127	0.205565	0.298231	0.999393	43.7	49	56.5	148.8	22.1	62.3	110	206.3	92.9	121	123.9	163.5	5491.47	6158.98	7095.66	18683.8	2770.97	7820.92	13812.2	25900.9	11666.3	15196.9	15564.9	20525.6	2.1	48.16
[R].GLKYQEGGVESAFHK.[T]	1xBiotin [K3]	2	1	P40121	P40121 [113-127]	P40121 1xBiotin [K115]	Macrophage-capping protein OS=Homo sapiens OX=9606 GN=CAPG PE=1 SV=2	1	1875.91	2.246	1.99	1.037	0.515374	0.589451	0.999431	105.3	51.4	43.8	33	123.1	60.2	115.5	56	267.8	126.2	119.8	97.9	6555.66	3202.48	2727.31	2056.13	7662.83	3748.16	7193.51	3484.73	16677.7	7857.95	7457.51	6094.7	2.3	39.31
[K].EKNLLHVTDTGVGMTR.[E]	1xBiotin [K2]; 1xOxidation [M14]	1	2	P14625	P14625 [141-156]	P14625 1xBiotin [K142]	Endoplasmin OS=Homo sapiens OX=9606 GN=HSP90B1 PE=1 SV=1	1	2012.99	1.089	1.982	1.833	0.509818	0.1729	0.259413	24.9	74.8	76.3	75.3	94.7	62.7	100.2	74.4	81.4	113.6	149.3	272.3	2113.75	6345.24	6476.83	6393.1	8039.53	5324.02	8508.66	6317.86	6913.06	9643.97	12672.6	23109.8	2.85	41.31
[K].LNILKLAPGGHVGR.[F]	1xBiotin [K5]	1	3	P36578	P36578 [235-248]	P36578 1xBiotin [K239]	60S ribosomal protein L4 OS=Homo sapiens OX=9606 GN=RPL4 PE=1 SV=5	1	1670.95	1.642	1.982	0.95	0.306349	0.0429639	0.999991	82.5	59.3	100.6	64.9	74.3	33	135.4	180.3	86.8	135.1	128.7	119.3	5361.7	3852.94	6537.28	4219.16	4832.77	2141.95	8803.38	11719.7	5640.84	8779.18	8363.04	7753.46	2.33	49.36
[K].VKMVDELK.[R]	1xBiotin [K2]; 1xOxidation [M3]	5	2	P16144	P16144 [655-662]	P16144 1xBiotin [K656]	Integrin beta-4 OS=Homo sapiens OX=9606 GN=ITGB4 PE=1 SV=5	1	1203.61	0.471	1.968	3.778	0.322847	0.364666	0.0453934	157.8	53.2	90	169.8	38.1	81.4	54.1	42.4	39.4	166.4	147.1	160.2	13785.9	4645.17	7858.72	14837.4	3330.98	7110.65	4728.99	3703.88	3441.13	14536.8	12854.5	13994.2	2.18	34.45
[K].ESWHGKPLPK.[N]	1xBiotin [K6]	2	1	P29401	P29401 [255-264]	P29401 1xBiotin [K260]	Transketolase OS=Homo sapiens OX=9606 GN=TKT PE=1 SV=3	0	1404.71	0.788	1.962	2.41	0.94113	0.254273	0.207419	73.3	65.8	119.6	123.3	70.9	41.5	38.9	135.3	57.7	139.1	127.8	206.8	4359.72	3914.21	7116.43	7336.78	4219.26	2467.17	2316.12	8048.54	3435.89	8279.61	7607.46	12308.6	1.72	36.03
[R].TKSTGGAPTFNVTVTK.[T]	1xBiotin [K2]	1	3	P07737	P07737 [90-105]	P07737 1xBiotin [K91]	Profilin-1 OS=Homo sapiens OX=9606 GN=PFN1 PE=1 SV=2	1	1834.94	1.358	1.957	1.706	0.188642	0.00508141	0.027863	68.5	57	86.2	70.6	81.1	86.5	118.9	75.9	93.1	161.7	141.6	158.8	5692.91	4739.57	7164.98	5869.31	6740.62	7184.5	9876.17	6304.29	7730.82	13435	11767.1	13189.3	2.3	40.5
[R].LAKLSDGVAVLK.[V]	1xBiotin [K3]	1	4	P10809	P10809 [394-405]	P10809 1xBiotin [K396]	60 kDa heat shock protein, mitochondrial OS=Homo sapiens OX=9606 GN=HSPD1 PE=1 SV=2	1	1439.83	2.136	1.933	1.034	0.346415	0.146929	0.878661	92.6	41.1	64.3	73.6	49.3	73.4	185.6	54.7	137.3	158.5	127.6	142	7903.09	3506.34	5486.65	6281.07	4205.41	6268.28	15841.4	4672.13	11722.1	13527	10893.6	12116.9	1.92	47.65
[R].IPKEQGVLSFWR.[G]	1xBiotin [K3]	2	3	P05141	P05141 [61-72]	P05141 1xBiotin [K63]	ADP/ATP translocase 2 OS=Homo sapiens OX=9606 GN=SLC25A5 PE=1 SV=7	1	1685.88	1.439	1.933	1.488	0.676459	0.543688	0.992801	83.5	60.8	68.8	76.2	53.9	87.7	234	99	54.3	147.3	164.2	70.2	6572.04	4782.02	5414.19	5998.76	4242.23	6903.27	18414.4	7790.51	4274.74	11593.5	12923.6	5525.31	1.3	58.23
[R].SSGPYGGGGQYFAKPR.[N]	1xBiotin [K14]	3	1	P09651	P09651 [337-352]	P09651 1xBiotin [K350]	Heterogeneous nuclear ribonucleoprotein A1 OS=Homo sapiens OX=9606 GN=HNRNPA1 PE=1 SV=5	0	1854.86	1.037	1.921	2.457	0.884081	0.389558	0.256355	49.9	66.6	73.9	93.5	88.4	81.1	135.1	52.2	69.1	80.8	169.7	239.7	3576.69	4770.2	5293.21	6697.09	6329.72	5808.79	9676.5	3742.24	4947.08	5787.99	12156.6	17168.1	2.17	42.2
[R].SWTAADMAAQITKR.[K]	1xBiotin [K13]; 1xOxidation [M7]	3	2	P04439	P04439 [156-169]	P04439 1xBiotin [K168]	HLA class I histocompatibility antigen, A alpha chain OS=Homo sapiens OX=9606 GN=HLA-A PE=1 SV=2	1	1791.85	1.274	1.913	0.722	0.352322	0.792549	0.520092	31.1	71.7	91.7	75.9	34.5	31.3	91.3	74.8	482.9	88.6	60.2	66	2334.7	5390.99	6890.22	5708.66	2592.89	2356.33	6866.21	5621.01	36303	6658.42	4523.97	4960.81	2.27	42.58
[R].KSSTPEEVK.[K]	1xBiotin [K1]	1	1	P23528	P23528 [22-30]	P23528 1xBiotin [K22]	Cofilin-1 OS=Homo sapiens OX=9606 GN=CFL1 PE=1 SV=3	1	1230.6	4.593	1.913	0.487	0.472906	0.488455	0.739596	35.7	218.7	26.6	68.8	9.7	41.8	89.8	164.2	297.6	91	76.3	79.9	7833.5	47930.3	5824.64	15084.3	2126.95	9156.76	19673.9	35979.2	65226.2	19938.6	16713.7	17515.7	2.14	23.31
[K].FGKHGGTIPIVPTAEFQDR.[I]	1xBiotin [K3]	3	2	P00367	P00367 [478-496]	P00367 1xBiotin [K480]	Glutamate dehydrogenase 1, mitochondrial OS=Homo sapiens OX=9606 GN=GLUD1 PE=1 SV=2	1	2296.15	1.171	1.904	2.888	0.877262	0.437385	0.283709	69.1	48	41.4	165.5	85.3	40.4	160.9	56.2	39.6	182.6	162.4	148.5	8685.68	6036.43	5206.61	20801.2	10724.2	5074.93	20228.9	7070.34	4977.82	22956.3	20421.2	18672.4	2.57	48.94
[K].KIFVGGLSPDTPEEK.[I]	1xBiotin [K1]	4	4	Q14103	Q14103 [183-197]	Q14103 1xBiotin [K183]	Heterogeneous nuclear ribonucleoprotein D0 OS=Homo sapiens OX=9606 GN=HNRNPD PE=1 SV=1	1	1842.93	1.012	1.899	1.705	0.967191	0.0342805	0.183301	88.9	96.8	63.4	80.8	101.1	40.3	105.2	90	78.4	161.9	139.8	153.4	5805.05	6320.62	4138.21	5275.72	6596.39	2633.49	6865.36	5875.67	5117.38	10565.2	9123.63	10016	2.69	46.77
[K].FVIKPIDKK.[A]	1xBiotin [K8]	5	1	P26038	P26038 [255-263]	P26038 1xBiotin [K262]	Moesin OS=Homo sapiens OX=9606 GN=MSN PE=1 SV=3	1	1313.76	1.015	1.873	1.292	0.922304	0.248556	0.863621	43.3	101.3	102.5	36.2	78.2	70.9	102.8	45.3	207.9	132.8	158.9	119.9	3055.12	7150.74	7235.15	2559.2	5518.97	5006.71	7258.89	3200.73	14680.5	9375.68	11215.3	8463.71	1.62	39.84
[R].ITLSKHQNVQLPR.[E]	1xBiotin [K5]	3	5	P26599	P26599 [406-418]	P26599 1xBiotin [K410]	Polypyrimidine tract-binding protein 1 OS=Homo sapiens OX=9606 GN=PTBP1 PE=1 SV=1	1	1759.96	0.361	1.87	0.02	0.716684	0.995387	0.00354591	276.3	272.8	331.7	1	1.2	0.1	99.9	90.6	122.3	2	2	0.1	1.78205e+07	1.75965e+07	2.13972e+07	67674.3	77274.1	7071.69	6.44162e+06	5.84309e+06	7.88996e+06	126578	131363	4345.12	1.91	39.03
[K].LLSKTPELNLDQFHDK.[T]	1xBiotin [K4]	3	2	P27824	P27824 [167-182]	P27824 1xBiotin [K170]	Calnexin OS=Homo sapiens OX=9606 GN=CANX PE=1 SV=2	1	2124.08	1.09	1.831	1.65	0.752459	0.210746	0.528631	91	31.3	81.5	87.2	43.9	80.1	160.9	52	88.8	146.6	217.5	119.3	7058.72	2429.7	6325.18	6763.38	3407.23	6212.89	12488.8	4031.34	6893.17	11377	16873.7	9254.57	2.84	49.68
[K].KVFIEDVSR.[E]	1xBiotin [K1]	1	1	P00966	P00966 [58-66]	P00966 1xBiotin [K58]	Argininosuccinate synthase OS=Homo sapiens OX=9606 GN=ASS1 PE=1 SV=2	1	1318.68	0.972	1.822	1.743	0.973423	0.0351278	0.202267	61.4	87.7	106	81.5	84.6	47.4	85.2	67.3	131.9	151.7	148.6	146.6	3320.51	4737.48	5730.67	4406.8	4573.9	2561.57	4606.3	3637.34	7128.62	8197.8	8030.2	7924.58	1.73	42.65
[K].ESYSVYVYKVLK.[Q]	1xBiotin [K]	10	2	Q5QNW6	Q5QNW6 [36-47]	Q5QNW6 1xBiotin [K]	Histone H2B type 2-F OS=Homo sapiens OX=9606 GN=H2BC18 PE=1 SV=3	1	1703.87	0.67	1.82	1.432	0.991258	0.51637	0.973069	125.7	82.2	97.4	40.6	51.4	74.1	182.4	55.9	65.3	45.9	93.5	285.7	8037.08	5260.12	6228.61	2594.09	3286.1	4736.99	11663.5	3574.81	4175.98	2937.08	5981.43	18271.1	2.14	56.28
[K].KEDLYLKPIQR.[T]	1xBiotin [K1]	1	1	P13639	P13639 [439-449]	P13639 1xBiotin [K439]	Elongation factor 2 OS=Homo sapiens OX=9606 GN=EEF2 PE=1 SV=4	1	1628.88	0.734	1.814	1.611	0.989583	0.483629	0.708418	108.3	118	43.4	52.5	70.6	134.8	132.5	79.5	71.1	133.3	128	127.9	5973.8	6507.88	2395.73	2897.56	3893.02	7435.5	7305.9	4384.19	3922.46	7352.46	7060.92	7054.53	1.82	39.76
[R].AMTKDNNLLGR.[F]	1xBiotin [K4]; 1xOxidation [M2]	4	1	P0DMV9	P0DMV9 [448-458]	P0DMV9 1xBiotin [K451]	Heat shock 70 kDa protein 1B OS=Homo sapiens OX=9606 GN=HSPA1B PE=1 SV=1	1	1474.71	2.899	1.807	1.147	0.154701	0.451253	0.921284	40.4	77.3	41.9	76.2	77	93.2	121.3	54.1	207.2	112.2	139.2	160	3132.86	5992.22	3244.75	5908.48	5972.25	7223.74	9406.3	4191.08	16060.5	8700.28	10791.4	12407.5	2.13	36.3
[K].IISTTTLNKR.[R]	1xBiotin [K9]	1	1	P19013	P19013 [510-519]	P19013 1xBiotin [K518]	Keratin, type II cytoskeletal 4 OS=Homo sapiens OX=9606 GN=KRT4 PE=1 SV=5	1	1372.76	1.738	1.796	1.493	0.655847	0.12747	0.451068	58.4	99	59.7	86.3	40.4	116.2	107.4	81	103.8	154.9	120.2	172.6	3622	6136.03	3701.69	5348.63	2506.93	7206.4	6660.03	5018.83	6434.86	9605.14	7453.69	10699	1.8	37.22
[K].ALDFIASKGVK.[L]	1xBiotin [K8]	6	2	P12814	P12814 [96-106]	P12814 1xBiotin [K103]	Alpha-actinin-1 OS=Homo sapiens OX=9606 GN=ACTN1 PE=1 SV=2	1	1374.74	0.849	1.794	1.593	0.970654	0.324387	0.488822	112.3	70.6	107.7	114.6	43.5	81.2	91.5	48.3	128.1	152.8	145.7	103.6	7719.64	4854.73	7404.99	7876.55	2988.26	5581.78	6286.48	3319.31	8807.03	10501.1	10015.2	7117.83	1.98	48.45
[K].KDVDAAYMNK.[V]	1xBiotin [K1]; 1xOxidation [M8]	8	5	P02538; P13647	P02538 [272-281]; P13647 [277-286]	P02538 1xBiotin [K272]; P13647 1xBiotin [K277]	Keratin, type II cytoskeletal 6A OS=Homo sapiens OX=9606 GN=KRT6A PE=1 SV=3 Keratin, type II cytoskeletal 5 OS=Homo sapiens OX=9606 GN=KRT5 PE=1 SV=3	1	1396.62	1.075	1.794	2.206	0.970551	0.331903	0.0773199	40.7	91.5	73.3	94.7	96.9	97	99.8	78.8	48.9	173.9	196.4	108.1	2802.49	6296.07	5043.99	6516.28	6666.51	6670.88	6866.66	5422.03	3360.52	11959.3	13508.9	7433.58	2.45	30.07
[K].NVLSLTNKGEVFNELVGK.[Q]	1xBiotin [K8]	5	3	P05556	P05556 [221-238]	P05556 1xBiotin [K228]	Integrin beta-1 OS=Homo sapiens OX=9606 GN=ITGB1 PE=1 SV=2	1	2187.15	1.839	1.793	0.995	0.96536	0.973206	1	73.7	49.2	151.2	115.3	67.5	75.3	158.7	135.6	46.5	54.7	137.1	135	3647.52	2435.53	7480.64	5704.6	3338.13	3723.17	7850.59	6707.85	2299.71	2707.48	6782.01	6676.7	3.05	63.11
[K].LLLQVQHASKQITADK.[Q]	1xBiotin [K16]	1	2	P05141	P05141 [34-49]	P05141 1xBiotin [K49]	ADP/ATP translocase 2 OS=Homo sapiens OX=9606 GN=SLC25A5 PE=1 SV=7	1	2019.11	0.836	1.791	1.44	0.752363	0.00223573	0.0811837	98.9	104.2	113.6	80.1	70.1	51.3	109	87.2	84.8	125.5	121.3	154	6546.62	6898.43	7518.98	5300.88	4636.8	3393.07	7214.92	5768.55	5610.31	8304.96	8025.79	10189.6	2.38	41.52
[R].LVQLLVKAHQDAQR.[H]	1xBiotin [K7]	1	4	P14923	P14923 [527-540]	P14923 1xBiotin [K533]	Junction plakoglobin OS=Homo sapiens OX=9606 GN=JUP PE=1 SV=3	1	1845.02	1.279	1.783	1.504	0.996804	0.196519	0.451047	122.9	56.7	75.5	81.3	102.6	39.5	96.5	49.1	136.2	162.4	145.1	132.2	7189.77	3319.26	4414.3	4758.59	6001.37	2309.78	5644.23	2874.6	7968.77	9501.14	8486.51	7731.28	2.01	44.9
[R].DKIMATTIDNSR.[V]	1xBiotin [K2]; 1xOxidation [M4]	1	2	P19012	P19012 [165-176]	P19012 1xBiotin [K166]	Keratin, type I cytoskeletal 15 OS=Homo sapiens OX=9606 GN=KRT15 PE=1 SV=3	1	1606.76	1.827	1.769	2.351	0.724222	0.495821	0.142371	33.4	43.1	79.4	88.1	105.1	104.6	130.6	33.5	78.7	128.2	190.2	185.1	2304.63	2976.18	5482	6086.87	7258.34	7227.03	9019.62	2312.59	5437.55	8851.01	13139.2	12782.9	2.11	36.11
[K].LKHYGPGWVSMANAGK.[D]	1xBiotin [K2]; 1xOxidation [M11]	1	2	P23284	P23284 [130-145]	P23284 1xBiotin [K131]	Peptidyl-prolyl cis-trans isomerase B OS=Homo sapiens OX=9606 GN=PPIB PE=1 SV=2	1	1957.94	2.035	1.768	1.403	0.0363709	0.133767	0.593007	57.3	36.2	54.8	51.6	88.5	121.5	100.9	111.4	117.5	194.5	109.5	156.4	3489.05	2203.37	3337.61	3144.36	5391	7402.17	6151.46	6790.74	7159.57	11855	6670.33	9529.62	1.82	37.51
[K].LIINSLYKNK.[E]	1xBiotin [K]	1	4	P14625	P14625 [88-97]	P14625 1xBiotin [K]	Endoplasmin OS=Homo sapiens OX=9606 GN=HSP90B1 PE=1 SV=1	1	1431.8	1.471	1.766	1.216	0.368804	0.156217	0.745111	47.5	86.5	77.6	62	78.6	86.1	114.1	65	162.3	138.7	171.2	110.5	4120.21	7511.16	6731.3	5376.88	6817.15	7472.38	9901.76	5638.74	14088.2	12038.3	14858.1	9590.35	2.27	46.43
[R].LPLQDVYKIGGIGTVPVGR.[V]	1xBiotin [K8]	3	3	P68104	P68104 [248-266]	P68104 1xBiotin [K255]	Elongation factor 1-alpha 1 OS=Homo sapiens OX=9606 GN=EEF1A1 PE=1 SV=1	1	2208.22	3.616	1.752	0.835	0.465067	0.724478	0.939043	77.5	37.1	39.4	64.9	67.9	113.6	214.1	142.5	32.9	98.1	119	193	4981.24	2383.89	2535.33	4174.32	4367.94	7303.75	13770.7	9166.68	2113.51	6311.63	7653	12409.6	2.98	58.7
[-].MSLSNKLTLDK.[L]	1xBiotin [K6]; 1xMet-loss+Acetyl [N-Term]	1	2	P00558	P00558 [1-11]	P00558 1xBiotin [K6]; 1xMet-loss+Acetyl [N-Term]	Phosphoglycerate kinase 1 OS=Homo sapiens OX=9606 GN=PGK1 PE=1 SV=3	1	1386.73	0.653	1.751	1.217	0.978142	0.850814	0.989667	113.2	107.4	50	109.6	36.3	48.8	70.2	46.6	347.7	110.4	74.4	85.4	7564.97	7176.23	3338.34	7321.08	2424.76	3258.32	4687.86	3115.74	23231	7378.44	4969.23	5706.63	2.49	53.22
[R].IFAPNHVVAKSR.[F]	1xBiotin [K10]	1	3	Q02543	Q02543 [32-43]	Q02543 1xBiotin [K41]	60S ribosomal protein L18a OS=Homo sapiens OX=9606 GN=RPL18A PE=1 SV=2	1	1564.84	2.731	1.751	1.486	0.0186943	0.0915555	0.157804	39.4	41.7	40.9	70.2	105.1	94.9	141.1	57.5	111.8	194.8	136.5	166.1	2836.17	3001.1	2946.35	5048.97	7562.74	6826.03	10151.9	4133.84	8045.35	14015.3	9819.72	11954.6	2.49	35.74
[K].YKQIFLGGVDK.[HR]	1xBiotin [K2]	2	3	P05141	P05141 [95-105]	P05141 1xBiotin [K96]	ADP/ATP translocase 2 OS=Homo sapiens OX=9606 GN=SLC25A5 PE=1 SV=7	1	1493.78	2.464	1.751	1.345	0.126081	0.0656253	0.449607	78.8	44.6	41.4	84.5	101.6	41.5	80.8	130.3	109.9	198.3	147.9	140.4	4369.15	2472.19	2297.05	4680.37	5631.05	2297.35	4475.46	7222.84	6092.16	10988.2	8193.98	7783.37	2.13	48.98
[K].GVPELVLKDQK.[D]	1xBiotin [K8]	8	1	P23229	P23229 [699-709]	P23229 1xBiotin [K706]	Integrin alpha-6 OS=Homo sapiens OX=9606 GN=ITGA6 PE=1 SV=5	1	1451.79	0.51	1.751	1.6	0.596953	0.486766	0.648397	131.9	225.5	55.7	49.8	61.5	94	67.3	49.5	120.1	106.3	130.8	107.7	14207.2	24276.8	5997.7	5365.41	6621.58	10123.6	7244.61	5327.12	12929.9	11444.4	14083	11592.2	1.59	46.09
[K].KAAIISAEGDSK.[A]	1xBiotin [K1]	1	2	P35232	P35232 [208-219]	P35232 1xBiotin [K208]	Prohibitin OS=Homo sapiens OX=9606 GN=PHB PE=1 SV=1	1	1415.72	1.305	1.746	1.149	0.855324	0.492485	0.999869	59.6	81.9	113.4	70.3	113.4	34.3	106.9	62.2	208.4	88.3	122.8	138.4	4017.34	5516.04	7638.55	4736.09	7640.11	2306.99	7197.08	4188.31	14038.7	5945.76	8271.04	9324.04	1.87	34.52
[R].SKYKPTPIPIK.[V]	1xBiotin [K2]	1	4	Q14126	Q14126 [366-376]	Q14126 1xBiotin [K367]	Desmoglein-2 OS=Homo sapiens OX=9606 GN=DSG2 PE=1 SV=2	1	1497.85	2.395	1.736	0.539	0.0579072	0.176288	0.457518	37.9	77.1	113	48.5	65.4	57.3	184.7	113.8	186.6	99.5	95.1	120.8	29204.7	59374.6	86990.2	37355.8	50298.3	44136.7	142183	87620.9	143597	76616.1	73218.7	92961.1	2.96	36.19
[R].SSKGQIIGNFQAFDEDTGLPAHAR.[Y]	1xBiotin [K3]	1	8	Q14126	Q14126 [404-427]	Q14126 1xBiotin [K406]	Desmoglein-2 OS=Homo sapiens OX=9606 GN=DSG2 PE=1 SV=2	1	2785.34	0.313	1.733	9.161	0.915266	0.887352	0.567509	140.5	51.4	47	26.1	85.2	143.8	278.3	15.4	16.1	175.3	147.6	73.3	21678.1	7933.67	7247.55	4029.03	13145.2	22195.9	42936.4	2374.44	2486.67	27047.9	22781.1	11305.7	3.83	54.67
[R].LKGEAEYQEIR.[N]	1xBiotin [K2]	3	4	Q15223	Q15223 [189-199]	Q15223 1xBiotin [K190]	Nectin-1 OS=Homo sapiens OX=9606 GN=NECTIN1 PE=1 SV=3	1	1561.77	3.228	1.732	1.605	0.287231	0.336744	0.564449	38.5	30.1	32.6	97.6	28.6	121.1	200	32.1	105.3	169.1	164.4	180.5	6108.83	4774.14	5182	15500.4	4542.52	19236.6	31766.7	5102.63	16726.3	26849.9	26105.1	28668.7	1.53	37.89
[K].KAASGEAKPK.[AV]	1xBiotin [K1]	3	2	P16401; P10412; P16403	P16401 [113-122]; P10412 [110-119]; P16403 [110-119]	P16401 1xBiotin [K113]; P10412 1xBiotin [K110]; P16403 1xBiotin [K110]	Histone H1.5 OS=Homo sapiens OX=9606 GN=H1-5 PE=1 SV=3 Histone H1.4 OS=Homo sapiens OX=9606 GN=H1-4 PE=1 SV=2 Histone H1.2 OS=Homo sapiens OX=9606 GN=H1-2 PE=1 SV=2	1	1212.64	0.53	1.732	3.183	0.865978	0.171417	0.0975164	73.2	78.2	37.4	71.3	75.3	22.3	38.8	52.5	30.7	123.5	76.7	520.1	7386.03	7891.14	3772.2	7194.82	7595.7	2245.57	3914.29	5300.97	3092.74	12458.9	7735.18	52474.8	1.76	13
[R].GDGTGGKSIYGER.[F]	1xBiotin [K7]	1	3	P23284	P23284 [110-122]	P23284 1xBiotin [K116]	Peptidyl-prolyl cis-trans isomerase B OS=Homo sapiens OX=9606 GN=PPIB PE=1 SV=2	1	1522.7	3.618	1.72	0.928	0.120286	0.37948	0.950763	48.2	45.6	27.8	36.8	88.9	107.3	164.9	48.1	194.9	114.6	169.9	153	4372.79	4130.91	2519.24	3333.09	8060.5	9730.54	14947.5	4357.09	17668	10387.6	15405.9	13866.7	2.09	33.94
[K].KITAASK.[K]	1xBiotin [K1]	1	1	P50914	P50914 [165-171]	P50914 1xBiotin [K165]	60S ribosomal protein L14 OS=Homo sapiens OX=9606 GN=RPL14 PE=1 SV=4	1	944.523	0.546	1.713	2.729	0.821562	0.223066	0.0696789	107.1	116.6	39	48.1	105.5	93.3	64.7	52.2	58.5	110.5	159.7	244.8	6804.83	7406.54	2473.94	3051.83	6697.31	5922.44	4108.15	3314.11	3717.8	7020	10145	15549.7	1.93	20.89
[R].KEAAENSLVAYK.[A]	1xBiotin [K1]	2	2	P62258	P62258 [142-153]	P62258 1xBiotin [K142]	14-3-3 protein epsilon OS=Homo sapiens OX=9606 GN=YWHAE PE=1 SV=1	1	1548.77	0.586	1.693	2.6	0.882573	0.434897	0.381327	61.7	89.6	146.9	42.9	80.7	113	52.5	151.7	42.9	110.7	136.6	170.7	3179.44	4620.15	7571.8	2211.14	4158.96	5825.96	2707.89	7817.45	2210.76	5703.27	7041.76	8796.31	2.45	37.11
[K].DFLAGGVAAAISKTAVAPIER.[V]	1xBiotin [K13]	1	1	P05141	P05141 [11-31]	P05141 1xBiotin [K23]	ADP/ATP translocase 2 OS=Homo sapiens OX=9606 GN=SLC25A5 PE=1 SV=7	1	2283.22	0.712	1.69	2.623	0.793337	0.27013	0.121387	143.4	74.9	69	68.5	82.7	98.6	128.1	49.7	53.3	139.6	139.7	152.6	7821.57	4084.19	3762.17	3738.32	4511.34	5378.2	6990.95	2711.4	2905.98	7619.11	7622.85	8326.67	3.93	63.6
[K].FHPLHSKIIIIK.[K]	1xBiotin [K7]	2	27	P17936	P17936 [165-176]	P17936 1xBiotin [K171]	Insulin-like growth factor-binding protein 3 OS=Homo sapiens OX=9606 GN=IGFBP3 PE=1 SV=2	1	1671.98	12.363	1.69	1.273	0.515223	0.934806	0.804229	94.2	1.7	9.5	118.3	54.4	88	228.9	116.9	7.2	148.7	187.9	144.4	319014	5775.07	32005.1	400491	184035	298021	774899	395668	24275.6	503530	636315	488826	2.86	43.86
[R].GLGVGFGSGGGSSSSVKFVSTTSSSR.[K]	1xBiotin [K17]	1	2	P13647	P13647 [560-585]	P13647 1xBiotin [K576]	Keratin, type II cytoskeletal 5 OS=Homo sapiens OX=9606 GN=KRT5 PE=1 SV=3	1	2618.25	1.072	1.689	1.56	0.990436	0.606983	0.774894	59.5	37.4	132.5	58.9	35.9	137.3	171.9	43.6	63.8	275.8	83.9	99.5	3423.31	2153.83	7622.08	3388.71	2062.2	7898.05	9887.86	2508.28	3668.73	15860.4	4823.36	5722.98	3.5	48.44
[R].KVLQLLR.[L]	1xBiotin [K1]	1	2	P18124	P18124 [107-113]	P18124 1xBiotin [K107]	60S ribosomal protein L7 OS=Homo sapiens OX=9606 GN=RPL7 PE=1 SV=1	1	1095.67	2.363	1.684	0.831	0.103148	0.181178	0.998216	42.6	56.6	70.2	66	45.8	70.8	70.3	133.7	250.3	96.9	185.7	111.1	4055.8	5391.69	6691.59	6285.89	4361.1	6746.96	6696.86	12742.8	23849.9	9231.67	17693.6	10585.6	1.37	47.69
[R].KAQTLNNNVNR.[A]	1xBiotin [K1]	4	3	Q16787-1	Q16787-1 [306-316]	Q16787-1 1xBiotin [K306]	Isoform 1 of Laminin subunit alpha-3 OS=Homo sapiens OX=9606 GN=LAMA3	1	1497.76	1.515	1.677	1.179	0.987207	0.846614	0.708244	91.4	68.4	43.4	72.8	172.9	52.7	103.6	26.6	160.4	98.4	187.2	122.1	8958.74	6698.84	4253.75	7133.44	16943.6	5167.84	10149.3	2608.84	15714.1	9645.62	18347.1	11965.4	1.61	25.14
[-].MAAYKLVLIR.[H]	1xBiotin [K5]; 1xMet-loss+Acetyl [N-Term]	2	4	Q8N0Y7	Q8N0Y7 [1-10]	Q8N0Y7 1xBiotin [K5]; 1xMet-loss+Acetyl [N-Term]	Probable phosphoglycerate mutase 4 OS=Homo sapiens OX=9606 GN=PGAM4 PE=3 SV=1	1	1314.76	1.712	1.671	0.8	0.0451308	0.63879	0.496242	83.7	80.4	38.3	118.5	52.8	65.9	136.9	177.9	137.7	110.2	110.4	87.3	5640.28	5420.64	2583.12	7983.98	3555.64	4442.71	9224.5	11991.9	9280.08	7425.26	7442.62	5880.27	2.23	64.15
[R].VNFAMNVGKAR.[G]	1xBiotin [K9]; 1xOxidation [M5]	3	3	P14618	P14618 [490-500]	P14618 1xBiotin [K498]	Pyruvate kinase PKM OS=Homo sapiens OX=9606 GN=PKM PE=1 SV=4	1	1448.71	1.306	1.639	1.21	0.391176	0.1996	0.893523	86.8	29.6	74.2	43.2	71.5	75.1	193.1	96.9	70.4	107.3	117.3	234.7	7126.34	2427.3	6094.24	3545.7	5874.7	6170.47	15860.2	7960.23	5781.86	8815.88	9631.02	19278.3	2.4	37.26
[K].AKMQASIEK.[GA]	1xBiotin [K2]; 1xOxidation [M3]	3	3	P06748	P06748 [249-257]	P06748 1xBiotin [K250]	Nucleophosmin OS=Homo sapiens OX=9606 GN=NPM1 PE=1 SV=2	1	1247.61	0.54	1.626	2.646	0.999989	0.927638	0.724835	82.8	42.5	88.9	72.7	38.4	243.2	178.6	44.7	41.2	109.7	139	118.3	6885.07	3534.98	7388.38	6044.06	3188.97	20217.5	14841.8	3715.45	3423.15	9119.43	11550	9830.05	1.8	23.5
[K].KSDVEAIFSK.[Y]	1xBiotin [K1]	6	4	P07910	P07910 [30-39]	P07910 1xBiotin [K30]	Heterogeneous nuclear ribonucleoproteins C1/C2 OS=Homo sapiens OX=9606 GN=HNRNPC PE=1 SV=4	1	1349.68	1.96	1.623	1.236	0.612787	0.365783	0.862416	122.4	60.9	56.1	93.1	62.3	90.9	119.3	74.1	127.1	89.9	156.5	147.5	7133.11	3547.6	3273.45	5430.52	3629.63	5298.36	6953.29	4322.4	7409.56	5240.55	9123.3	8596.94	2.08	45.32
[K].TAEIEPKADGSWR.[E]	1xBiotin [K7]	1	5	P50895	P50895 [452-464]	P50895 1xBiotin [K458]	Basal cell adhesion molecule OS=Homo sapiens OX=9606 GN=BCAM PE=1 SV=2	1	1685.8	1.766	1.618	2.555	0.638591	0.556055	0.252723	71.9	30.6	36.8	183	44.3	102.7	128.9	43.1	65	166.1	169.2	158.6	7735.8	3288.16	3959.37	19681.5	4765.55	11045.8	13863.4	4631.71	6992.02	17867	18205.8	17057.7	3.11	40.69
[R].STMKPVQK.[V]	1xBiotin [K4]; 1xOxidation [M3]	1	1	P11021	P11021 [337-344]	P11021 1xBiotin [K340]	Endoplasmic reticulum chaperone BiP OS=Homo sapiens OX=9606 GN=HSPA5 PE=1 SV=2	0	1160.58	1.601	1.595	0.984	0.280582	0.11359	0.999999	108.5	73.9	52.7	73	80.3	42.3	118.3	103.1	160.1	116.5	93.1	178.3	11162.2	7603.68	5421.32	7511.32	8259.04	4349.9	12173.8	10609	16470.1	11983.2	9580.14	18342.5	1.65	21.38
[K].EKYIDQEELNK.[T]	1xBiotin [K2]	5	4	P07900; P08238	P07900 [282-292]; P08238 [274-284]	P07900 1xBiotin [K283]; P08238 1xBiotin [K275]	Heat shock protein HSP 90-alpha OS=Homo sapiens OX=9606 GN=HSP90AA1 PE=1 SV=5 Heat shock protein HSP 90-beta OS=Homo sapiens OX=9606 GN=HSP90AB1 PE=1 SV=4	1	1634.77	10.463	1.578	0.497	0.00111612	0.147472	0.45599	22.1	20.5	38.1	72.8	76.2	27.1	120.5	244.3	231.1	110.8	121.6	114.8	4232.05	3924.91	7297.25	13942.1	14605.6	5201.15	23094.8	46804.2	44278.2	21231.3	23293.5	22000.8	2.4	37.94
[R].NVKAQSQTDR.[V]	1xBiotin [K3]	2	5	P04439	P04439 [90-99]	P04439 1xBiotin [K92]	HLA class I histocompatibility antigen, A alpha chain OS=Homo sapiens OX=9606 GN=HLA-A PE=1 SV=2	1	1372.66	1.184	1.577	1.759	0.99999	0.828506	0.1294	61	91.6	72.9	87.7	152.6	96.3	86.3	55.8	86.3	167.5	151.8	90.1	41367.4	62070.4	49425.8	59439.1	103426	65244	58499.3	37817.9	58510.6	113535	102890	61052.5	1.94	21.01
[R].KFVADGIFK.[A]	1xBiotin [K1]	2	1	P23396	P23396 [10-18]	P23396 1xBiotin [K10]	40S ribosomal protein S3 OS=Homo sapiens OX=9606 GN=RPS3 PE=1 SV=2	1	1250.66	0.842	1.574	1.412	0.881874	0.907024	0.917629	348.4	89.5	33.7	90.5	49.9	67.6	52.3	81.4	75.3	106.4	57.1	148	27082.3	6956.56	2619.34	7036.85	3878.9	5254.03	4064.72	6327.16	5857.02	8271.58	4438.91	11503.8	2.3	49.1
[K].KPAGATPKK.[A]	1xBiotin [K8]	1	2	P16401	P16401 [133-141]	P16401 1xBiotin [K140]	Histone H1.5 OS=Homo sapiens OX=9606 GN=H1-5 PE=1 SV=3	1	1123.63	0.925	1.572	2.713	0.997675	0.601229	0.131935	109.8	63	49.8	100.5	86.7	107.8	114	58.2	43.6	158	215.8	92.7	8042.9	4611.8	3648.07	7363.52	6348.62	7899.88	8353.51	4265.68	3193.47	11571.9	15811	6792.71	2.43	14.32
[R].KLAVNMVPFPR.[L]	1xBiotin [K1]; 1xOxidation [M6]	11	1	P07437; P68371	P07437 [252-262]; P68371 [252-262]	P07437 1xBiotin [K252]; P68371 1xBiotin [K252]	Tubulin beta chain OS=Homo sapiens OX=9606 GN=TUBB PE=1 SV=2 Tubulin beta-4B chain OS=Homo sapiens OX=9606 GN=TUBB4B PE=1 SV=1	1	1513.8	1.263	1.568	1.337	0.991484	0.991882	0.95862	111.2	86.3	57.6	91.6	109.2	93	137.9	49.5	109	55.8	145.8	153.1	7701.17	5978.29	3991.9	6347.97	7566.23	6439.52	9552.61	3427.8	7549.04	3865.24	10096.3	10608.4	1.77	46.97
[K].TKEAVLLLK.[K]	1xBiotin [K2]	1	3	P36578	P36578 [164-172]	P36578 1xBiotin [K165]	60S ribosomal protein L4 OS=Homo sapiens OX=9606 GN=RPL4 PE=1 SV=5	1	1240.73	2.369	1.558	0.807	0.0249373	0.393401	0.977642	65	37	63.2	67.5	97.3	77.6	149.7	78.6	201.3	119	120.8	123	5074.88	2883.48	4932.92	5265.44	7591.94	6051.65	11685	6134.11	15710.9	9284.65	9426	9595.91	2.81	48.11
[R].GHPDPKLSWSQLGGSPAEPIPGR.[Q]	1xBiotin [K6]	1	11	P50895	P50895 [477-499]	P50895 1xBiotin [K482]	Basal cell adhesion molecule OS=Homo sapiens OX=9606 GN=BCAM PE=1 SV=2	1	2609.29	3.765	1.548	3.713	0.679209	0.843972	0.250346	65.5	11.3	11.4	103	134.7	82.2	170.7	42.9	12.2	159.4	158.9	247.9	33091.5	5690.22	5761.54	52049.3	68065.1	41569.9	86259.7	21694.9	6179.61	80548.3	80341.7	125305	3.03	49.28
[K].KGQSEEIQK.[K]	1xBiotin [K1]	1	3	P83731	P83731 [61-69]	P83731 1xBiotin [K61]	60S ribosomal protein L24 OS=Homo sapiens OX=9606 GN=RPL24 PE=1 SV=1	1	1272.63	2.423	1.546	1.749	0.319862	0.561057	0.618576	61.2	31.2	27.6	75	85.4	89	249.1	75.5	34.9	208.4	130.6	132.1	5427.54	2764.14	2446.87	6655.72	7576.62	7892.34	22100.1	6697.6	3097.34	18486.1	11584.6	11717.1	2.65	21.61
[K].KHPDSSVNFAEFSK.[K]	1xBiotin [K1]	1	1	P26583	P26583 [30-43]	P26583 1xBiotin [K30]	High mobility group protein B2 OS=Homo sapiens OX=9606 GN=HMGB2 PE=1 SV=2	1	1818.85	1.287	1.53	1.375	0.345783	0.337645	0.32612	81.3	44.7	80.7	92.3	93.4	100.8	123	103.9	66.8	142.8	116.8	153.5	5515.06	3033.89	5476.22	6265.12	6336.17	6842.13	8351.11	7049.94	4535.97	9695.06	7928.06	10420.2	2.44	40.44
[R].EYKVVGR.[C]	1xBiotin [K3]	1	2	Q02543	Q02543 [9-15]	Q02543 1xBiotin [K11]	60S ribosomal protein L18a OS=Homo sapiens OX=9606 GN=RPL18A PE=1 SV=2	1	1076.56	3.863	1.53	0.505	0.0383191	0.268706	0.462726	71.7	53.1	44.4	67.8	31	71	89.7	205.1	255.8	128.3	78.6	103.6	6813.88	5046.45	4215.92	6440.07	2942.36	6745.92	8528.49	19492.6	24315.7	12199.6	7468.09	9851.24	1.88	32.24
[K].GHDVTFYKTWYR.[S]	1xBiotin [K8]	1	8	Q9H7M9	Q9H7M9 [63-74]	Q9H7M9 1xBiotin [K70]	V-type immunoglobulin domain-containing suppressor of T-cell activation OS=Homo sapiens OX=9606 GN=VSIR PE=1 SV=3	1	1798.84	0.811	1.527	3.845	0.973139	0.821798	0.254998	101.3	22.1	44	143.2	89.8	83.4	155.8	33.5	35.7	128.2	225.8	137.1	16553.9	3609.03	7181.89	23394.5	14674.1	13628.8	25449.2	5470.37	5826.79	20946.9	36887.4	22403	3.07	48.3
[K].KVVNPLFEK.[R]	1xBiotin [K1]	1	1	P62424	P62424 [26-34]	P62424 1xBiotin [K26]	60S ribosomal protein L7a OS=Homo sapiens OX=9606 GN=RPL7A PE=1 SV=2	1	1299.71	0.76	1.505	1.977	0.999686	0.118583	0.32461	90	103.1	68.3	46.2	89.9	91.2	147.7	67.5	68.4	135.3	131.7	160.9	4780.51	5471.79	3625.91	2451.98	4771.16	4839.45	7839.63	3581.95	3632.39	7181.48	6993.97	8540.56	2.4	44.85
[R].GAAKEAAGK.[S]	1xBiotin [K4]	2	1	Q00839	Q00839 [178-186]	Q00839 1xBiotin [K181]	Heterogeneous nuclear ribonucleoprotein U OS=Homo sapiens OX=9606 GN=HNRNPU PE=1 SV=6	1	1028.52	1.153	1.503	0.968	0.999978	0.437623	0.967959	101	77.7	129.5	75	115.3	38.9	142.3	59.1	116.4	112.7	102.2	129.8	6147.88	4727.24	7883.23	4562.98	7021.13	2367.65	8664.47	3598.9	7085.8	6860.06	6221.66	7902.3	2.07	17.69
[K].GADFLVTEVENGGSLGSKK.[G]	1xBiotin [K19]	3	1	P14618	P14618 [189-207]	P14618 1xBiotin [K207]	Pyruvate kinase PKM OS=Homo sapiens OX=9606 GN=PKM PE=1 SV=4	1	2134.05	0.604	1.481	2.314	0.668726	0.309911	0.266008	97	92.6	114.7	91.6	38.1	92.3	114.6	58.6	41.8	80.2	243	135.6	6671.1	6368.83	7889.04	6298.73	2617.89	6349.73	7882.05	4031.5	2878.8	5518.02	16719.7	9330.65	2.51	54.07
[KR].LMKEILDK.[K]	1xBiotin [K3]; 1xOxidation [M2]	3	2	P08238	P08238 [566-573]	P08238 1xBiotin [K568]	Heat shock protein HSP 90-beta OS=Homo sapiens OX=9606 GN=HSP90AB1 PE=1 SV=4	1	1231.64	1.573	1.475	1.002	0.730329	0.657158	0.981687	93.9	72.2	56	134.8	77.1	46.9	158.7	63.9	113.5	113.8	78.7	190.5	5353.23	4115.75	3190.11	7682.33	4396.53	2676.16	9047.63	3642.58	6472.63	6484.77	4484.45	10857.2	2.52	39.05
[K].TVTAMDVVYALKR.[Q]	1xBiotin [K12]	1	3	P62805	P62805 [81-93]	P62805 1xBiotin [K92]	Histone H4 OS=Homo sapiens OX=9606 GN=H4C1 PE=1 SV=2	1	1692.88	1.437	1.474	1.245	0.549025	0.628576	0.999949	66.9	35.6	129	81.3	123.8	38.4	184.7	96.2	87.9	107	119.8	129.4	3950.9	2100.76	7612.37	4797.26	7306.66	2269.02	10899.2	5679.3	5187.79	6315.05	7068.93	7638.42	3.16	62.33
[K].FYEAFSKNLK.[L]	1xBiotin [K7]	1	4	P08238	P08238 [429-438]	P08238 1xBiotin [K435]	Heat shock protein HSP 90-beta OS=Homo sapiens OX=9606 GN=HSP90AB1 PE=1 SV=4	1	1472.72	2.53	1.472	0.88	0.0302302	0.274078	0.947091	48.3	44.3	76.3	110.7	46.4	73.1	186.6	122.2	119.1	166.1	107.6	99.4	3090.26	2837.68	4882.78	7084.52	2966.41	4675.95	11941.1	7819.84	7619.48	10627.9	6884.75	6358.46	1.49	47.25
[R].KDLYANTVLSGGTTMYPGIADR.[M]	1xBiotin [K1]; 1xOxidation [M15]	2	4	P60709	P60709 [291-312]	P60709 1xBiotin [K291]	Actin, cytoplasmic 1 OS=Homo sapiens OX=9606 GN=ACTB PE=1 SV=1	1	2585.24	0.537	1.472	0.703	0.999469	0.970699	0.983668	215	178	6.5	79.8	35.6	45.7	95.6	259.5	6.9	55.3	67.2	154.9	105743	87520	3214.78	39226.6	17496.6	22464.5	47020.3	127620	3389.6	27212.8	33065.2	76176.9	3.8	50.7
[R].GEGKLSLPWLLNK.[E]	1xBiotin [K4]	1	2	Q9UIW2	Q9UIW2 [379-391]	Q9UIW2 1xBiotin [K382]	Plexin-A1 OS=Homo sapiens OX=9606 GN=PLXNA1 PE=1 SV=3	1	1680.91	1.869	1.471	1.189	0.816388	0.998499	0.999981	104.9	65.1	49.8	56.8	147.8	98.3	158.4	121.6	55.1	144.6	151.4	46.3	5542.54	3437.78	2630.5	3003.89	7809.42	5194.09	8371.52	6426.59	2913.55	7640.97	8002.04	2444.21	2.13	61.14
[R].KFGDPVVQSDMK.[H]	1xBiotin [K1]; 1xOxidation [M11]	2	2	P0DMV9	P0DMV9 [77-88]	P0DMV9 1xBiotin [K77]	Heat shock 70 kDa protein 1B OS=Homo sapiens OX=9606 GN=HSPA1B PE=1 SV=1	1	1592.74	15.752	1.47	0.1	0.25412	0.941254	0.40037	24.5	23	44.1	35.9	26.2	16.6	17	507.1	385.9	38.6	49.1	31.9	3700.74	3479.24	6668.91	5422.1	3962.36	2513.11	2572.41	76601.1	58295.7	5826.17	7410.7	4824.82	3.54	37.68
[R].KPESNAVTKTAGPIASAQK.[Q]	1xBiotin [K9]	4	1	P27816	P27816 [968-986]	P27816 1xBiotin [K976]	Microtubule-associated protein 4 OS=Homo sapiens OX=9606 GN=MAP4 PE=1 SV=3	1	2124.11	5.411	1.47	0.363	0.129438	0.973144	0.288465	40.4	55.3	31.5	54	25.8	67.8	50.7	218.8	464.9	81.2	30	79.4	3210.74	4388.47	2500.12	4288.77	2050.62	5386.56	4027.86	17372.4	36910.8	6450.1	2385.06	6306.01	2.74	32.62
[K].TAAESFKGK.[I]	1xBiotin [K7]	1	1	P07237	P07237 [277-285]	P07237 1xBiotin [K283]	Protein disulfide-isomerase OS=Homo sapiens OX=9606 GN=P4HB PE=1 SV=3	1	1164.57	1.027	1.467	0.864	0.945324	0.829459	0.986703	108.3	104.3	69.4	63.1	112.6	58.4	107.1	57.2	220.3	92.6	89.9	116.7	7729.41	7444.42	4954.55	4508.12	8037.93	4171.8	7648.94	4083.73	15730.2	6611.43	6417.69	8330.08	2.65	31
[R].NNELIAVGKGSSLK.[R]	1xBiotin [K9]	1	8	O00622	O00622 [195-208]	O00622 1xBiotin [K203]	CCN family member 1 OS=Homo sapiens OX=9606 GN=CCN1 PE=1 SV=1	1	1655.88	35.231	1.461	0.039	0.0571643	0.939612	0.0537839	8.9	58.3	12.6	9.3	11.7	14.7	33.8	443.1	552.1	23.5	14.7	17.2	3942.97	25750.9	5555.32	4128.63	5188.09	6501.98	14916.3	195718	243865	10369.1	6497.88	7579.84	2.78	44.06
[K].VVKALDYEQLQSVK.[L]	1xBiotin [K3]	1	3	P32926	P32926 [331-344]	P32926 1xBiotin [K333]	Desmoglein-3 OS=Homo sapiens OX=9606 GN=DSG3 PE=1 SV=2	1	1845.98	0.845	1.447	2.08	0.99912	0.281916	0.0921889	91.7	71.8	83.8	64.4	101.8	126	109.7	65.8	70.8	117.1	147.3	149.7	5382.69	4214.97	4916.03	3779.35	5971.04	7392.88	6437.8	3862.04	4154.19	6870.85	8641.75	8784.99	1.79	47.27
[K].YGKDATNVGDEGGFAPNILENK.[E]	1xBiotin [K3]	2	4	P06733	P06733 [200-221]	P06733 1xBiotin [K202]	Alpha-enolase OS=Homo sapiens OX=9606 GN=ENO1 PE=1 SV=2	1	2535.18	0.517	1.428	1.929	0.561107	0.933136	0.786131	121	115.5	123.5	118.7	84.4	52.9	140.9	62.5	39.8	167.6	52.6	120.6	7623.68	7277.63	7783.63	7476.53	5321.02	3336.36	8877.52	3940.66	2505.31	10558.1	3313.58	7600.07	2.01	50.52
[R].NALLSLAKGDR.[S]	1xBiotin [K8]	1	4	P04083	P04083 [178-188]	P04083 1xBiotin [K185]	Annexin A1 OS=Homo sapiens OX=9606 GN=ANXA1 PE=1 SV=2	1	1383.74	1.387	1.417	1.034	0.759737	0.746687	0.97812	94.7	56.3	93.4	71	94.6	100.2	129.6	60.2	143.1	134	80.8	142	7595.93	4515.67	7491.53	5695.37	7581.86	8030.98	10389	4825.46	11475.5	10746	6475.15	11382.9	2.46	48.62
[R].DHKGLYTGR.[C]	1xBiotin [K3]	4	5	Q16787-1	Q16787-1 [66-74]	Q16787-1 1xBiotin [K68]	Isoform 1 of Laminin subunit alpha-3 OS=Homo sapiens OX=9606 GN=LAMA3	1	1272.62	3.731	1.413	1.175	0.05176	0.694504	0.905436	61.7	9.6	30.5	109.3	94.7	72	160.5	74	113.9	133.8	231.4	108.5	14608	2279.9	7227.93	25884.3	22431	17055.7	37997.8	17527.4	26967.7	31687.7	54791.5	25685.5	2.77	29.96
[K].EITALAPSTMKIK.[I]	1xBiotin [K]	7	7	P60709	P60709 [316-328]	P60709 1xBiotin [K]	Actin, cytoplasmic 1 OS=Homo sapiens OX=9606 GN=ACTB PE=1 SV=1	1	1628.88	6.528	1.401	0.433	0.0302988	0.911612	0.4189	89.3	18.9	31	72.9	62.5	60.9	83.1	202.1	317.9	87.5	74.3	99.7	17518.4	3706.49	6076.28	14306.4	12261.4	11954	16319.7	39665.3	62396.1	17182.7	14573.7	19565.9	2.29	47.21
[R].NLLSVAYKNVVGAR.[R]	1xBiotin [K8]	5	5	P63104	P63104 [42-55]	P63104 1xBiotin [K49]	14-3-3 protein zeta/delta OS=Homo sapiens OX=9606 GN=YWHAZ PE=1 SV=1	1	1729.94	1.021	1.401	1.361	0.844986	0.560502	0.99949	56.5	67.9	92.3	32.5	67.4	87.1	51.7	326.6	69.4	87.2	94.4	167.1	3713.03	4465.42	6066.99	2137.19	4427.85	5722.94	3399.67	21463.8	4558.88	5729.69	6204.8	10982.3	2.82	57.69
[R].MSAPKNAR.[T]	1xBiotin [K5]; 1xOxidation [M1]	1	20	P09758	P09758 [80-87]	P09758 1xBiotin [K84]	Tumor-associated calcium signal transducer 2 OS=Homo sapiens OX=9606 GN=TACSTD2 PE=1 SV=3	1	1116.53	0.623	1.389	2.069	0.531739	0.638603	0.175051	98.3	134.3	76.5	91.2	89	100.2	123.1	49.2	61.2	104.7	145.5	126.7	96536.4	131935	75154	89599.7	87406.7	98453.1	120941	48294.3	60163.6	102833	142916	124484	2.03	17.86
[K].AFGQAKHQPTAIIAK.[T]	1xBiotin [K6]	2	2	P29401	P29401 [227-241]	P29401 1xBiotin [K232]	Transketolase OS=Homo sapiens OX=9606 GN=TKT PE=1 SV=3	1	1806.97	0.494	1.38	0.753	0.919016	0.95099	0.982244	5.3	212.7	234.3	57.4	60.9	37.5	105.1	92.8	147.3	69	79.2	98.5	2316.43	93619.6	103155	25260.1	26813.3	16529.3	46286.8	40861.5	64865.6	30377.8	34865.4	43346.3	1.78	36.14
[K].VNLAELFKGK.[K]	1xBiotin [K8]	3	2	P30044	P30044 [76-85]	P30044 1xBiotin [K83]	Peroxiredoxin-5, mitochondrial OS=Homo sapiens OX=9606 GN=PRDX5 PE=1 SV=4	1	1344.73	1.154	1.376	1.364	0.956355	0.599929	0.805573	73.1	78.1	115	71.9	110.7	89.3	149.8	67.4	90.1	104.1	122.9	127.6	4320.13	4617.19	6798.12	4250.44	6545.32	5281.37	8853.76	3983.9	5327.37	6152.59	7266.92	7542.16	1.76	57.34
[K].VLQATVVAVGSGSKGK.[G]	1xBiotin [K14]	1	3	P61604	P61604 [41-56]	P61604 1xBiotin [K54]	10 kDa heat shock protein, mitochondrial OS=Homo sapiens OX=9606 GN=HSPE1 PE=1 SV=2	1	1726.95	1.147	1.373	1.492	0.999455	0.999995	0.931903	80.8	71	98.9	140.6	100.8	77	124.1	92.7	42.7	193.6	138.4	39.5	4194.92	3686.77	5131.14	7298.16	5232.19	3995.38	6440.53	4811.89	2214.1	10050.8	7181.57	2049.87	2.88	39.38
[K].FDLMYAKR.[A]	1xBiotin [K7]	12	3	P68363	P68363 [395-402]	P68363 1xBiotin [K401]	Tubulin alpha-1B chain OS=Homo sapiens OX=9606 GN=TUBA1B PE=1 SV=1	1	1269.61	2.906	1.355	0.918	0.00327127	0.231518	0.999744	62.1	47.9	31.2	64.5	108	94.3	106.7	139.2	147.5	118.8	152	127.8	4928.39	3799.6	2471.91	5119.92	8565.28	7479.29	8466.9	11040.4	11697.6	9420.77	12060.7	10137.1	2.19	48.46
[K].GYKLSPEDYTLK.[V]	1xBiotin [K3]	1	1	P07339	P07339 [346-357]	P07339 1xBiotin [K348]	Cathepsin D OS=Homo sapiens OX=9606 GN=CTSD PE=1 SV=1	1	1639.8	0.825	1.351	1.732	0.995444	0.226105	0.245881	92.5	91	80.5	52	109.3	96.2	131.2	58.2	75.1	130	123.1	161	6660.65	6549.8	5791.88	3743.39	7870.26	6925.9	9442.48	4189.44	5403.87	9357.73	8858.91	11589.8	2.22	47.65
[K].AAGKGDVPTK.[R]	1xBiotin [K4]	1	1	P62424	P62424 [122-131]	P62424 1xBiotin [K125]	60S ribosomal protein L7a OS=Homo sapiens OX=9606 GN=RPL7A PE=1 SV=2	1	1169.6	0.82	1.348	2.51	0.99701	0.79147	0.166985	70	100	43.8	134.5	106.9	86	126.3	57.4	50.2	117	144.2	163.6	3613.95	5160.42	2261.57	6944.27	5519.65	4439.03	6517.87	2964.28	2591.02	6039.83	7441.47	8441.7	2.03	25.46
[K].SKGIAYIEFK.[T]	1xBiotin [K2]	1	2	P19338	P19338 [428-437]	P19338 1xBiotin [K429]	Nucleolin OS=Homo sapiens OX=9606 GN=NCL PE=1 SV=3	1	1381.72	1.509	1.334	0.788	0.44442	0.671671	0.9226	92.1	55.8	84.2	50.1	74.9	94.7	127	239.6	66.4	83	132.2	100	7839.75	4750.03	7166.08	4264.1	6380.6	8059.38	10810.2	20403.1	5650.66	7069.66	11259.7	8514.85	1.55	49.66
[K].LIKEGDIVK.[R]	1xBiotin [K3]	3	1	P25705	P25705 [124-132]	P25705 1xBiotin [K126]	ATP synthase subunit alpha, mitochondrial OS=Homo sapiens OX=9606 GN=ATP5F1A PE=1 SV=1	1	1240.7	0.878	1.323	0.957	0.999508	0.972977	0.998572	161.9	47.6	112.4	71.4	58.5	115.2	175.3	57.4	98.7	94.5	149.1	58	7163.09	2106.84	4972.68	3158.89	2587.73	5094.52	7756.98	2537.69	4366.8	4179.46	6598.17	2567.36	1.91	38.62
[R].KWEAAHEAEQLR.[A]	1xBiotin [K1]	1	8	P04439	P04439 [170-181]	P04439 1xBiotin [K170]	HLA class I histocompatibility antigen, A alpha chain OS=Homo sapiens OX=9606 GN=HLA-A PE=1 SV=2	1	1693.81	3.72	1.321	2.089	0.19415	0.812873	0.421861	91.6	20.9	16.5	123.2	87.4	123.3	77.9	114.5	59.2	162.7	127	195.9	33576.6	7674.28	6047.35	45144.7	32022.9	45204.7	28545.5	41969.9	21683.5	59645.5	46539.8	71813.3	2.34	37.44
[R].FLQDYFDGNLKR.[Y]	1xBiotin [K11]	1	2	P30101	P30101 [352-363]	P30101 1xBiotin [K362]	Protein disulfide-isomerase A3 OS=Homo sapiens OX=9606 GN=PDIA3 PE=1 SV=4	1	1741.84	2.404	1.321	0.72	0.698418	0.974274	0.978862	52.3	42.4	151.2	46.7	68.5	158.4	187.3	65.1	125.7	70	141.8	90.5	2526.01	2049.68	7302.88	2254.69	3308.72	7653.26	9049.26	3143.87	6073.42	3380.34	6851.76	4371.21	2.61	53.19
[R].KFLDGIYVSEK.[G]	1xBiotin [K1]	1	4	P32969	P32969 [174-184]	P32969 1xBiotin [K174]	60S ribosomal protein L9 OS=Homo sapiens OX=9606 GN=RPL9 PE=1 SV=1	1	1524.78	1	1.321	2.26	0.995052	0.442955	0.0710844	114.6	57.5	64.6	110.5	136.4	64.5	93.5	59.5	64.6	136.2	146	152.1	11767.1	5905.51	6633.17	11351	14009	6618.52	9601.56	6108.18	6633.34	13986.2	14989.8	15619.4	3.11	48.87
[R].KHIMGQNVADYMR.[Y]	1xBiotin [K1]; 2xOxidation [M4; M12]	1	2	P46777	P46777 [197-209]	P46777 1xBiotin [K197]	60S ribosomal protein L5 OS=Homo sapiens OX=9606 GN=RPL5 PE=1 SV=3	1	1820.82	0.884	1.319	1.33	0.993876	0.632427	0.865862	49.3	100.8	111.5	112.8	89.9	43.2	166.7	89.1	50.4	118.5	87.3	180.5	3186.31	6513.76	7210.34	7293.88	5808.15	2793.98	10776.2	5761.16	3254.92	7660.47	5642.43	11668.3	2.17	30.93
[K].VFGALKGAVDGGLSIPHSTK.[R]	1xBiotin [K6]	1	1	P46777	P46777 [159-178]	P46777 1xBiotin [K164]	60S ribosomal protein L5 OS=Homo sapiens OX=9606 GN=RPL5 PE=1 SV=3	1	2180.15	0.784	1.317	1.03	0.998227	0.964233	0.999944	43.7	150.9	119	122.2	72.9	56.7	196.1	93.3	52.8	112.2	84	96.1	2145.82	7401.84	5840.44	5995.6	3578.52	2781.83	9621.04	4577.17	2592.18	5505.26	4119.73	4714.63	3.37	52.24
[R].GALQNIIPASTGAAKAVGK.[V]	1xBiotin [K]	2	8	P04406	P04406 [201-219]	P04406 1xBiotin [K]	Glyceraldehyde-3-phosphate dehydrogenase OS=Homo sapiens OX=9606 GN=GAPDH PE=1 SV=3	1	1993.09	1.318	1.292	0.72	0.552097	0.915503	0.98884	18.8	99.4	140.9	93.2	73.1	69.6	89.4	131.1	157.3	94.4	84.5	148.3	4282.16	22667.2	32112.6	21239.1	16661.2	15860.6	20372.9	29882.2	35847.6	21525.3	19267.6	33795	3.15	49.26
[K].ALPGQLKPFETLLSQNQGGK.[T]	1xBiotin [K7]	1	1	P09211	P09211 [122-141]	P09211 1xBiotin [K128]	Glutathione S-transferase P OS=Homo sapiens OX=9606 GN=GSTP1 PE=1 SV=2	0	2352.24	0.869	1.281	1.504	0.999932	0.999678	0.966155	53.3	130	94.9	97	74	131.9	175.1	42.6	82.5	124.2	66.4	128.1	3152.54	7689.39	5614.98	5733.92	4376.68	7797.96	10353	2521.38	4881.87	7344.15	3927.56	7576.83	2.33	59.78
[R].LVKSQLQGLSASAGLLEQMR.[H]	1xBiotin [K3]	4	1	Q16787-1	Q16787-1 [233-252]	Q16787-1 1xBiotin [K235]	Isoform 1 of Laminin subunit alpha-3 OS=Homo sapiens OX=9606 GN=LAMA3	1	2355.25	0.881	1.257	1.262	0.909122	0.721593	0.984477	74.8	48.3	74.8	66.5	56.5	66.1	286.6	41.5	65.8	83.1	59.9	276.2	6759.86	4367.04	6760.46	6011.18	5110.63	5975.39	25921	3753.33	5954.8	7513.65	5415.3	24976.3	2.26	59.95
[K].APAQKAPAPK.[A]	1xBiotin [K5]	1	3	P50914	P50914 [200-209]	P50914 1xBiotin [K204]	60S ribosomal protein L14 OS=Homo sapiens OX=9606 GN=RPL14 PE=1 SV=4	1	1204.65	1.426	1.251	1.392	0.603387	0.359447	0.374511	55.7	64.1	86.6	113.4	101.7	64.7	91.4	107.3	77.9	94.9	215.3	127.2	3405.63	3921.31	5298.45	6937.29	6220.66	3956.81	5592.2	6568.04	4764	5803.48	13171.1	7782.64	3.31	22.21
[R].LSKEEIER.[M]	1xBiotin [K3]	3	2	P0DMV9	P0DMV9 [510-517]	P0DMV9 1xBiotin [K512]	Heat shock 70 kDa protein 1B OS=Homo sapiens OX=9606 GN=HSPA1B PE=1 SV=1	1	1229.62	0.665	1.248	3.654	0.892188	0.866372	0.0181154	62.7	82	58.5	122.3	122	121.4	107.9	40	41.7	133.3	152.3	156.2	3972.13	5193.8	3706.84	7747.8	7729.56	7692.41	6835.46	2533.53	2640.53	8445.62	9649.2	9899.42	2.14	36.18
[K].AGDSLMVMIAMKMEHTIK.[S]	1xBiotin [K]; 1xOxidation [M]	1	30	Q96RQ3	Q96RQ3 [670-687]	Q96RQ3 1xBiotin [K]	Methylcrotonoyl-CoA carboxylase subunit alpha, mitochondrial OS=Homo sapiens OX=9606 GN=MCCC1 PE=1 SV=3	1	2248.07	0.754	1.248	27.335	0.998962	0.999946	0.608893	312.4	6.5	3.1	45.7	107.4	143.8	254.9	2.7	4.9	48.6	136	134	303885	6322.34	3025.43	44440.3	104423	139880	247904	2669.37	4767.8	47303.2	132235	130328	3.48	67.23
[K].ELTIGSKLQDAEIAR.[L]	1xBiotin [K7]	1	2	P06703	P06703 [41-55]	P06703 1xBiotin [K47]	Protein S100-A6 OS=Homo sapiens OX=9606 GN=S100A6 PE=1 SV=1	1	1869.97	1.035	1.242	1.145	0.776062	0.792638	0.9983	49	104.6	99.2	94.6	103	45.2	204.9	102.6	68.3	75.5	117.5	135.6	2983.63	6371.62	6044.89	5762.95	6273.47	2755.47	12487.2	6253.83	4162.39	4601.13	7157.63	8261.34	2.29	54.39
[R].SGKYDLDFK.[S]	1xBiotin [K3]	2	10	P06733	P06733 [254-262]	P06733 1xBiotin [K256]	Alpha-enolase OS=Homo sapiens OX=9606 GN=ENO1 PE=1 SV=2	1	1298.61	3.942	1.241	0.338	0.085162	0.972426	0.184066	40.5	59.4	49.3	56.9	53	46.6	56.4	454.1	194.4	70	53.6	65.7	28024.9	41147.1	34156.5	39386.3	36678.3	32282.9	39060.8	314418	134628	48484.3	37109	45522.3	2.35	44.87
[K].YGVSGYPTLKIFR.[D]	1xBiotin [K10]	1	1	P30101	P30101 [95-107]	P30101 1xBiotin [K104]	Protein disulfide-isomerase A3 OS=Homo sapiens OX=9606 GN=PDIA3 PE=1 SV=4	1	1726.9	1.154	1.24	1.021	0.965699	0.409653	0.351029	89.5	95.3	94.4	89.7	98.1	72.2	111.1	108.9	47.8	104.3	111.2	177.6	6058.31	6450.71	6388.35	6072.54	6643.86	4887.23	7525.65	7371.24	3236.9	7063.8	7528.02	12022.7	2.15	57.94
[R].GTAKANVGAGK.[K]	1xBiotin [K4]	4	1	P62847-4	P62847-4 [119-129]	P62847-4 1xBiotin [K122]	Isoform 4 of 40S ribosomal protein S24 OS=Homo sapiens OX=9606 GN=RPS24	1	1199.62	2.231	1.239	1.073	0.0245816	0.284353	0.972017	33.8	52.4	69.1	107.4	101.3	55.3	116.9	104.5	147.2	111.8	125.5	174.9	2272.02	3519.83	4640.43	7214.58	6803.86	3712.74	7853.26	7023.04	9889.64	7509.47	8429.07	11746.4	1.37	22.87
[R].AGEKGVAYTLLTPK.[D]	1xBiotin [K4]	2	4	Q86XP3	Q86XP3 [592-605]	Q86XP3 1xBiotin [K595]	ATP-dependent RNA helicase DDX42 OS=Homo sapiens OX=9606 GN=DDX42 PE=1 SV=1	1	1673.89	0.784	1.237	0.287	0.61764	0.756179	0.0617831	128.3	236	194.5	23.1	38.7	35.4	55.1	152.6	204.7	45.9	42	43.8	18596	34208	28193.7	3345.89	5606.62	5132.69	7983.75	22114.7	29673.2	6656.18	6089.92	6347.89	2.44	49.77
[R].KDAEEWFFTK.[T]	1xBiotin [K1]	1	3	P02533	P02533 [300-309]	P02533 1xBiotin [K300]	Keratin, type I cytoskeletal 14 OS=Homo sapiens OX=9606 GN=KRT14 PE=1 SV=4	1	1526.7	0.825	1.231	1.439	0.999551	0.998751	1	62.5	113.2	124.4	49.9	113.2	109.2	93.4	172	47.4	40.1	140.4	134.3	3940.93	7139.37	7848.27	3149	7144.42	6887.8	5889.99	10850.4	2988.92	2531.56	8859.08	8475.54	2.05	54.82
[R].KGDIFLVR.[G]	1xBiotin [K1]	1	1	P55072	P55072 [148-155]	P55072 1xBiotin [K148]	Transitional endoplasmic reticulum ATPase OS=Homo sapiens OX=9606 GN=VCP PE=1 SV=4	1	1173.64	1.216	1.216	0.358	0.99948	0.999992	0.344657	81.4	99.4	223.7	35.6	148.3	34.1	99.9	120.9	174.7	43.2	97.7	41	6178.82	7550.63	16991.7	2701.05	11261.2	2592.97	7589.92	9184.61	13265.3	3284.45	7418.23	3114.33	1.46	49.26
[R].MSAPKNAR.[T]	1xBiotin [K5]	1	12	P09758	P09758 [80-87]	P09758 1xBiotin [K84]	Tumor-associated calcium signal transducer 2 OS=Homo sapiens OX=9606 GN=TACSTD2 PE=1 SV=3	1	1100.53	3.188	1.216	1.091	0.338862	0.982029	0.955489	112.7	33.7	4.6	96.3	128.6	90.2	107.3	55.3	139.6	219.1	117	95.5	129304	38604.5	5255.92	110427	147525	103523	123080	63464.8	160152	251378	134272	109589	2.08	23.9
[K].ETGATIKLSKSK.[D]	2xBiotin [K10; K12]	4	1	P51513	P51513 [78-89]	P51513 2xBiotin [K87; K89]	RNA-binding protein Nova-1 OS=Homo sapiens OX=9606 GN=NOVA1 PE=1 SV=2	2	1714.89	4.811	1.21	0.55	0.111955	0.984298	0.362258	2.3	1.8	3.6	5.3	3.5	5	9.3	1137.1	11	9.7	6	5.2	3021.06	2419.73	4812.95	7025.28	4669.34	6606.29	12370.6	1.50512e+06	14535.1	12869.4	7994.67	6912.59	1.68	26.06
[R].VTIMPKDIQLAR.[R]	1xBiotin [K6]	5	1	P68431	P68431 [118-129]	P68431 1xBiotin [K123]	Histone H3.1 OS=Homo sapiens OX=9606 GN=H3C1 PE=1 SV=2	1	1610.88	0.686	1.208	2.131	0.99795	0.780021	0.474507	88.1	61.8	95.5	117.6	106.5	62.7	178.5	60.4	40	128.7	126.2	134	5999.25	4209.02	6504.32	8010.96	7257.63	4273.13	12158.4	4112.62	2724.23	8764.34	8595.02	9130.3	1.29	50.78
[K].SLLGKDVLFLK.[D]	1xBiotin [K5]	3	1	P00558	P00558 [87-97]	P00558 1xBiotin [K91]	Phosphoglycerate kinase 1 OS=Homo sapiens OX=9606 GN=PGK1 PE=1 SV=3	1	1458.84	6.141	1.204	0.363	0.197853	0.987558	0.590775	34.5	122.6	38.3	68.7	70.9	75.3	235.2	244.7	57.3	101.8	85.3	65.4	2130.37	7578.42	2367.37	4245.87	4381.28	4652.15	14537.4	15122	3542.73	6289.53	5274.76	4042.37	1.37	60.73
[K].HVVFGKVK.[E]	1xBiotin [K6]	2	3	P62937	P62937 [126-133]	P62937 1xBiotin [K131]	Peptidyl-prolyl cis-trans isomerase A OS=Homo sapiens OX=9606 GN=PPIA PE=1 SV=2	1	1139.64	0.972	1.197	0.562	0.978566	0.958087	0.655953	50.9	151.3	153.1	60.7	69.1	71.2	62.5	147	194.5	82.7	72.9	84.1	22192.2	66009.7	66781.6	26500.6	30132	31042.6	27272.2	64128.7	84858.2	36067.1	31795.2	36694	1.72	33.7
[R].KQLDTLGNDK.[G]	1xBiotin [K1]	1	2	P19013	P19013 [197-206]	P19013 1xBiotin [K197]	Keratin, type II cytoskeletal 4 OS=Homo sapiens OX=9606 GN=KRT4 PE=1 SV=5	1	1357.68	1.454	1.195	1.572	0.961435	0.60328	0.664417	147.9	45.1	59	113	128.4	40.8	85.9	92.6	83.9	151.8	135	116.5	8017.83	2447.44	3200.96	6124.44	6958.23	2213.28	4655.06	5020.06	4549.43	8231.86	7316.16	6317.85	1.89	35.22
[K].FQDTDGKHLLPK.[I]	1xBiotin [K7]	2	1	P52209	P52209 [242-253]	P52209 1xBiotin [K248]	6-phosphogluconate dehydrogenase, decarboxylating OS=Homo sapiens OX=9606 GN=PGD PE=1 SV=3	1	1624.82	19.294	1.192	0.086	0.094924	0.980184	0.212877	20.8	20.8	31.5	22	33.3	28.9	23.7	402.1	506.7	30.8	44.8	34.4	3708.44	3722.04	5630.54	3936.14	5941.14	5154.51	4240.64	71811.8	90487.7	5507.85	8005.9	6142.16	2.06	38.93
[K].ASHGYGGKFGVEQDR.[M]	1xBiotin [K8]	3	1	Q14247	Q14247 [80-94]	Q14247 1xBiotin [K87]	Src substrate cortactin OS=Homo sapiens OX=9606 GN=CTTN PE=1 SV=2	1	1833.83	0.868	1.189	1.55	0.999975	0.998654	0.772998	92.5	30.2	146.9	126.5	104.7	93.6	136.7	39.3	80.3	135.4	89.5	124.5	17811.2	5810.15	28305.7	24362.1	20163.1	18034.8	26326.7	7577.65	15468.1	26088.1	17244	23974.5	3.12	36.1
[R].EVVDKYSLIMK.[V]	1xBiotin [K5]; 1xOxidation [M10]	2	1	Q14574	Q14574 [314-324]	Q14574 1xBiotin [K318]	Desmocollin-3 OS=Homo sapiens OX=9606 GN=DSC3 PE=1 SV=3	1	1566.79	1.425	1.18	1.116	0.985997	0.516527	0.655238	78.8	82.2	78.8	123.9	106.3	42.1	112.3	124.6	50.6	168.5	106.4	125.4	4558.03	4755.19	4556.88	7169.86	6147.62	2434.24	6496.01	7209.87	2929.61	9747.42	6157.62	7252.46	1.95	48.26
[K].GLASLKSEMR.[E]	1xBiotin [K6]	2	1	Q13753	Q13753 [1045-1054]	Q13753 1xBiotin [K1050]	Laminin subunit gamma-2 OS=Homo sapiens OX=9606 GN=LAMC2 PE=1 SV=2	1	1317.67	2.146	1.179	0.937	0.33926	0.966734	0.979032	99.2	45.6	48.9	234.2	70.6	83.4	105	94.8	129.7	98.3	102.2	88	7596.72	3490.63	3744.48	17928.8	5405.11	6386.01	8035.92	7254.12	9926.71	7526.95	7822.66	6732.3	2.29	46.32
[R].GFPTIKIFQK.[G]	1xBiotin [K6]	5	3	Q15084	Q15084 [236-245]	Q15084 1xBiotin [K241]	Protein disulfide-isomerase A6 OS=Homo sapiens OX=9606 GN=PDIA6 PE=1 SV=1	1	1404.77	0.383	1.175	0.398	0.585022	0.999892	0.616761	54.9	262.1	381.6	70.9	15.8	34	35.6	128.9	100.3	18.9	57.1	40	8670.93	41373.1	60232	11186.6	2490.2	5368.57	5620.86	20354.7	15836.5	2978.14	9007.94	6310	2.08	56.14
[K].SKITVTSEVPFSK.[R]	1xBiotin [K2]	1	3	P35268	P35268 [68-80]	P35268 1xBiotin [K69]	60S ribosomal protein L22 OS=Homo sapiens OX=9606 GN=RPL22 PE=1 SV=2	1	1648.86	1.103	1.162	0.816	0.963227	0.903695	0.830185	102.2	106.2	92.6	79.1	55.7	85.9	112.7	57.4	240.6	83.4	91.9	92.3	7566.43	7862.3	6860.6	5859.07	4121.75	6361.2	8346.92	4252.75	17820.3	6179.75	6809.42	6833.24	2.33	46.46
[K].ELAPEPEETWVVEMLCGLK.[M]	1xBiotin [K19]; 1xCarbamidomethyl [C16]; 1xOxidation [M14]	6	1	A6NIY4	A6NIY4 [85-103]	A6NIY4 1xBiotin [K103]	Speedy protein E5 OS=Homo sapiens OX=9606 GN=SPDYE5 PE=3 SV=3	0	2472.15	0.851	1.157	0.95	0.316357	0.983589	0.90829	314.4	94.3	100.5	138.7	70.3	34.4	29.5	86	85.6	81.3	84	81	24461.3	7336.28	7821.49	10787.2	5466.59	2678.04	2297.56	6692.86	6658.45	6323.65	6531.52	6304.15	2.5	43.44
[K].TKIISNR.[G]	1xBiotin [K2]	3	17	P00533	P00533 [488-494]	P00533 1xBiotin [K489]	Epidermal growth factor receptor OS=Homo sapiens OX=9606 GN=EGFR PE=1 SV=2	1	1057.58	0.665	1.155	1.041	0.778479	0.964893	0.998723	78	142.2	138.3	83	100.2	76.2	61.2	92	140.3	109	95.8	83.9	1.17114e+06	2.13521e+06	2.07727e+06	1.24624e+06	1.5047e+06	1.14416e+06	918300	1.38184e+06	2.1063e+06	1.63626e+06	1.4388e+06	1.25944e+06	1.69	29.52
[K].LLGKVTIAQGGVLPNIQAVLLPK.[K]	1xBiotin [K4]	7	2	Q16777; P20671	Q16777 [97-119]; P20671 [97-119]	Q16777 1xBiotin [K100]; P20671 1xBiotin [K100]	Histone H2A type 2-C OS=Homo sapiens OX=9606 GN=H2AC20 PE=1 SV=4 Histone H2A type 1-D OS=Homo sapiens OX=9606 GN=H2AC7 PE=1 SV=2	1	2568.53	1.067	1.153	1.68	0.948279	0.832645	0.87869	125.9	72.7	44.3	126.1	46.8	113.1	77.6	57.6	168.9	130.4	100.9	135.6	6006.18	3471.45	2114.46	6019.76	2235.7	5399.45	3705.46	2747.7	8058.72	6225	4814.21	6469.32	2.15	66.41
[R].KISSPTGSK.[D]	1xBiotin [K1]	2	1	Q99623	Q99623 [89-97]	Q99623 1xBiotin [K89]	Prohibitin-2 OS=Homo sapiens OX=9606 GN=PHB2 PE=1 SV=2	1	1130.59	1.806	1.148	0.592	0.885568	0.999821	0.652516	71	85.6	151.5	97.5	79.7	77.4	67.8	155.2	154.6	93.5	74.7	91.6	20841.9	25127.1	44463.9	28632.6	23406.3	22711.4	19900.2	45569.4	45388.8	27439.2	21932	26879.1	1.79	23.02
[R].KHTDVFNWK.[V]	1xBiotin [K1]	4	2	Q9NRS4	Q9NRS4 [249-257]	Q9NRS4 1xBiotin [K249]	Transmembrane protease serine 4 OS=Homo sapiens OX=9606 GN=TMPRSS4 PE=1 SV=2	1	1400.68	0.916	1.141	1.241	0.887055	0.784033	0.708661	124	98.3	83.9	97.8	112	43.1	161.4	90	26.9	97.4	111.7	153.3	9930.35	7871.68	6719.18	7833.63	8964.07	3454.29	12924.9	7207.25	2156.21	7796.23	8941.04	12275.5	3.05	41.45
[K].VTQQGLKMVVPGLDGAQIPR.[D]	1xBiotin [K7]; 1xOxidation [M8]	1	5	P49327	P49327 [1152-1171]	P49327 1xBiotin [K1158]	Fatty acid synthase OS=Homo sapiens OX=9606 GN=FASN PE=1 SV=3	1	2349.24	0.477	1.135	2.884	0.550742	0.991663	0.153627	82.2	95.9	72.4	239.1	59.7	99.5	96.3	39.2	29	170.2	103.7	112.9	5872.24	6851.88	5175.39	17088.7	4267.75	7111.08	6883.57	2799.22	2073.46	12167.6	7411.22	8073.58	2.83	52.75
[K].GKSADFTNFDPR.[G]	1xBiotin [K2]	1	5	P00918	P00918 [170-181]	P00918 1xBiotin [K171]	Carbonic anhydrase 2 OS=Homo sapiens OX=9606 GN=CA2 PE=1 SV=2	1	1580.72	2.214	1.131	0.101	0.693946	0.984436	0.205366	13.5	152	104.4	7.8	33.2	20.6	30.5	231.1	535.2	28.6	19.7	23.3	4236.44	47662.2	32740.1	2452.01	10416.8	6459.76	9550.4	72484.7	167846	8984.35	6181.62	7304.5	2.57	44.25
[R].EGNQDKFSYLPIQK.[G]	1xBiotin [K6]	8	7	P23229	P23229 [685-698]	P23229 1xBiotin [K690]	Integrin alpha-6 OS=Homo sapiens OX=9606 GN=ITGA6 PE=1 SV=5	1	1892.92	1.803	1.123	1.023	0.817992	0.749457	0.986168	118.6	68.1	11.9	179.8	111.8	8	131.5	122.7	57.2	141.8	125.6	123	38879.5	22317.3	3914.69	58951.9	36666.4	2638.37	43127.6	40243	18755.1	46498.2	41175.4	40351.7	1.57	51.55
[QK].SAVGFEYQGKTEK.[H]	1xBiotin [K10]	3	2	Q14247	Q14247 [135-147]; [209-221]	Q14247 1xBiotin [K144]; 1xBiotin [K218]	Src substrate cortactin OS=Homo sapiens OX=9606 GN=CTTN PE=1 SV=2	1	1669.79	2.337	1.115	2.516	0.152341	0.898331	0.181023	29	35.3	24.1	183.5	64.5	152.9	123.7	67.8	39	112.6	197.2	170.5	2717.3	3307.74	2259.68	17195	6040.28	14325.2	11595.3	6351.52	3654.23	10553.5	18480.4	15977.3	1.87	38.75
[K].GLVLGPIHKNQK.[D]	1xBiotin [K]	4	8	P08195	P08195 [258-269]	P08195 1xBiotin [K]	4F2 cell-surface antigen heavy chain OS=Homo sapiens OX=9606 GN=SLC3A2 PE=1 SV=3	1	1529.86	0.673	1.113	1.364	0.660681	0.946373	0.982108	103.3	98.5	135.4	85.2	170.1	76.7	56.5	69.5	135.1	98.4	94.8	76.6	26398.9	25170.3	34613.2	21771.7	43486.4	19609	14433.9	17775.9	34552.6	25155.4	24239.4	19587.7	2.04	40.64
[K].KHLGPVEEYQLLLQVTYR.[D]	1xBiotin [K1]	2	1	Q5T601	Q5T601 [40-57]	Q5T601 1xBiotin [K40]	Adhesion G-protein coupled receptor F1 OS=Homo sapiens OX=9606 GN=ADGRF1 PE=1 SV=2	1	2412.27	1.688	1.107	0.91	0.274349	0.995061	0.858891	35.1	74.9	67.7	116.7	86.2	93.9	278.3	56.7	114.3	104	63.3	108.8	2307.08	4925.33	4450.87	7669.45	5662.13	6171.01	18289.6	3726.2	7511.02	6834.02	4160.67	7151.28	3.93	59.56
[R].VDKAAAAAAALQAK.[S]	1xBiotin [K3]	1	1	P36578	P36578 [351-364]	P36578 1xBiotin [K353]	60S ribosomal protein L4 OS=Homo sapiens OX=9606 GN=RPL4 PE=1 SV=5	1	1524.82	1.117	1.097	1.221	0.987144	0.990461	0.995619	80.3	68.3	96	59.6	122.5	99.8	89.6	38.6	229.3	71.5	109.5	135	5157.01	4387.38	6170.13	3829.37	7870.48	6413.71	5760.77	2483.27	14736.1	4593.73	7035.71	8674.95	1.84	45.99
[R].VGLKAPGIIPR.[I]	1xBiotin [K4]	3	3	P25705	P25705 [172-182]	P25705 1xBiotin [K175]	ATP synthase subunit alpha, mitochondrial OS=Homo sapiens OX=9606 GN=ATP5F1A PE=1 SV=1	1	1346.8	1.96	1.094	1.302	0.128888	0.801281	0.348008	40	77.7	47.9	111.8	128.5	95.7	93.9	67.7	122.3	114.3	177.9	122.3	2392.59	4646.2	2866.66	6683.59	7684.94	5721.99	5617.47	4046.74	7315.99	6836.33	10639.8	7311.9	1.25	46.74
[K].EFEGKTLVSVTK.[E]	1xBiotin [K5]	3	5	P07900	P07900 [535-546]	P07900 1xBiotin [K539]	Heat shock protein HSP 90-alpha OS=Homo sapiens OX=9606 GN=HSP90AA1 PE=1 SV=5	1	1563.81	5.834	1.093	0.205	0.367	0.979599	0.329644	50.3	116.7	48	55.1	44.2	56.8	44.4	293.5	299.1	60.2	50.5	81.1	6912.81	16038.5	6596.06	7569.85	6070.76	7799.45	6102.91	40330.8	41101.9	8274.62	6939.22	11141.3	2.27	45.75
[K].KSDPVVSYR.[E]	1xBiotin [K1]	1	1	P13639	P13639 [572-580]	P13639 1xBiotin [K572]	Elongation factor 2 OS=Homo sapiens OX=9606 GN=EEF2 PE=1 SV=4	1	1276.64	1.669	1.081	0.929	0.407568	0.94728	0.688818	134.3	68	56.2	97.6	97.6	113.3	113.5	111.2	128	62.9	111.7	105.5	8001.7	4053.94	3350.75	5813.96	5812.1	6748.86	6764.41	6622.83	7627.64	3749.67	6655.35	6286.7	1.56	34.96
[R].SGYYKVLGK.[G]	1xBiotin [K5]	1	6	P46776	P46776 [106-114]	P46776 1xBiotin [K110]	60S ribosomal protein L27a OS=Homo sapiens OX=9606 GN=RPL27A PE=1 SV=2	1	1240.64	0.548	1.075	1.138	0.444884	0.769798	0.868332	105.1	154	184	91.3	27.5	89.3	84.3	24.2	148.3	94.2	101.8	95.9	17029.9	24952.7	29813.5	14787.9	4459.48	14467.2	13661.9	3920.73	24035.8	15272.4	16502.2	15547.8	2.3	40.72
[R].LAPVYQKLLER.[M]	1xBiotin [K7]	1	3	Q15582	Q15582 [670-680]	Q15582 1xBiotin [K676]	Transforming growth factor-beta-induced protein ig-h3 OS=Homo sapiens OX=9606 GN=TGFBI PE=1 SV=1	1	1555.87	5.911	1.058	0.386	0.00395882	0.92386	0.0709883	69.8	29.1	31.1	73.8	67	55	141.6	297.3	183.9	71	54.3	126	6156.2	2569.93	2743.33	6511.37	5912.76	4854.22	12488.8	26222.1	16215.6	6257.7	4790.4	11114.1	1.56	54.71
[R].TNSTFNQVVLKR.[L]	1xBiotin [K11]	2	2	Q07020	Q07020 [39-50]	Q07020 1xBiotin [K49]	60S ribosomal protein L18 OS=Homo sapiens OX=9606 GN=RPL18 PE=1 SV=2	1	1632.85	0.755	1.058	1.675	0.959934	0.867714	0.477582	53	127.7	96.3	125.3	59.2	115.1	130	41.1	72.7	121.8	157.4	100.4	3335.54	8039.54	6063.03	7884.74	3723.32	7244.08	8182.19	2589.1	4576.52	7665.09	9906.28	6316.68	1.52	43.79
[K].IKTLFPLIEAK.[K]	1xBiotin [K2]	1	5	P13010	P13010 [533-543]	P13010 1xBiotin [K534]	X-ray repair cross-complementing protein 5 OS=Homo sapiens OX=9606 GN=XRCC5 PE=1 SV=3	1	1498.87	0.482	1.057	0.34	0.996466	0.960256	0.343955	26.2	190.3	211.9	29.5	136.4	21.6	54.7	338.8	91.8	31.2	19.1	48.5	6043.59	43923.9	48909.4	6816.16	31497.9	4995.51	12635.6	78220.6	21182	7204.86	4404.14	11193.9	1.58	60.19
[R].KSTDSPVECMGQEK.[G]	1xBiotin [K1]; 1xCarbamidomethyl [C9]	1	1	P13726	P13726 [233-246]	P13726 1xBiotin [K233]	Tissue factor OS=Homo sapiens OX=9606 GN=F3 PE=1 SV=1	1	1821.78	1.242	1.053	0.785	0.766028	0.998827	0.846223	32.9	94.6	63.3	41.9	58.5	83.1	78.5	31.5	521	74.8	58.4	61.6	2507.52	7208.8	4822.9	3193.48	4462.96	6332.97	5988.38	2400.14	39719.2	5699.47	4450.76	4699.65	2.36	33.62
[K].EFFNGKEPSR.[G]	1xBiotin [K6]	1	1	P11021	P11021 [377-386]	P11021 1xBiotin [K382]	Endoplasmic reticulum chaperone BiP OS=Homo sapiens OX=9606 GN=HSPA5 PE=1 SV=2	1	1436.66	0.742	1.052	1.117	0.975883	0.983564	0.906429	133.7	47	138.8	54.9	135.3	105.4	122.1	99.2	45.1	110.9	92.2	115.3	6730.34	2366.41	6984.28	2764.91	6810.61	5303.73	6144.5	4994.84	2270.73	5580.75	4642.69	5801.5	1.49	39.75
[R].KFGYVDFESAEDLEK.[A]	1xBiotin [K1]	1	1	P19338	P19338 [348-362]	P19338 1xBiotin [K348]	Nucleolin OS=Homo sapiens OX=9606 GN=NCL PE=1 SV=3	1	2002.91	1.193	1.05	0.82	0.993619	0.999718	0.992736	50.6	108.9	127.7	131.5	101.4	45.7	156.4	49.7	129.9	147.9	44	106.4	2606.83	5616.23	6587.15	6778.6	5229.4	2358.87	8063.43	2561.66	6697.63	7625.68	2266.83	5488.75	2.19	54.23
[K].FSYLPIQKGVPELVLK.[D]	1xBiotin [K8]	8	3	P23229	P23229 [691-706]	P23229 1xBiotin [K698]	Integrin alpha-6 OS=Homo sapiens OX=9606 GN=ITGA6 PE=1 SV=5	1	2057.15	3.329	1.038	0.445	0.0970197	0.634742	0.881663	23.1	45.7	52.4	38.9	69.5	65.3	313.1	152.3	65.8	67.7	65.2	240.9	2348.31	4644.42	5317.15	3952.43	7060.41	6625.4	31787.2	15461.4	6684.75	6877.86	6623.92	24457.7	2.33	62.46
[R].SLGLQLAKVR.[S]	1xBiotin [K8]	2	2	Q13753	Q13753 [676-685]	Q13753 1xBiotin [K683]	Laminin subunit gamma-2 OS=Homo sapiens OX=9606 GN=LAMC2 PE=1 SV=2	1	1310.76	3.047	1.018	0.762	0.0247995	0.9637	0.777666	42.5	44.6	53.6	169.3	101.6	80.2	76.2	135.8	197.5	103.5	117.8	77.4	3781.76	3962.72	4762.01	15049.3	9036.52	7129.49	6772.83	12074.7	17560.5	9197.31	10475.5	6879.62	1.71	47.92
[R].HWGGNVLGPKSVAR.[I]	1xBiotin [K10]	1	2	P62424	P62424 [236-249]	P62424 1xBiotin [K245]	60S ribosomal protein L7a OS=Homo sapiens OX=9606 GN=RPL7A PE=1 SV=2	1	1703.88	1.099	1.014	1.266	0.943663	0.999675	0.615718	173.4	45.8	71.6	98.3	151.6	84.9	122.8	78.7	28.4	147	97.8	99.6	13278.3	3509.19	5485.44	7528.65	11613.7	6504.01	9405.77	6027.92	2175.06	11263.5	7493.11	7630.77	1.94	40.32
[-].MSTAMNFGTK.[S]	1xBiotin [K10]; 1xMet-loss+Acetyl [N-Term]	1	1	Q49B96	Q49B96 [1-10]	Q49B96 1xBiotin [K10]; 1xMet-loss+Acetyl [N-Term]	Cytochrome c oxidase assembly protein COX19 OS=Homo sapiens OX=9606 GN=COX19 PE=1 SV=1	0	1224.54	0.439	0.997	0.041	0.998471	0.999989	0.314478	4.2	397.1	388.4	7.7	6.8	7	11.2	170.6	186.4	7.6	6.1	6.9	2357.43	223081	218209	4305.92	3819.48	3908.44	6305.47	95846	104745	4296.19	3423.03	3898.1	1.61	40.92
[R].SAGKTSLVEEAEK.[H]	1xBiotin [K4]	4	7	Q16787-1	Q16787-1 [523-535]	Q16787-1 1xBiotin [K526]	Isoform 1 of Laminin subunit alpha-3 OS=Homo sapiens OX=9606 GN=LAMA3	1	1574.77	3.737	0.997	1.118	0.190292	0.923861	0.999469	108.8	27	25	188.4	110.1	113.3	73.7	135.1	101.1	120.2	113	84.4	27808.1	6910.46	6390.93	48124.8	28124.5	28940.3	18839.2	34518	25823.5	30701.7	28862	21562	2.81	39.98
[K].FIDTTSKFGHGR.[F]	1xBiotin [K7]	2	2	P39023	P39023 [367-378]	P39023 1xBiotin [K373]	60S ribosomal protein L3 OS=Homo sapiens OX=9606 GN=RPL3 PE=1 SV=2	1	1591.77	4.406	0.991	0.175	0.0788296	0.825712	0.188481	48.9	55.7	43.1	67.2	32.7	38	139.3	215.4	259.3	37.7	33.9	228.7	5684.57	6479.86	5007.88	7817.79	3804.45	4419.5	16195.9	25047.2	30150	4378.55	3941.28	26586.3	2.82	39.17
[K].KYDAFLASESLIK.[Q]	1xBiotin [K1]	1	3	P62906	P62906 [106-118]	P62906 1xBiotin [K106]	60S ribosomal protein L10a OS=Homo sapiens OX=9606 GN=RPL10A PE=1 SV=2	1	1710.88	1.362	0.987	1.535	0.982681	0.989091	0.229152	62.3	97.8	47.7	131.9	131.9	98.4	114.2	84.8	40.4	135.3	125.1	130.2	3741.59	5877.48	2865.96	7927.04	7925.08	5910.74	6858.77	5096.41	2425.59	8130.83	7517.74	7821.53	2.61	55.81
[K].VAKGQPLCVLSAMKMETVVTSPMEGTVR.[K]	1xBiotin [K14]; 1xCarbamidomethyl [C8]; 1xOxidation [M]	1	2	P11498	P11498 [1131-1158]	P11498 1xBiotin [K1144]	Pyruvate carboxylase, mitochondrial OS=Homo sapiens OX=9606 GN=PC PE=1 SV=2	2	3261.62	1.183	0.982	0.714	0.999372	0.979952	0.993864	223.7	38.1	75.2	64.7	257	39.3	88.9	61.1	93.9	29.8	164.6	63.5	16979.8	2894.62	5703.22	4912.03	19507.2	2984.3	6748.87	4640.32	7122.43	2262.65	12491.5	4821.2	2.69	59.49
[K].YKSEALGVGDVK.[L]	1xBiotin [K2]	2	1	Q9UGI8	Q9UGI8 [182-193]	Q9UGI8 1xBiotin [K183]	Testin OS=Homo sapiens OX=9606 GN=TES PE=1 SV=1	1	1491.75	3.242	0.975	0.38	0.0566089	0.972881	0.123655	58.6	61	46.4	35	74.3	74.1	81.7	190	370.2	86.8	49.7	72.2	5328.42	5545.9	4215.63	3179.79	6757.18	6731.83	7428.72	17272.9	33649.7	7894.51	4521.11	6561.18	1.88	38.97
[K].EITALAPSTMKIK.[I]	1xBiotin [K]; 1xOxidation [M10]	7	14	P60709	P60709 [316-328]	P60709 1xBiotin [K]	Actin, cytoplasmic 1 OS=Homo sapiens OX=9606 GN=ACTB PE=1 SV=1	1	1644.87	0.813	0.969	0.567	0.972498	0.999676	0.41664	82.8	152.5	171.8	77.5	56.3	72.5	55.6	207.1	124.1	70.3	55.7	73.8	87366.4	160910	181268	81782.4	59423.1	76506.1	58671.1	218505	130878	74148.7	58722	77856.6	1.77	41.99
[K].LSIAVKNK.[A]	1xBiotin [K6]	1	3	P32926	P32926 [345-352]	P32926 1xBiotin [K350]	Desmoglein-3 OS=Homo sapiens OX=9606 GN=DSG3 PE=1 SV=2	1	1098.63	0.827	0.967	0.597	0.883734	0.999999	0.765818	73.3	189.7	150.8	65	77.1	83.4	52.4	124.7	160.4	76.5	72.2	74.5	14436.7	37364.4	29708.2	12798.3	15176.5	16435	10315	24559.7	31593.7	15073.8	14225.6	14674.3	1.87	37.13
[K].MTVVKLISHR.[E]	1xBiotin [K5]	2	1	P00749	P00749 [334-343]	P00749 1xBiotin [K338]	Urokinase-type plasminogen activator OS=Homo sapiens OX=9606 GN=PLAU PE=1 SV=2	1	1409.78	2.154	0.957	0.703	0.223782	0.994799	0.553355	39.6	71.2	51.5	106.4	81.4	64.5	59.9	110.9	380.1	77.9	47.9	108.6	2659.31	4776.11	3453.84	7134.41	5462.08	4329.58	4019.96	7439.9	25496.6	5227.73	3214.66	7281.82	1.86	42.63
[R].LKHISSSR.[Q]	1xBiotin [K2]	4	1	Q16787-1	Q16787-1 [1266-1273]	Q16787-1 1xBiotin [K1267]	Isoform 1 of Laminin subunit alpha-3 OS=Homo sapiens OX=9606 GN=LAMA3	1	1153.61	7.992	0.956	0.419	0.0184173	0.999959	0.454044	22.6	75.3	8.4	53.7	79	123.4	120.4	180.3	286.9	74.7	99.7	75.5	6740.98	22506.1	2496.05	16036.7	23599	36866.9	35983.8	53873.5	85712.1	22321.9	29794.6	22567.9	1.5	23.77
[R].AGKITFAEK.[V]	1xBiotin [K3]	1	6	P02786	P02786 [259-267]	P02786 1xBiotin [K261]	Transferrin receptor protein 1 OS=Homo sapiens OX=9606 GN=TFRC PE=1 SV=2	1	1190.62	0.662	0.952	0.419	0.737788	0.988686	0.444508	74.9	196.9	235.3	73	57.3	51.8	42.9	178.3	130.3	48.1	56.6	54.6	31874.5	83815.4	100150	31073.2	24392.7	22067.4	18250.4	75894.4	55464.4	20481.5	24091.2	23229.7	2.75	38.58
[K].KGDIYNEK.[E]	1xBiotin [K1]	1	2	P33151	P33151 [424-431]	P33151 1xBiotin [K424]	Cadherin-5 OS=Homo sapiens OX=9606 GN=CDH5 PE=1 SV=5	1	1192.57	1.131	0.949	1.753	0.680785	0.97808	0.894298	59.4	32.5	67.6	124.1	146.3	55	233	41.3	67.2	167.9	117.8	87.8	6449.01	3526.32	7331.77	13471	15874.7	5964.64	25287.3	4480.86	7293.59	18223.5	12787.5	9528.69	2.26	29.2
[R].EVMQETLRNLASIGEKWK.[D]	2xBiotin [K16; K18]; 1xOxidation [M3]	1	1	Q08AG5	Q08AG5 [31-48]	Q08AG5 2xBiotin [K46; K48]	Zinc finger protein 844 OS=Homo sapiens OX=9606 GN=ZNF844 PE=1 SV=1	2	2600.27	1.312	0.949	0.825	0.529095	0.999986	0.390428	24.3	24.3	35.1	10.7	36.9	27.8	31.9	912.6	28	28.7	13.3	26.4	5222.2	5229.81	7539.82	2307.81	7925.62	5966.31	6862.77	196069	6013.07	6163.43	2866.53	5662.31	2.17	25.81
[K].SAAQAAAQTNSNAAGKQLR.[K]	1xBiotin [K16]	4	2	Q8NC51	Q8NC51 [53-71]	Q8NC51 1xBiotin [K68]	Plasminogen activator inhibitor 1 RNA-binding protein OS=Homo sapiens OX=9606 GN=SERBP1 PE=1 SV=2	1	2084.03	1.224	0.937	0.708	0.384534	0.998937	0.423255	55.7	49.9	27.4	73.9	46.1	34.4	50.6	61	659.5	30.6	67.6	43.2	5333.35	4772.11	2624.46	7077.7	4411.75	3293.84	4844.17	5841.72	63136.1	2930.12	6473.63	4134.68	4.02	30.54
[R].GTKVILHLK.[E]	1xBiotin [K3]	5	16	P07900; P08238	P07900 [183-191]; P08238 [178-186]	P07900 1xBiotin [K185]; P08238 1xBiotin [K180]	Heat shock protein HSP 90-alpha OS=Homo sapiens OX=9606 GN=HSP90AA1 PE=1 SV=5 Heat shock protein HSP 90-beta OS=Homo sapiens OX=9606 GN=HSP90AB1 PE=1 SV=4	1	1234.73	2.254	0.931	0.296	0.657961	0.998461	0.224885	60.5	114.9	98.5	70.5	49.2	71	49.7	222	284	65.7	43.1	70.9	107157	203586	174560	124891	87175.3	125812	88034.8	393371	503202	116332	76396.9	125529	2.66	39.38
[K].YKAEDEK.[Q]	1xBiotin [K2]	1	2	P11142	P11142 [525-531]	P11142 1xBiotin [K526]	Heat shock cognate 71 kDa protein OS=Homo sapiens OX=9606 GN=HSPA8 PE=1 SV=1	1	1108.5	1.7	0.922	0.694	0.256933	0.994137	0.713169	114.6	54.8	82.1	71.2	105.1	106.2	90.3	139.6	143.4	101.1	96.9	94.7	6360.95	3041.1	4559.41	3954.23	5832.52	5894.61	5011.92	7751.81	7962.09	5614.27	5378.92	5254.7	1.63	20.21
[R].NGNPAPKITWYR.[N]	1xBiotin [K7]	1	14	P50895	P50895 [176-187]	P50895 1xBiotin [K182]	Basal cell adhesion molecule OS=Homo sapiens OX=9606 GN=BCAM PE=1 SV=2	1	1642.82	1.382	0.92	1.781	0.324503	0.99897	0.767931	88.5	50.5	15.5	113.2	135	152.4	128.6	69.1	69.7	115.6	137.6	124.2	45571.6	25979.3	7992.26	58247	69500.1	78458	66199.4	35541.7	35893.5	59495.1	70803	63929.5	1.98	46.39
[K].LDSGKELHINLIPNK.[Q]	1xBiotin [K5]	3	3	P07900	P07900 [70-84]	P07900 1xBiotin [K74]	Heat shock protein HSP 90-alpha OS=Homo sapiens OX=9606 GN=HSP90AA1 PE=1 SV=5	1	1917.03	1.424	0.913	0.645	0.897345	0.945597	0.950437	99.8	93.4	68.8	136.6	94	89.6	146.7	58	133.1	67.9	126.3	85.8	5861.01	5486.1	4036.28	8019.4	5517.11	5260.73	8612.9	3407.76	7811.69	3983.89	7414.49	5037.4	3.5	48.31
[R].KFLPLFDR.[V]	1xBiotin [K1]	1	1	P61604	P61604 [8-15]	P61604 1xBiotin [K8]	10 kDa heat shock protein, mitochondrial OS=Homo sapiens OX=9606 GN=HSPE1 PE=1 SV=2	1	1261.68	1.022	0.909	0.674	0.911679	0.818364	0.999976	68	30.6	71.4	32.3	51.5	59.7	242.1	69.4	37.7	32.3	458.2	46.8	7484.32	3375.64	7863.71	3559.3	5668.98	6579.25	26662.2	7647.93	4153.9	3554.11	50467.2	5153.35	1.6	56.72
[K].NVKLTVSNVLK.[E]	1xBiotin [K3]	1	5	P02786	P02786 [372-382]	P02786 1xBiotin [K374]	Transferrin receptor protein 1 OS=Homo sapiens OX=9606 GN=TFRC PE=1 SV=2	1	1440.82	1.106	0.907	0.674	0.723942	0.998532	0.963891	14.5	158.3	121.8	100.1	107.9	54	84.5	149.7	134.8	87.2	90.8	96.4	2470.12	27030.4	20797.4	17098.1	18431.5	9224.81	14431	25563.2	23010.9	14886	15505.7	16459	1.68	49.31
[R].LDYLSSLKVK.[G]	1xBiotin [K]	4	12	P08195	P08195 [248-257]	P08195 1xBiotin [K]	4F2 cell-surface antigen heavy chain OS=Homo sapiens OX=9606 GN=SLC3A2 PE=1 SV=3	1	1391.76	1.132	0.906	0.572	0.856024	0.79414	0.4509	61	101.2	112.5	171.5	66.7	72.4	61.8	238.6	114.6	63	65.6	71.2	22928.2	38040.3	42273.7	64460.6	25077.8	27220.7	23243.7	89691.8	43075.2	23664.2	24659.7	26751.6	2.34	52.01
[K].FHYKTDQGIK.[N]	1xBiotin [K4]	1	20	P04040	P04040 [234-243]	P04040 1xBiotin [K237]	Catalase OS=Homo sapiens OX=9606 GN=CAT PE=1 SV=3	1	1462.71	0.75	0.905	0.391	0.977223	0.995994	0.751311	44.3	214.7	193.1	78.8	50.3	62.6	30.1	144.8	214.8	57.2	56.6	52.8	201457	975686	877599	358101	228477	284352	136957	658013	976116	260131	257318	239991	2.94	32.89
[R].TQKNLGNWK.[E]	1xBiotin [K3]	2	1	Q13753	Q13753 [895-903]	Q13753 1xBiotin [K897]	Laminin subunit gamma-2 OS=Homo sapiens OX=9606 GN=LAMC2 PE=1 SV=2	1	1314.66	1.194	0.902	1.668	0.999984	0.994595	0.820847	126	58.4	30.6	289.5	22.4	129	108.8	31.8	69.8	94.6	122.7	116.4	13213.9	6129	3208.72	30359	2345.28	13531.9	11406.4	3334.78	7316.61	9923.64	12865.2	12202	2.01	38.79
[K].VDKSAVGFEYQGK.[T]	1xBiotin [K3]	3	2	Q14247	Q14247 [206-218]	Q14247 1xBiotin [K208]	Src substrate cortactin OS=Homo sapiens OX=9606 GN=CTTN PE=1 SV=2	1	1653.79	0.985	0.893	1.12	0.999473	0.984186	0.752399	46.7	136.8	94.1	127.2	116.3	69.8	92.7	51.3	113.4	88.7	103.8	159.1	2516.31	7367.43	5066.78	6849.67	6260.71	3760.66	4990.19	2761.1	6105.08	4775.78	5589.88	8567.8	1.87	41.67
[R].TLSDYNIQKESTLHLVLR.[L]	1xBiotin [K9]	4	1	P62987	P62987 [55-72]	P62987 1xBiotin [K63]	Ubiquitin-60S ribosomal protein L40 OS=Homo sapiens OX=9606 GN=UBA52 PE=1 SV=2	1	2356.23	2.217	0.883	0.526	0.0544871	0.921197	0.199496	82.9	50.9	68.3	67.9	148	90.2	159.1	151.5	121.3	59.6	120.7	79.6	3817.09	2345.68	3146.3	3128.86	6814.63	4153.95	7326.47	6974.5	5584.55	2742.46	5556.7	3666.85	1.96	55.11
[R].ISVYYNEATGGKYVPR.[A]	1xBiotin [K12]	1	20	P07437	P07437 [47-62]	P07437 1xBiotin [K58]	Tubulin beta chain OS=Homo sapiens OX=9606 GN=TUBB PE=1 SV=2	1	2043	3.135	0.872	1.326	0.96257	0.995596	0.632088	112.8	31.4	9.9	184.2	113.8	149.8	120.8	8.9	98.5	107.8	131.4	130.6	70371.8	19604.2	6162.09	114903	70986.6	93479.8	75333.1	5577.88	61457.6	67268.2	81953.1	81502.7	3.14	45.21
[K].IYKIGQGYLIK.[D]	1xBiotin [K3]	1	2	P39023	P39023 [284-294]	P39023 1xBiotin [K286]	60S ribosomal protein L3 OS=Homo sapiens OX=9606 GN=RPL3 PE=1 SV=2	1	1521.85	2.187	0.872	0.669	0.0541041	0.954174	0.516688	57	92.8	49.2	104.5	95.7	64.1	112.3	194.5	124.7	83.4	142.9	78.7	4386.52	7139.21	3786.76	8031.27	7357.85	4930.26	8637.62	14955.5	9592.02	6412.39	10985.6	6053.9	2.61	50.27
[R].EKSDQLLSR.[A]	1xBiotin [K2]	2	1	Q13753	Q13753 [918-926]	Q13753 1xBiotin [K919]	Laminin subunit gamma-2 OS=Homo sapiens OX=9606 GN=LAMC2 PE=1 SV=2	1	1301.65	1.678	0.865	2.034	0.400322	0.999676	0.311673	29.1	44.8	39.5	175	155.7	98.7	151.6	31.5	66.3	111.6	161.5	134.7	3107.3	4783.19	4211.46	18666.8	16614.5	10530.7	16166.8	3357.3	7067.82	11905.2	17226.2	14373.2	1.98	35.94
[R].SGEPQTFTLKFK.[R]	1xBiotin [K10]	5	2	P05556	P05556 [125-136]	P05556 1xBiotin [K134]	Integrin beta-1 OS=Homo sapiens OX=9606 GN=ITGB1 PE=1 SV=2	1	1608.81	0.97	0.863	1.013	0.967384	0.997636	0.966539	108.1	103.4	62.4	117.7	76.5	117.8	100.3	111.1	81.3	101.6	131.7	88.1	6876.68	6582.42	3973.57	7489.94	4867.35	7495.49	6381.98	7070.15	5173.63	6466.45	8380.45	5604.29	2.15	50.19
[R].VIKDFMIQGGDFTR.[G]	1xBiotin [K3]; 1xOxidation [M6]	1	2	P23284	P23284 [96-109]	P23284 1xBiotin [K98]	Peptidyl-prolyl cis-trans isomerase B OS=Homo sapiens OX=9606 GN=PPIB PE=1 SV=2	1	1868.9	3.247	0.857	0.295	0.76507	0.998229	0.412848	239.4	38.8	53.3	74.1	59.5	25.2	53.1	318.9	172.9	51	74	39.8	25936.3	4204.75	5769.96	8025.35	6444.57	2730.18	5749.81	34546.4	18733	5522.51	8018.78	4311.34	2.09	50.02
[K].NAKFYPVTR.[E]	1xBiotin [K3]	1	3	P54851	P54851 [127-135]	P54851 1xBiotin [K129]	Epithelial membrane protein 2 OS=Homo sapiens OX=9606 GN=EMP2 PE=1 SV=1	1	1321.67	0.721	0.853	1.18	0.968686	0.868624	0.998692	139	33	106	105	144.8	105.7	76.4	65.4	160.8	82.8	90.2	90.9	32523.7	7725.15	24799.7	24569.4	33891.3	24741.9	17889.7	15311.2	37622.4	19378.4	21109.8	21263.9	1.56	40.43
[K].TAKGLDFEAK.[Q]	1xBiotin [K3]	1	2	P12830	P12830 [438-447]	P12830 1xBiotin [K440]	Cadherin-1 OS=Homo sapiens OX=9606 GN=CDH1 PE=1 SV=3	1	1305.65	3.662	0.846	0.305	0.259694	0.778551	0.276663	52.9	44.8	69.7	46.2	69.8	220.8	193.7	59.8	268.8	40.9	73.4	59.1	4768.1	4037.76	6283.33	4168.13	6290.92	19896.7	17461.1	5388.44	24224.5	3687.92	6617.65	5324.61	1.66	40.59
[K].KDVFGLR.[R]	1xBiotin [K1]	2	2	O43278	O43278 [447-453]	O43278 1xBiotin [K447]	Kunitz-type protease inhibitor 1 OS=Homo sapiens OX=9606 GN=SPINT1 PE=1 SV=2	1	1060.56	0.577	0.843	3.133	0.666426	0.979839	0.279566	127	66.3	54.1	142.3	79.5	213.7	121.1	19.1	38.3	95.3	120	123.2	14475.9	7560.67	6170.86	16218.3	9061.04	24357.6	13796.3	2171.11	4365.71	10864.7	13676.2	14039.1	1.88	45.69
[R].GNPTVEVDLFTSKGLFR.[A]	1xBiotin [K13]	1	5	P06733	P06733 [16-32]	P06733 1xBiotin [K28]	Alpha-enolase OS=Homo sapiens OX=9606 GN=ENO1 PE=1 SV=2	1	2106.07	0.783	0.842	0.798	0.959943	1	0.721366	92.4	67.3	115	79.4	68.5	56.8	370	54.8	72.3	43.6	57.7	122.1	4642.54	3384.52	5778.59	3988.88	3444.34	2855.13	18595.5	2753.6	3633.71	2189.66	2899.42	6138.43	2.39	62.38
[K].ELKNLIPK.[S]	1xBiotin [K3]	5	1	P05556	P05556 [347-354]	P05556 1xBiotin [K349]	Integrin beta-1 OS=Homo sapiens OX=9606 GN=ITGB1 PE=1 SV=2	1	1180.68	5.508	0.84	0.9	0.000744338	0.900358	0.948857	15.7	42.5	23.2	148.2	136.7	111.4	98.6	127.6	160.5	92.9	128	114.8	2260.87	6121.05	3334.61	21330.9	19677.1	16044.1	14190.8	18365.6	23106.5	13370.2	18435.7	16531	1.91	46.18
[K].KDVLETFTVK.[S]	1xBiotin [K1]	1	19	P21926	P21926 [170-179]	P21926 1xBiotin [K170]	CD9 antigen OS=Homo sapiens OX=9606 GN=CD9 PE=1 SV=4	1	1405.74	0.869	0.825	1.415	0.769827	0.870459	0.231493	85.9	119.1	61.7	128	160.3	99.8	74.6	58.7	78.6	143.2	105.6	84.4	86066.9	119334	61848.3	128343	160718	100021	74798.2	58871.7	78821.1	143562	105866	84580.9	2.76	51.14
[R].GLDSKASLILR.[S]	1xBiotin [K5]	8	19	P23229	P23229 [982-992]	P23229 1xBiotin [K986]	Integrin alpha-6 OS=Homo sapiens OX=9606 GN=ITGA6 PE=1 SV=5	1	1398.78	0.73	0.816	1.112	0.99238	0.96178	0.999967	113.1	100.1	108.3	209.3	107.7	12	79	142.9	64.7	87	87.9	87.9	74255.3	65744.2	71099.2	137406	70732.4	7879.16	51891.1	93791.1	42482	57127.6	57692.1	57717	2.97	53.99
[R].AGKIVVNLTGR.[L]	1xBiotin [K3]	1	1	P62244	P62244 [58-68]	P62244 1xBiotin [K60]	40S ribosomal protein S15a OS=Homo sapiens OX=9606 GN=RPS15A PE=1 SV=2	1	1353.77	1.87	0.815	0.437	0.385694	0.944003	0.214678	97.5	102.1	47.8	104.6	97.9	51.2	182.3	73.1	239.5	80.5	79.7	44	7102.75	7435.84	3480.65	7618.17	7131.57	3729.41	13283.8	5328.13	17447.3	5864.04	5809.05	3205.48	1.76	44.54
[K].VKKPATAAGTK.[K]	1xBiotin [K2]	1	2	P16402	P16402 [159-169]	P16402 1xBiotin [K160]	Histone H1.3 OS=Homo sapiens OX=9606 GN=H1-3 PE=1 SV=2	1	1297.73	0.891	0.809	1.124	0.998126	0.994792	0.999922	131.7	79.2	83.5	41.3	121.6	103.4	234.6	74.4	38.9	83.6	148.1	59.7	7977.19	4799.54	5056.2	2499.33	7365.05	6265	14208.6	4505.88	2353.9	5066.55	8972.66	3613.58	1.76	17.36
[K].LVSSTLFGNTKPR.[K]	1xBiotin [K11]	1	9	Q14512	Q14512 [150-162]	Q14512 1xBiotin [K160]	Fibroblast growth factor-binding protein 1 OS=Homo sapiens OX=9606 GN=FGFBP1 PE=1 SV=1	0	1645.87	1.291	0.803	0.696	0.972165	1	0.909822	87.4	237.1	33.7	118.7	97.9	42.5	76.3	112.8	151.4	63	100.6	78.6	14437.5	39169.7	5565.56	19617.7	16165.8	7028.69	12601.2	18642	25004	10413.4	16618.1	12981.5	2.11	45.91
[K].YLEKYYNLK.[N]	1xBiotin [K4]	1	4	P03956	P03956 [37-45]	P03956 1xBiotin [K40]	Interstitial collagenase OS=Homo sapiens OX=9606 GN=MMP1 PE=1 SV=3	1	1459.73	2.23	0.799	0.409	0.654622	0.983866	0.837868	86.8	70	41	79.9	91.7	33.8	156.2	34.5	361.7	121.8	63.9	58.8	6834.76	5514.29	3231.63	6289.95	7215.9	2661.31	12295	2713.81	28474.7	9589.31	5027.74	4628.68	2.13	45.08
[R].DIKGESLFQGR.[G]	1xBiotin [K3]	1	15	P09758	P09758 [229-239]	P09758 1xBiotin [K231]	Tumor-associated calcium signal transducer 2 OS=Homo sapiens OX=9606 GN=TACSTD2 PE=1 SV=3	1	1475.73	1.132	0.798	1.237	0.999601	0.788271	0.673947	72.5	121.1	68	153.8	95.3	127.3	67.1	102.1	82.1	101.6	90.2	118.9	70648	117916	66198.8	149783	92845.6	124000	65386.6	99494	79988.4	98937.6	87887.4	115795	1.99	47.88
[R].LKLEPHEGLLLR.[F]	1xBiotin [K2]	4	17	P08195	P08195 [614-625]	P08195 1xBiotin [K615]	4F2 cell-surface antigen heavy chain OS=Homo sapiens OX=9606 GN=SLC3A2 PE=1 SV=3	1	1643.93	1.022	0.796	1.16	0.993444	0.981421	0.590811	96.8	87.5	81.4	131	87.6	130.4	89.5	117.4	57	103.8	117.7	99.8	124793	112768	104925	168842	112854	167983	115287	151301	73418.2	133785	151673	128653	2.31	46.23
[R].VNHVTLSQPKIVK.[W]	1xBiotin [K10]	1	6	P61769	P61769 [102-114]	P61769 1xBiotin [K111]	Beta-2-microglobulin OS=Homo sapiens OX=9606 GN=B2M PE=1 SV=1	1	1688.95	1.244	0.796	0.866	1	0.645542	0.984803	105.5	73.9	90.4	131.2	122.3	108.8	112.4	53.7	116.2	90.7	97.6	97.3	53305.1	37353.1	45675.8	66273.9	61805.3	54980.4	56799.2	27138.6	58727.6	45807.2	49296.8	49168.9	2.44	35.72
[K].TTILYKLK.[LG]	1xBiotin [K6]	10	2	P61204	P61204 [31-38]	P61204 1xBiotin [K36]	ADP-ribosylation factor 3 OS=Homo sapiens OX=9606 GN=ARF3 PE=1 SV=2	1	1205.7	1.389	0.792	0.586	0.214879	0.986572	0.162904	77.2	59.8	76.9	52.1	98.5	79	87.4	106.7	364.1	62.6	73.3	62.5	5754.77	4462.62	5732.35	3885.19	7342.23	5892.74	6518.08	7959.78	27150.6	4666.57	5467.4	4658.71	1.25	47.6
[R].INVYYNEATGGKYVPR.[A]	1xBiotin [K12]	1	14	P68371	P68371 [47-62]	P68371 1xBiotin [K58]	Tubulin beta-4B chain OS=Homo sapiens OX=9606 GN=TUBB4B PE=1 SV=1	1	2070.01	1.433	0.785	3.504	0.99911	0.977836	0.338612	162.8	22.8	18.1	217.4	117.9	145.6	105.4	15.1	32.6	110	137.9	114.3	56718.6	7928.75	6316.46	75757.1	41082.1	50727.3	36716.8	5268.23	11361.8	38338.3	48042.5	39810.6	2.3	45.25
[R].LVKSQLQGLSASAGLLEQMR.[H]	1xBiotin [K3]; 1xOxidation [M19]	4	11	Q16787-1	Q16787-1 [233-252]	Q16787-1 1xBiotin [K235]	Isoform 1 of Laminin subunit alpha-3 OS=Homo sapiens OX=9606 GN=LAMA3	1	2371.25	9.047	0.769	2.211	0.681158	0.962529	0.827615	117.5	4.2	6.7	175.4	192.9	15.2	205.2	61	11.6	155.1	134.9	120.1	59519.6	2132.31	3415.82	88827.5	97672.3	7720.56	103892	30902.2	5893.59	78533.9	68329.5	60794.6	4.06	55.05
[K].YTQELTLKR.[Q]	1xBiotin [K8]	8	19	P23229	P23229 [587-595]	P23229 1xBiotin [K594]	Integrin alpha-6 OS=Homo sapiens OX=9606 GN=ITGA6 PE=1 SV=5	1	1377.72	0.674	0.754	1.018	0.118248	0.0790245	0.999199	91.4	147.3	117.9	154.3	107.3	102.6	72.9	79.4	89.8	83.6	80.9	72.8	147848	238330	190736	249742	173560	166035	117906	128504	145333	135304	130857	117736	2.49	40.01
[K].VFIYHGSANGINTKPTQVLK.[G]	1xBiotin [K]	8	7	P23229	P23229 [446-465]	P23229 1xBiotin [K]	Integrin alpha-6 OS=Homo sapiens OX=9606 GN=ITGA6 PE=1 SV=5	0	2413.27	0.852	0.754	3.751	0.987368	0.910074	0.309434	118.8	38	20.1	206.3	144.6	161	122.1	32.4	12.8	127.6	95.1	121.4	24654.6	7876.53	4160.39	42800.8	30003.9	33396.9	25323	6712.72	2653.84	26482.9	19722.9	25179.7	4.61	44.62
[R].AAFVSEQQQKLSR.[L]	1xBiotin [K10]	2	33	P26006	P26006 [629-641]	P26006 1xBiotin [K638]	Integrin alpha-3 OS=Homo sapiens OX=9606 GN=ITGA3 PE=1 SV=5	1	1717.87	1.006	0.745	1.011	0.611046	0.0876054	0.872141	93.5	93.1	106.7	127.6	131.9	104.9	73.4	94	94.7	95.1	101.4	83.7	209022	208236	238704	285389	294970	234606	164213	210349	211733	212651	226818	187192	3.29	38.39
[K].AVEHINKTIAPALVSK.[K]	1xBiotin [K7]	1	11	P06733	P06733 [65-80]	P06733 1xBiotin [K71]	Alpha-enolase OS=Homo sapiens OX=9606 GN=ENO1 PE=1 SV=2	1	1917.06	2.238	0.744	0.153	0.972985	0.921969	0.211927	82.4	120.4	118.5	73.5	54.5	49.1	31.3	278	265.1	40.6	34.4	52.3	81087.6	118440	116546	72342.3	53637.4	48311.5	30768.5	273480	260772	39897.2	33883.4	51445.1	2.31	42.09
[K].AATALKDVVK.[V]	1xBiotin [K6]	5	3	Q15084	Q15084 [68-77]	Q15084 1xBiotin [K73]	Protein disulfide-isomerase A6 OS=Homo sapiens OX=9606 GN=PDIA6 PE=1 SV=1	1	1241.69	0.125	0.743	1.082	0.318094	0.934527	0.785041	67.8	371.8	235.2	42.8	64.4	35.4	28.2	29.4	228.7	31.8	31.3	33.2	11887.5	65184.6	41237.7	7497.88	11284.3	6213.46	4944.33	5154.19	40085.5	5574.56	5488.18	5820.22	2.18	40.08
[K].GEVFNELVGKQR.[I]	1xBiotin [K10]	5	14	P05556	P05556 [229-240]	P05556 1xBiotin [K238]	Integrin beta-1 OS=Homo sapiens OX=9606 GN=ITGB1 PE=1 SV=2	1	1601.81	0.819	0.743	1.227	0.996561	0.207724	0.999999	96.2	95.1	85.5	133.1	113.3	128.6	77.9	131.3	69.6	95.7	78.2	95.5	56242	55596.8	49954.1	77814.6	66244.7	75175.3	45509.6	76726.8	40676.3	55916.2	45739	55840.4	2.39	47.33
[K].EIKAIASIPTER.[Y]	1xBiotin [K3]	1	6	P17301	P17301 [328-339]	P17301 1xBiotin [K330]	Integrin alpha-2 OS=Homo sapiens OX=9606 GN=ITGA2 PE=1 SV=1	1	1553.84	0.478	0.741	0.748	0.372041	0.940898	0.999995	72	277.8	176.3	85.1	93.7	67.1	84.3	16.4	146.9	63	49.5	67.8	14347.6	55334.9	35117.9	16947.9	18653.8	13365.9	16788.8	3273.83	29256.2	12556.9	9859.94	13493.5	1.6	44.93
[R].NIGKTLVTR.[T]	1xBiotin [K4]	1	4	P61247	P61247 [43-51]	P61247 1xBiotin [K46]	40S ribosomal protein S3a OS=Homo sapiens OX=9606 GN=RPS3A PE=1 SV=2	1	1227.69	0.648	0.739	0.496	0.396865	0.785533	0.63853	80.4	177.5	266.6	92.2	77.1	61.8	40.8	126.7	115	58.9	46.1	57	20606.6	45506.1	68372.7	23646.9	19776.3	15852.7	10449.8	32489.4	29477	15090.7	11828.4	14608.4	1.96	38.58
[K].QISGFGKK.[F]	1xBiotin [K7]	16	10	P15529	P15529 [238-245]	P15529 1xBiotin [K244]	Membrane cofactor protein OS=Homo sapiens OX=9606 GN=CD46 PE=1 SV=3	1	1090.57	0.641	0.735	1.278	0.222644	0.217715	0.901094	91	107.5	132.2	119.9	99.7	151.1	68.9	64.8	104.9	91.6	88.1	80.4	123717	146155	179785	162981	135527	205411	93710.5	88053.9	142604	124476	119788	109262	1.94	34.99
[K].KLVWVPSDK.[S]	1xBiotin [K1]	1	4	P35579	P35579 [30-38]	P35579 1xBiotin [K30]	Myosin-9 OS=Homo sapiens OX=9606 GN=MYH9 PE=1 SV=4	1	1297.7	2.549	0.714	0.344	0.140532	0.936819	0.246763	77.5	100.2	28.5	109.5	65.4	95.3	79.2	197.5	233.8	65.9	68	79.3	19722.5	25514.2	7246.39	27878	16646.6	24245.1	20170.6	50274.3	59500.9	16764.1	17301.7	20173.5	1.94	45.92
[R].LNVFAKPEATEVSPNK.[G]	1xBiotin [K6]	1	21	P50895	P50895 [141-156]	P50895 1xBiotin [K146]	Basal cell adhesion molecule OS=Homo sapiens OX=9606 GN=BCAM PE=1 SV=2	0	1970.01	0.48	0.706	1.569	0.429842	0.681395	0.437555	124.8	150.6	45.7	167	115	133.2	84.1	35.6	60	89.7	94.1	100.2	74705.9	90111.3	27338.1	99946.6	68828.6	79689.5	50336.6	21326	35878.7	53691	56296.1	59953.7	2.55	48.05
[K].SKGVPVISVK.[T]	1xBiotin [K2]	4	4	Q15424	Q15424 [569-578]	Q15424 1xBiotin [K570]	Scaffold attachment factor B1 OS=Homo sapiens OX=9606 GN=SAFB PE=1 SV=4	1	1239.71	2.344	0.699	0.149	0.874839	0.896148	0.210521	56.4	115.3	98.7	71.5	48.5	49.3	27.7	231.3	390.4	30.5	34.4	46.1	24966.7	51045.6	43692.7	31662.8	21469.6	21815.4	12251.7	102413	172853	13494.4	15244.1	20395.7	2.36	41.92
[K].KGLTPSQIGVILR.[D]	1xBiotin [K1]	1	3	P62277	P62277 [43-55]	P62277 1xBiotin [K43]	40S ribosomal protein S13 OS=Homo sapiens OX=9606 GN=RPS13 PE=1 SV=2	1	1607.93	0.931	0.694	0.727	0.54736	0.6058	0.937292	85.2	309.5	80	77.2	147.7	83.1	61.5	79.3	85.8	39.6	93.4	57.7	6831.44	24815.8	6412.21	6191.15	11841	6662.78	4930.11	6356.96	6880.5	3171.79	7486.18	4621.97	1.69	54.29
[K].GLASLKSEMR.[E]	1xBiotin [K6]; 1xOxidation [M9]	2	1	Q13753	Q13753 [1045-1054]	Q13753 1xBiotin [K1050]	Laminin subunit gamma-2 OS=Homo sapiens OX=9606 GN=LAMC2 PE=1 SV=2	1	1333.66	4.13	0.69	1.259	0.385477	0.849276	0.779688	95.7	21.6	12.1	163.1	198.5	145.2	89.4	34.4	106	114.1	107.5	112.5	18226.7	4124.32	2296.48	31071.5	37812.6	27657.4	17034.3	6558.13	20202.6	21746.2	20474.4	21440.8	1.99	38.11
[R].FCKTTNTVEPLR.[G]	1xBiotin [K3]; 1xCarbamidomethyl [C2]	1	8	Q14210	Q14210 [44-55]	Q14210 1xBiotin [K46]	Lymphocyte antigen 6D OS=Homo sapiens OX=9606 GN=LY6D PE=1 SV=1	1	1691.82	3.32	0.682	0.953	0.63193	0.957594	0.953713	146.3	14.5	31.2	124	150.1	144.6	103.5	38.4	126.8	130.5	98.6	91.6	21213.1	2106.98	4517.61	17977.1	21763.7	20963.1	15000.6	5561.26	18386.9	18923.4	14300.5	13282.8	2.33	40.25
[R].KLNFQVELLLDK.[L]	1xBiotin [K1]	3	5	P06756	P06756 [520-531]	P06756 1xBiotin [K520]	Integrin alpha-V OS=Homo sapiens OX=9606 GN=ITGAV PE=1 SV=2	1	1685.93	2.266	0.679	1.055	0.830121	0.651737	0.997557	119.6	40.3	38.8	220.1	95.4	141.7	91.2	134.7	43.8	59.2	119	96.3	15400.2	5186.45	4991.51	28346.4	12285.1	18255.2	11750.7	17343.8	5641.59	7622.2	15323.4	12402.1	3.4	60.26
[K].VIPELNGKLTGMAFR.[V]	1xBiotin [K8]; 1xOxidation [M12]	2	13	P04406	P04406 [220-234]	P04406 1xBiotin [K227]	Glyceraldehyde-3-phosphate dehydrogenase OS=Homo sapiens OX=9606 GN=GAPDH PE=1 SV=3	1	1887.98	0.806	0.679	1.14	0.664568	0.454377	0.968349	92.3	91.5	125.6	143.4	124.9	113.7	74.4	130.5	44.1	109.4	84.8	65.5	70567.8	69952.6	96013.5	109645	95464.7	86877.2	56843.6	99745.7	33737.3	83608.6	64817.3	50036.3	3.07	54.29
[K].NNQKSEPLIGR.[K]	1xBiotin [K4]	15	5	P02751	P02751 [2069-2079]	P02751 1xBiotin [K2072]	Fibronectin OS=Homo sapiens OX=9606 GN=FN1 PE=1 SV=5	1	1481.75	3.696	0.679	1.081	0.412009	0.68482	0.997369	146.2	14.6	21.2	122.6	125	234.1	78.5	65.6	142	84.9	58.1	107.4	44069.3	4389.92	6402	36966.6	37688.1	70596.1	23661.7	19768.8	42805.3	25584	17504.2	32380	2.17	36.29
[K].ITYKYTGK.[G]	1xBiotin [K4]	1	13	Q14126	Q14126 [85-92]	Q14126 1xBiotin [K88]	Desmoglein-2 OS=Homo sapiens OX=9606 GN=DSG2 PE=1 SV=2	1	1199.61	0.566	0.679	1.005	0.197111	0.49783	0.944741	119.3	145.9	124.3	88.6	104.1	113.3	70.4	68.7	129.4	70.7	65.1	100.2	71825.7	87863.1	74869.3	53374.5	62688.2	68195.7	42358.8	41365.4	77932.3	42551.3	39179.7	60327.8	2.29	34.52
[K].LVSEAKAQLR.[D]	1xBiotin [K6]	1	8	P35052	P35052 [378-387]	P35052 1xBiotin [K383]	Glypican-1 OS=Homo sapiens OX=9606 GN=GPC1 PE=1 SV=2	1	1340.74	1.245	0.669	0.466	0.918219	0.966169	0.967368	87.7	166	112.4	97.5	69.2	100.5	139.9	25.9	185.6	62.6	65.2	87.4	19241.7	36421.9	24652	21385.1	15189.1	22044.2	30683.4	5686.51	40701.6	13740.4	14304.5	19165.8	2.35	37.24
[R].SGGYSSGKQGR.[S]	1xBiotin [K8]	5	16	Q15084	Q15084 [143-153]	Q15084 1xBiotin [K150]	Protein disulfide-isomerase A6 OS=Homo sapiens OX=9606 GN=PDIA6 PE=1 SV=1	1	1309.6	1.57	0.664	0.255	0.99871	0.828295	0.311323	100.1	191.9	92.7	78.5	58.3	60.3	29.2	157.1	305.8	52.5	33.6	40	78542.4	150624	72791.5	61584.7	45769.8	47323.8	22917.3	123316	240024	41228.2	26348.9	31425.9	3.01	21.59
[R].DKLRPIPITASVEIQEPSSR.[R]	1xBiotin [K2]	8	9	P23229	P23229 [614-633]	P23229 1xBiotin [K615]	Integrin alpha-6 OS=Homo sapiens OX=9606 GN=ITGA6 PE=1 SV=5	1	2462.31	0.881	0.662	0.683	0.616191	0.251728	0.593774	83.6	182.5	115.4	123.1	98	104.8	101.6	118.8	63.8	59.7	69.4	79.3	35235.5	76861.1	48611.4	51838.6	41272.3	44162.6	42812.8	50034.2	26894.8	25138.1	29230.4	33410.6	4.21	49.7
[K].TKDEPQR.[E]	1xBiotin [K2]	1	17	P21926	P21926 [134-140]	P21926 1xBiotin [K135]	CD9 antigen OS=Homo sapiens OX=9606 GN=CD9 PE=1 SV=4	1	1099.52	1.005	0.66	0.762	0.732344	0.337398	0.347173	73.5	95.5	104.3	110.7	102.6	123.4	177.8	81	95.9	73.1	95.7	66.4	110665	143774	157009	166674	154543	185755	267789	121943	144443	110055	144163	100042	1.87	19.9
[R].GFGGKFGVQMDR.[V]	1xBiotin [K5]	3	7	Q14247	Q14247 [120-131]	Q14247 1xBiotin [K124]	Src substrate cortactin OS=Homo sapiens OX=9606 GN=CTTN PE=1 SV=2	1	1524.71	1.655	0.658	2.116	0.946123	0.856879	0.458457	203.3	23.8	28.5	230.5	151.8	124.2	83.3	12.4	47.2	100.3	94.7	99.9	42476.6	4980.87	5962.69	48169.7	31720.1	25962.8	17404.6	2586.91	9865.43	20957.2	19792.5	20872.8	3.01	48.6
[R].KSTDSPVECMGQEK.[G]	1xBiotin [K1]; 1xCarbamidomethyl [C9]; 1xOxidation [M10]	1	3	P13726	P13726 [233-246]	P13726 1xBiotin [K233]	Tissue factor OS=Homo sapiens OX=9606 GN=F3 PE=1 SV=1	1	1837.78	0.448	0.648	0.125	0.970888	0.938264	0.441361	13.7	361.2	274	23.6	22.7	25.8	9	122.6	306.7	15.3	8.8	16.7	4260.95	112471	85304.1	7336.81	7065.31	8023.18	2814.27	38178.5	95507.6	4754.49	2744.05	5187.3	2.68	26.29
[R].KNFDQEPLGK.[E]	1xBiotin [K1]	2	4	Q8IZJ1	Q8IZJ1 [153-162]	Q8IZJ1 1xBiotin [K153]	Netrin receptor UNC5B OS=Homo sapiens OX=9606 GN=UNC5B PE=1 SV=2	1	1401.68	0.907	0.647	1.693	0.911229	0.881785	0.501844	163.4	70.4	35.9	89.1	177.4	167	83	63.8	35.3	79	127.8	108.1	18539.5	7984.61	4073.54	10109.6	20130.5	18956	9424.95	7243.18	4007.55	8961.75	14499.5	12263.6	2.22	37.95
[R].FVGHTKDVLSVAFSSDNR.[Q]	1xBiotin [K6]	1	1	P63244	P63244 [101-118]	P63244 1xBiotin [K106]	Receptor of activated protein C kinase 1 OS=Homo sapiens OX=9606 GN=RACK1 PE=1 SV=3	1	2205.08	0.897	0.644	0.862	0.999272	0.8301	0.739205	136	88	83.9	105.5	147.9	60.8	191.1	75.6	78.9	52	68	112.4	7353.08	4756.96	4536.39	5707.17	7997.82	3285.65	10332.2	4085.24	4265.35	2811.14	3676.04	6079.59	2.28	50.55
[K].AYGQALAKLGHASDR.[I]	1xBiotin [K8]	2	2	P29401	P29401 [320-334]	P29401 1xBiotin [K327]	Transketolase OS=Homo sapiens OX=9606 GN=TKT PE=1 SV=3	1	1783.89	0.673	0.633	1.066	0.999907	0.757128	1	110.5	44.4	142.5	125.3	99	137.1	66.8	132.7	74.4	70.4	79.3	117.6	19746.6	7943.98	25481.9	22399.2	17699.2	24518.3	11940.7	23722.3	13297.5	12578.3	14172.9	21033.1	1.87	41.72
[K].DYSSGFGGKYGVQADR.[V]	1xBiotin [K9]	3	12	Q14247	Q14247 [153-168]	Q14247 1xBiotin [K161]	Src substrate cortactin OS=Homo sapiens OX=9606 GN=CTTN PE=1 SV=2	1	1932.85	0.218	0.63	2.831	0.019749	0.529422	0.148881	129.7	135.4	155.4	147.9	132.8	132.5	82.8	12.9	29.5	73.6	83.9	83.7	30509.3	31859.1	36565.8	34813.7	31244.4	31179.3	19472.8	3046.15	6953.14	17311.6	19734.1	19684	3.61	43.66
[R].HLKIVYR.[R]	1xBiotin [K3]	1	5	P61927	P61927 [66-72]	P61927 1xBiotin [K68]	60S ribosomal protein L37 OS=Homo sapiens OX=9606 GN=RPL37 PE=1 SV=2	1	1154.65	1.042	0.624	0.579	0.983327	0.320053	0.583135	71.1	153.7	113.9	110.1	121.4	109.9	48.7	118.7	155.8	73.4	54.5	68.7	48962.2	105870	78408.8	75843.8	83592	75703.7	33535.2	81731.6	107283	50548.4	37533.4	47296.3	2.06	34.36
[R].WNNVKPIR.[L]	1xBiotin [K5]	8	5	P23229	P23229 [400-407]	P23229 1xBiotin [K404]	Integrin alpha-6 OS=Homo sapiens OX=9606 GN=ITGA6 PE=1 SV=5	0	1252.66	2.435	0.62	1.252	0.504136	0.666496	0.998609	126.9	30.4	23	176.3	134.5	149.5	74.1	52.8	157.7	92.8	101.1	80.7	30677.8	7361.61	5568.75	42633.5	32525.1	36155.5	17922.9	12764	38140.7	22434.4	24455.9	19503.6	2.27	38.79
[K].VIPELNGKLTGMAFR.[V]	1xBiotin [K8]	2	2	P04406	P04406 [220-234]	P04406 1xBiotin [K227]	Glyceraldehyde-3-phosphate dehydrogenase OS=Homo sapiens OX=9606 GN=GAPDH PE=1 SV=3	1	1871.99	3.445	0.614	0.356	0.975537	0.996608	0.875231	390.8	35	29.8	86.2	69.9	51.1	47.6	120.4	168	42.9	38.8	119.4	34265.5	3064.97	2612.89	7554.08	6132.42	4478.25	4171.12	10557.6	14729.8	3762.78	3404.65	10470.1	1.76	57.53
[R].LAYIAHPKLGK.[R]	1xBiotin [K8]	1	4	P47914	P47914 [96-106]	P47914 1xBiotin [K103]	60S ribosomal protein L29 OS=Homo sapiens OX=9606 GN=RPL29 PE=1 SV=2	1	1436.81	0.462	0.603	1.307	0.057443	0.10063	0.776801	127.8	177.4	73.7	150.7	122.1	128	59	53.3	78.6	79.9	72.3	77.2	48245.1	66931.6	27799.6	56884.7	46082.1	48309.8	22273.3	20119.7	29659.6	30144.1	27273.1	29122	1.68	36.67
[K].LKPEDITQIQPQQLVLR.[L]	1xBiotin [K2]	5	10	P05556	P05556 [106-122]	P05556 1xBiotin [K107]	Integrin beta-1 OS=Homo sapiens OX=9606 GN=ITGB1 PE=1 SV=2	0	2245.24	3.434	0.6	1.097	0.969344	0.992226	0.72828	108.8	16.9	29.8	187.3	186.8	29.8	134	102.2	11.7	180.4	112.1	100.3	21334.5	3314.57	5836.33	36741.2	36648.5	5845.32	26288.9	20042	2289.1	35395.3	21986.4	19672.3	3.76	56.19
[R].LVKGPDPSSPAFR.[I]	1xBiotin [K3]	1	4	P07996	P07996 [48-60]	P07996 1xBiotin [K50]	Thrombospondin-1 OS=Homo sapiens OX=9606 GN=THBS1 PE=1 SV=2	1	1596.82	1.649	0.594	0.285	0.906422	0.463125	0.0814135	96	110.3	113.2	87.4	88.1	84.3	55.5	221.7	181.9	60.9	48.9	51.9	38973.3	44790.4	45958.5	35469.5	35777.7	34224.3	22521.6	90022	73858.8	24724.8	19871.6	21081.8	1.94	40.26
[R].IIGLKPEGVPR.[I]	1xBiotin [K5]	2	8	P54709	P54709 [178-188]	P54709 1xBiotin [K182]	Sodium/potassium-transporting ATPase subunit beta-3 OS=Homo sapiens OX=9606 GN=ATP1B3 PE=1 SV=1	0	1404.8	0.573	0.592	1.596	0.724691	0.661485	0.424344	110.1	107.4	28.7	145.8	166	205.2	82	13	61.6	99.8	82.2	98.3	23120.8	22565.8	6019.22	30622.5	34859.3	43108	17215.8	2736.91	12930.7	20971.2	17272.3	20638.8	1.51	45.52
[R].SGKPAELLKMFGIDR.[D]	1xBiotin [K9]	2	1	P29401	P29401 [595-609]	P29401 1xBiotin [K603]	Transketolase OS=Homo sapiens OX=9606 GN=TKT PE=1 SV=3	1	1887.98	0.506	0.592	0.686	0.894738	0.491079	0.892366	71	201.6	35.4	572.4	41.6	26	17.4	125	35.9	24.6	13.8	35.1	13195.9	37481.8	6586.61	106407	7742.31	4831.19	3243.58	23245.8	6682.72	4582.25	2564.69	6523.39	2.3	57.6
[K].KSVQYDDVPEYK.[D]	1xBiotin [K1]	3	13	Q13740	Q13740 [76-87]	Q13740 1xBiotin [K76]	CD166 antigen OS=Homo sapiens OX=9606 GN=ALCAM PE=1 SV=2	1	1696.79	1.047	0.591	0.936	0.655358	0.814478	0.997451	102.2	12.3	86	142.6	170.3	132.2	97.9	72.7	90	84.2	75.2	134.3	39261.1	4742.47	33024.9	54749.9	65401.1	50763.9	37593.4	27935.9	34575.7	32346.9	28875.5	51588.4	3.65	38.97
[R].IGDLQAFQGHGAGNLAGLKGR.[L]	1xBiotin [K19]	4	9	P08195	P08195 [227-247]	P08195 1xBiotin [K245]	4F2 cell-surface antigen heavy chain OS=Homo sapiens OX=9606 GN=SLC3A2 PE=1 SV=3	1	2306.18	9.853	0.583	1.253	0.811606	0.982428	0.715568	117.8	8.3	6.6	174.8	130.4	185.2	136.8	81.4	6.9	150	101.9	100	64916.7	4550.63	3635.99	96327	71842.3	102083	75392.5	44836	3795.7	82691.3	56162	55093.3	5.19	48.7
[R].YYKNIGLGFK.[T]	1xBiotin [K3]	1	4	P62280	P62280 [36-45]	P62280 1xBiotin [K38]	40S ribosomal protein S11 OS=Homo sapiens OX=9606 GN=RPS11 PE=1 SV=3	1	1428.73	0.179	0.581	2.419	0.0960335	0.999096	0.440871	106.6	163.6	207.2	31.8	122	143.9	83.6	29.3	28.4	148.4	64.2	70.9	13794.5	21168.4	26808.3	4116.94	15786.6	18618.9	10821.7	3793.62	3668.38	19200.3	8312.69	9178.33	2.55	49.95
[R].TALQKEITTR.[Y]	1xBiotin [K5]	1	4	P16422	P16422 [164-173]	P16422 1xBiotin [K168]	Epithelial cell adhesion molecule OS=Homo sapiens OX=9606 GN=EPCAM PE=1 SV=2	1	1386.74	1.968	0.58	0.828	0.659753	0.990447	0.999942	57.6	70.4	23.1	161.7	166.3	22.2	113.2	35.9	237.2	93.8	86.4	132.2	6238.37	7631.2	2501.9	17530.9	18026.7	2401.66	12274.5	3891.11	25708.2	10169.4	9362	14327.5	1.56	36.46
[R].TSDKGQFFR.[V]	1xBiotin [K4]	1	15	P33151	P33151 [412-420]	P33151 1xBiotin [K415]	Cadherin-5 OS=Homo sapiens OX=9606 GN=CDH5 PE=1 SV=5	1	1311.62	1.126	0.579	0.751	0.988628	0.339287	0.999999	116.1	74.5	90.2	131.8	148	105.5	101.6	55.1	114	76.1	76.3	110.8	112517	72227.7	87401.3	127691	143399	102264	98440.7	53403.5	110415	73703.5	73939	107356	2.67	42
[K].GQPLCVLSAMKMETVVTSPMEGTVR.[K]	1xBiotin [K11]; 1xCarbamidomethyl [C5]	1	22	P11498	P11498 [1134-1158]	P11498 1xBiotin [K1144]	Pyruvate carboxylase, mitochondrial OS=Homo sapiens OX=9606 GN=PC PE=1 SV=2	1	2947.42	21.568	0.573	3.164	0.908501	0.973878	0.739753	185	1.6	1.2	246.7	113.5	184.7	145.8	33.5	1.4	105.9	121.1	59.7	650917	5463.35	4154.46	868293	399316	650077	513221	117835	5041.74	372819	426091	209988	4.42	65.14
[R].IMKAQAYQTGK.[DG]	1xBiotin [K3]; 1xOxidation [M2]	2	3	P14625	P14625 [661-671]	P14625 1xBiotin [K663]	Endoplasmin OS=Homo sapiens OX=9606 GN=HSP90B1 PE=1 SV=1	1	1480.73	2.016	0.572	0.891	0.35258	0.474747	0.984889	126.4	20.4	47.8	137.1	168.7	150	96.3	93.7	102.2	85.8	74.8	96.9	20280.2	3270.34	7663.1	22001.4	27074.8	24066.1	15448.5	15028.8	16392	13772.2	12006.6	15546.7	1.5	29.51
[R].WKEATIPGHLNSYTIK.[G]	1xBiotin [K2]	15	5	P02751	P02751 [654-669]	P02751 1xBiotin [K655]	Fibronectin OS=Homo sapiens OX=9606 GN=FN1 PE=1 SV=5	1	2084.06	0.55	0.568	4.396	0.759104	0.777914	0.357874	185.4	30.4	35.8	152.3	104.9	275.4	93.8	18.6	19.7	76.3	86.5	120.8	23296.2	3825.38	4501.67	19138.5	13181.1	34611.3	11791.8	2337.92	2473.82	9590.51	10875.9	15175.4	2.68	45.95
[R].GFGGKFGVQMDR.[V]	1xBiotin [K5]; 1xOxidation [M10]	3	16	Q14247	Q14247 [120-131]	Q14247 1xBiotin [K124]	Src substrate cortactin OS=Homo sapiens OX=9606 GN=CTTN PE=1 SV=2	1	1540.7	0.562	0.567	1.217	0.0225492	0.0436369	0.369091	123.8	134.4	87.1	156.8	149.2	112.3	73.8	69.6	47.1	84.6	75.7	85.7	126353	137176	88851.2	160025	152269	114600	75300.3	70991.3	48043.9	86362.4	77254.7	87508.6	2.63	43.64
[K].LQALKDTANR.[L]	1xBiotin [K5]	2	10	P29401	P29401 [12-21]	P29401 1xBiotin [K16]	Transketolase OS=Homo sapiens OX=9606 GN=TKT PE=1 SV=3	1	1355.71	0.802	0.565	0.257	0.965868	0.812288	0.433709	45	238.1	201.4	73.4	59.3	73.5	33.8	186.1	161.5	51	35.4	41.5	19240.2	101857	86178.4	31420.1	25355.3	31440.5	14462.9	79637.9	69117.7	21831.4	15159.2	17740.7	2.61	33.85
[R].KYAYSAASGGR.[R]	1xBiotin [K1]	1	11	P17301	P17301 [261-271]	P17301 1xBiotin [K261]	Integrin alpha-2 OS=Homo sapiens OX=9606 GN=ITGA2 PE=1 SV=1	1	1356.64	0.526	0.564	0.361	0.941473	0.534601	0.156917	56.1	213	214.6	71.6	86.6	66.3	63.5	112.1	186.3	40.4	50.9	38.5	29565.3	112298	113166	37773.7	45659.7	34970.3	33479	59088.1	98217.2	21316.5	26838.7	20283.6	1.44	29.74
[R].KSGLSSR.[V]	1xBiotin [K1]	8	2	P23229	P23229 [569-575]	P23229 1xBiotin [K569]	Integrin alpha-6 OS=Homo sapiens OX=9606 GN=ITGA6 PE=1 SV=5	1	960.493	0.771	0.563	0.679	0.548987	0.0263897	0.0909237	94.2	125.2	141	135.1	116.2	87.1	96.5	92	108.1	75.3	63.8	65.5	103872	138022	155352	148945	128122	95949.8	106356	101429	119095	82966.2	70315.8	72167.8	1.83	23.05
[R].VTFLPTGITFKSVTR.[E]	1xBiotin [K11]	1	1	Q9Y624	Q9Y624 [87-101]	Q9Y624 1xBiotin [K97]	Junctional adhesion molecule A OS=Homo sapiens OX=9606 GN=F11R PE=1 SV=1	1	1893.03	0.659	0.556	1.269	0.999836	0.813379	0.999985	107.3	83.2	51.7	144.2	125.2	99.9	226.9	54.8	41.1	54.3	69.5	141.9	5424.57	4207.62	2615.33	7290.32	6330.42	5052.57	11477.3	2771.88	2079.58	2746.12	3516.86	7175.56	2.25	59.4
[K].AGDSLMVMIAMKMEHTIK.[S]	1xBiotin [K]; 2xOxidation [M]	1	115	Q96RQ3	Q96RQ3 [670-687]	Q96RQ3 1xBiotin [K]	Methylcrotonoyl-CoA carboxylase subunit alpha, mitochondrial OS=Homo sapiens OX=9606 GN=MCCC1 PE=1 SV=3	1	2264.06	30.813	0.544	3.316	0.961885	0.981824	0.691957	216.4	0.6	0.9	123.1	176	245.7	133	28.9	0.4	64.2	115.1	95.8	1.55009e+06	4052.89	6715.63	881803	1.26057e+06	1.75983e+06	952761	206932	2942.37	460188	824586	686288	3.35	57.41
[K].LFDSTTLEHQKTFR.[T]	1xBiotin [K11]	1	1	Q13347	Q13347 [214-227]	Q13347 1xBiotin [K224]	Eukaryotic translation initiation factor 3 subunit I OS=Homo sapiens OX=9606 GN=EIF3I PE=1 SV=1	1	1948.96	0.778	0.541	1.584	0.917803	0.518521	0.464779	54.2	103.4	69.2	144.3	158.8	157.4	53.8	102.7	38.1	169.3	63.5	85.2	4189.31	7990.3	5348.28	11152	12273.9	12166.6	4158.62	7937.41	2946.86	13082.6	4908.42	6585.88	2.24	44.74
[K].EAAGKSSGPTSLFAVTVAPPGAR.[Q]	1xBiotin [K5]	2	6	Q00839	Q00839 [182-204]	Q00839 1xBiotin [K186]	Heterogeneous nuclear ribonucleoprotein U OS=Homo sapiens OX=9606 GN=HNRNPU PE=1 SV=6	1	2397.22	0.445	0.538	1.304	0.496181	0.936206	0.986275	97.9	165.9	128.2	259.2	138.1	23.3	42.6	77.3	57	51.3	85	74.4	27397.9	46432.1	35879.2	72547.5	38661.4	6521.02	11924.6	21627.7	15962.9	14355.4	23789.1	20814	3.37	54.01
[K].TFTVQKGISSK.[K]	1xBiotin [K6]	1	5	P32926	P32926 [389-399]	P32926 1xBiotin [K394]	Desmoglein-3 OS=Homo sapiens OX=9606 GN=DSG3 PE=1 SV=2	1	1421.75	0.975	0.537	1.173	0.97501	0.956543	0.742929	67.3	176.3	18.7	146.9	126.5	143.5	65.7	9.8	137.4	69.9	77.1	161	15538	40692.5	4304.03	33894.2	29181.6	33107	15153.7	2253.94	31716.7	16131.3	17782	37146.7	2.06	39.08
[K].ADINTKWAATR.[W]	1xBiotin [K6]	1	1	P50914	P50914 [80-90]	P50914 1xBiotin [K85]	60S ribosomal protein L14 OS=Homo sapiens OX=9606 GN=RPL14 PE=1 SV=4	1	1472.73	1.223	0.527	1.585	0.985639	0.482797	0.800913	141.6	43.4	19.8	159.4	141.9	241.2	95.3	38.5	53	81	84	100.9	16811.9	5151.18	2354.62	18931.1	16855.1	28642.2	11316.5	4576.69	6297.59	9614.32	9980.48	11988.1	1.35	42.44
[K].TGFGGKFGVQSER.[Q]	1xBiotin [K6]	1	20	Q14247	Q14247 [267-279]	Q14247 1xBiotin [K272]	Src substrate cortactin OS=Homo sapiens OX=9606 GN=CTTN PE=1 SV=2	1	1595.76	0.523	0.524	2.336	0.226025	0.130972	0.0995307	127.6	73.7	53.2	182.8	172.2	164.1	74.1	38.6	35.8	105.5	82.3	90.1	128689	74359.7	53627.1	184301	173606	165488	74702.9	38906.7	36087.3	106330	82983.6	90889.4	3.84	44.52
[K].YKDSAQR.[D]	1xBiotin [K2]	2	1	P05026	P05026 [112-118]	P05026 1xBiotin [K113]	Sodium/potassium-transporting ATPase subunit beta-1 OS=Homo sapiens OX=9606 GN=ATP1B1 PE=1 SV=1	1	1093.51	0.684	0.522	1.194	0.990529	0.741816	0.73919	119.6	104	15.8	125.3	162.5	219	71.1	19.2	85.3	68.5	84.9	124.7	27364	23783.1	3619.69	28676.7	37183.3	50103.3	16267.7	4403.71	19520.2	15669	19423.4	28523.4	1.72	20.21
[K].VIATKVLGTVK.[W]	1xBiotin [K5]	4	10	P67809	P67809 [54-64]	P67809 1xBiotin [K58]	Y-box-binding protein 1 OS=Homo sapiens OX=9606 GN=YBX1 PE=1 SV=3	1	1354.81	0.397	0.519	1.161	0.0673738	0.404029	0.889826	80.1	288.2	126.4	102.9	131.1	112	50.1	30.7	81.3	52.9	58.2	86.1	15666.1	56338.5	24702.8	20108.9	25633.4	21904	9798.14	6009.84	15887.9	10340.3	11374	16823.4	2.15	45.67
[R].EKPYDSKSLR.[T]	1xBiotin [K7]	1	2	P16422	P16422 [154-163]	P16422 1xBiotin [K160]	Epithelial cell adhesion molecule OS=Homo sapiens OX=9606 GN=EPCAM PE=1 SV=2	1	1448.72	0.72	0.515	0.849	0.90562	0.0966183	0.404643	92.4	115.7	145	140.7	134.5	137.3	83.3	76.8	104.9	84.6	14.2	70.7	49594	62070.2	77785.6	75491	72165.8	73663.2	44685.4	41216.2	56262.1	45384.1	7617.15	37919.4	2.81	29.77
[K].AGDSLMVMIAMKMEHTIK.[S]	1xBiotin [K]; 3xOxidation [M8; M11; M]	1	217	Q96RQ3	Q96RQ3 [670-687]	Q96RQ3 1xBiotin [K]	Methylcrotonoyl-CoA carboxylase subunit alpha, mitochondrial OS=Homo sapiens OX=9606 GN=MCCC1 PE=1 SV=3	1	2280.06	1.543	0.509	2.743	0.74028	0.954782	0.461346	179.4	21.1	16.6	173.5	175.7	222.7	112.6	32.6	0.2	67.8	89.4	108.6	3.30617e+06	389183	306171	3.19692e+06	3.23785e+06	4.10346e+06	2.07439e+06	600447	2859.07	1.24876e+06	1.64704e+06	2.00214e+06	4.45	57.57
[K].GFGGKYGVQK.[D]	1xBiotin [K5]	3	4	Q14247	Q14247 [305-314]	Q14247 1xBiotin [K309]	Src substrate cortactin OS=Homo sapiens OX=9606 GN=CTTN PE=1 SV=2	1	1266.63	0.298	0.505	1.325	0.00439213	0.0845971	0.580971	95.5	175.5	184.9	137.3	90.9	145.1	62.2	46.9	52.3	79.2	60.9	69.3	32079.7	58934	62096	46104.5	30513.1	48742.6	20880.9	15754.4	17570.1	26592.3	20444.2	23276.3	2.14	36.33
[K].GFGGKFGVQTDR.[Q]	1xBiotin [K5]	3	25	Q14247	Q14247 [231-242]	Q14247 1xBiotin [K235]	Src substrate cortactin OS=Homo sapiens OX=9606 GN=CTTN PE=1 SV=2	1	1494.72	0.623	0.494	1.791	0.136722	0.0526529	0.222788	155	72.8	63.5	185.4	164.4	153.3	67.2	44.7	45.4	81.3	78.6	88.4	596517	280189	244468	713379	632662	589679	258442	172076	174610	312756	302544	339997	3.68	44.4
[R].KISSDLDGHPVPK.[Q]	1xBiotin [K1]	2	3	P29401	P29401 [102-114]	P29401 1xBiotin [K102]	Transketolase OS=Homo sapiens OX=9606 GN=TKT PE=1 SV=3	1	1618.83	1.339	0.484	0.199	0.996269	0.666475	0.198149	46.6	153.4	191.7	84.4	102.2	42.6	44.2	205.4	210.6	32.5	40.9	45.4	11409.2	37558.2	46934.1	20658.8	25029.6	10433.2	10817.9	50299.9	51564.5	7955.33	10008.1	11125.6	2.34	32.62
[K].VYIYHSSSKGLLR.[Q]	1xBiotin [K9]	2	10	P26006	P26006 [399-411]	P26006 1xBiotin [K407]	Integrin alpha-3 OS=Homo sapiens OX=9606 GN=ITGA3 PE=1 SV=5	1	1748.92	0.849	0.484	1.186	0.986836	0.312112	0.998799	127.9	67.6	81.2	175.9	169	83.3	69	137.9	54.8	88.2	81.8	63.3	151215	79874	96045.7	207956	199852	98493.3	81540.4	163047	64814.5	104257	96732.5	74887.5	1.69	40.79
[R].VDKSAVGFDYQGK.[T]	1xBiotin [K3]	3	3	Q14247	Q14247 [169-181]	Q14247 1xBiotin [K171]	Src substrate cortactin OS=Homo sapiens OX=9606 GN=CTTN PE=1 SV=2	1	1639.78	1.905	0.48	0.735	0.996788	0.432833	0.752192	40.3	38.1	309.3	117.6	140.4	108.2	76.9	54.4	159.4	56.5	64.9	34.1	5952.16	5615.81	45635.1	17354.7	20715.4	15963.2	11339.8	8028.91	23512.5	8331.42	9568.98	5035.19	2.76	41.97
[R].HEMLPEFYKTVSPALISR.[F]	1xBiotin [K9]; 1xOxidation [M3]	3	1	Q86VP6	Q86VP6 [365-382]	Q86VP6 1xBiotin [K373]	Cullin-associated NEDD8-dissociated protein 1 OS=Homo sapiens OX=9606 GN=CAND1 PE=1 SV=2	1	2360.18	1.231	0.479	0.533	0.629155	0.777538	0.639348	66.5	68.5	30	91.2	90.4	98	81.9	475.4	32.9	43.7	39.6	81.9	4999.75	5149.63	2258.66	6855.78	6797.86	7363.67	6156.51	35736.7	2473.65	3283.81	2974.12	6155.23	1.95	53.27
[-].MAAANKGNKPR.[V]	1xBiotin [K6]; 1xMet-loss+Acetyl [N-Term]	1	1	Q9GZN8	Q9GZN8 [1-11]	Q9GZN8 1xBiotin [K6]; 1xMet-loss+Acetyl [N-Term]	UPF0687 protein C20orf27 OS=Homo sapiens OX=9606 GN=C20orf27 PE=1 SV=3	1	1294.67	3.822	0.476	0.209	0.464997	0.926594	0.29013	57.9	59.9	52.5	100	97.2	27.7	33.3	221.4	416.8	46.2	40.4	46.8	4424.47	4572.3	4008.15	7634.99	7423.49	2113.98	2544.74	16909.3	31837.5	3531.08	3083.96	3574.07	1.73	21.87
[R].KDLYANTVLSGGTTMYPGIADR.[M]	1xBiotin [K1]	2	2	P60709	P60709 [291-312]	P60709 1xBiotin [K291]	Actin, cytoplasmic 1 OS=Homo sapiens OX=9606 GN=ACTB PE=1 SV=1	1	2569.24	0.692	0.454	0.917	0.950237	0.394224	0.951549	277	37.1	21.3	51.8	40.9	548.8	25.6	105.4	19.9	29.3	23.5	19.4	54436	7286.44	4179.42	10175.1	8045.27	107849	5038.86	20715.6	3904.02	5754.5	4622.2	3818	3.14	54.18
[K].GQPLCVLSAMKMETVVTSPMEGTVR.[K]	1xBiotin [K11]; 1xCarbamidomethyl [C5]; 1xOxidation [M]	1	155	P11498	P11498 [1134-1158]	P11498 1xBiotin [K1144]	Pyruvate carboxylase, mitochondrial OS=Homo sapiens OX=9606 GN=PC PE=1 SV=2	1	2963.42	3.237	0.454	1.774	0.998189	0.758002	0.529819	141.5	13.7	15.8	199.7	180.8	237.1	86.9	51.1	4.5	105.5	90.6	72.9	3.4767e+06	335784	387646	4.90678e+06	4.44417e+06	5.8255e+06	2.13427e+06	1.2549e+06	110676	2.59372e+06	2.2262e+06	1.79221e+06	3.87	62.58
[R].LIGDAAKNQVALNPQNTVFDAK.[R]	1xBiotin [K7]	2	5	P0DMV9	P0DMV9 [50-71]	P0DMV9 1xBiotin [K56]	Heat shock 70 kDa protein 1B OS=Homo sapiens OX=9606 GN=HSPA1B PE=1 SV=1	1	2553.31	5.195	0.453	0.386	0.0310057	0.79105	0.371622	39	30.4	11.5	203.8	134.6	39.3	76.4	317.3	158	60.9	75.2	53.6	7349.22	5734.63	2163.8	38433.6	25375.9	7403.62	14398.8	59834.7	29790.3	11489.9	14184.6	10110.2	2.22	51.65
[K].NVGKVLLVPGPEK.[E]	1xBiotin [K4]	3	1	Q99536	Q99536 [379-391]	Q99536 1xBiotin [K382]	Synaptic vesicle membrane protein VAT-1 homolog OS=Homo sapiens OX=9606 GN=VAT1 PE=1 SV=2	1	1575.89	5.559	0.451	0.142	0.377113	0.495335	0.190574	43.5	79.4	50.5	86.3	88.2	104.9	32.6	306.6	280.8	39.8	50.9	36.4	3285.25	5998.17	3814.61	6515.35	6659.94	7921.21	2460.77	23151.1	21204.7	3006.29	3839.7	2745.47	2.43	47.95
[K].YTEVLKTHGLLV.[-]	1xBiotin [K6]	1	6	P40429	P40429 [192-203]	P40429 1xBiotin [K197]	60S ribosomal protein L13a OS=Homo sapiens OX=9606 GN=RPL13A PE=1 SV=2	1	1598.86	3.483	0.448	1.356	0.985398	0.674479	0.797291	185.6	12.3	17.9	188.6	137.3	248.9	62.3	80.1	16.8	88.3	77.4	84.5	40962.6	2720.4	3948.32	41628.1	30298.6	54927.1	13750.2	17690.2	3707.41	19489.9	17093	18647.4	2.74	53.7
[R].MVVPAALKVVR.[L]	1xBiotin [K8]; 1xOxidation [M1]	2	3	P40429	P40429 [118-128]	P40429 1xBiotin [K125]	60S ribosomal protein L13a OS=Homo sapiens OX=9606 GN=RPL13A PE=1 SV=2	1	1424.81	0.608	0.435	1.969	0.526199	0.259908	0.619211	183.3	67.5	35.7	185.7	253.5	121.3	68.4	41	22.2	80.7	95.2	45.5	20052.6	7381.07	3909.27	20321.4	27730.4	13269.9	7484.54	4485.5	2425.7	8834.13	10412.9	4975.63	1.29	46.76
[K].GTLLGESLKLK.[V]	1xBiotin [K9]	2	1	O75663	O75663 [118-128]	O75663 1xBiotin [K126]	TIP41-like protein OS=Homo sapiens OX=9606 GN=TIPRL PE=1 SV=2	1	1384.79	1.072	0.427	0.117	0.975988	0.7066	0.228748	61.1	214.8	195.8	95.5	57.4	27.6	23.3	235.6	209.9	32.4	22.1	24.5	14131.7	49674.1	45296	22088	13265.1	6394.59	5379.26	54488.1	48558.4	7496.75	5108.06	5668.49	2.14	50.46
[R].STLNEIYFGKTK.[D]	1xBiotin [K]	2	6	P47756	P47756 [226-237]	P47756 1xBiotin [K]	F-actin-capping protein subunit beta OS=Homo sapiens OX=9606 GN=CAPZB PE=1 SV=4	1	1626.82	1.378	0.423	0.291	0.888311	0.360757	0.453674	93.6	190	113.6	123.9	76.3	107.7	29.5	156.6	169.3	45.6	48.9	45	20576.1	41769.4	24976.4	27238.4	16780.2	23677	6494.2	34417.6	37220.1	10014.2	10750.2	9884.37	1.55	48.11
[K].KELASALK.[S]	1xBiotin [K1]	3	1	P07355	P07355 [81-88]	P07355 1xBiotin [K81]	Annexin A2 OS=Homo sapiens OX=9606 GN=ANXA2 PE=1 SV=2	1	1085.6	0.28	0.411	1.393	0.00254862	0.00762754	0.808191	114	157.3	158.9	149.6	173.1	109.5	39.3	44.1	74.5	62.8	55.3	61.5	1.44537e+07	1.99401e+07	2.01375e+07	1.89659e+07	2.19419e+07	1.38721e+07	4982784	5.59304e+06	9.43632e+06	7.95908e+06	7.0128e+06	7.79127e+06	1.77	36.58
[-].MATAEVLNIGKK.[L]	1xBiotin [K11]; 1xMet-loss+Acetyl [N-Term]	2	1	P22234	P22234 [1-12]	P22234 1xBiotin [K11]; 1xMet-loss+Acetyl [N-Term]	Multifunctional protein ADE2 OS=Homo sapiens OX=9606 GN=PAICS PE=1 SV=3	1	1411.76	1.453	0.405	1.042	0.99572	0.491749	0.942276	224.4	53.4	50.8	47.5	199.8	211	77.6	87.3	61.3	24.2	81.9	80.9	20444.3	4866.99	4624.71	4331.59	18209.2	19225.9	7071.93	7951.76	5581.42	2206.88	7461.53	7367.14	2.39	51.19
[K].NLCYANTINWKK.[L]	1xBiotin [K11]; 1xCarbamidomethyl [C3]	3	9	P00533	P00533 [468-479]	P00533 1xBiotin [K478]	Epidermal growth factor receptor OS=Homo sapiens OX=9606 GN=EGFR PE=1 SV=2	1	1750.84	2.032	0.402	0.553	0.30634	0.484012	0.460479	123.1	55	23.3	192.3	64.2	153.6	98.9	182.9	111.7	47.5	61.7	85.8	15349	6851.91	2905.62	23977.4	8007.53	19147.5	12326.8	22799.1	13921.7	5926.7	7693.99	10691.7	2.7	47.86
[RK].VGDKIATR.[K]	1xBiotin [K4]	5	4	P29401	P29401 [311-318]	P29401 1xBiotin [K314]	Transketolase OS=Homo sapiens OX=9606 GN=TKT PE=1 SV=3	1	1085.58	0.486	0.402	0.318	0.688094	0.473479	0.573463	58.2	233.3	226.4	87.1	92	73.8	19.8	109.9	195.7	38.3	35	30.5	36541.4	146490	142153	54682.1	57798.1	46319	12401.6	69036	122897	24042.6	21966.9	19171.2	1.93	29.25
[K].YSFGATCVKK.[C]	1xBiotin [K]; 1xCarbamidomethyl [C7]	4	3	P00533	P00533 [285-294]	P00533 1xBiotin [K]	Epidermal growth factor receptor OS=Homo sapiens OX=9606 GN=EGFR PE=1 SV=2	1	1386.65	0.55	0.394	0.114	0.96165	0.776241	0.0894717	45.8	271.2	275.7	43.4	17.9	48.4	34.9	149.1	257.8	13.2	25.6	17.1	7219.71	42793.3	43502.5	6841.12	2819.14	7640.03	5514.46	23521.5	40674.1	2088.58	4041.39	2692.72	1.78	38.77
[R].IVAPGKGILAADESTGSIAK.[R]	1xBiotin [K6]	2	35	P04075	P04075 [23-42]	P04075 1xBiotin [K28]	Fructose-bisphosphate aldolase A OS=Homo sapiens OX=9606 GN=ALDOA PE=1 SV=2	1	2124.14	0.777	0.39	0.273	0.822095	0.249463	0.404516	78.9	173.6	168.7	131.3	90.9	91.7	22	205.2	131.1	31.7	35.8	38.8	133652	293909	285659	222288	153952	155293	37295.2	347442	221987	53693.2	60640.4	65663.2	4.32	49.39
[K].ANPFGGASHAKGIVLEK.[V]	1xBiotin [K]	1	4	P62266	P62266 [38-54]	P62266 1xBiotin [K]	40S ribosomal protein S23 OS=Homo sapiens OX=9606 GN=RPS23 PE=1 SV=3	1	1922	0.186	0.386	1.123	0.0427336	0.343695	0.782469	82.8	206.7	271.8	159.5	111.8	103.8	38.4	8.5	72.8	43.1	42.5	58.4	60992.9	152232	200173	117456	82311.5	76481.8	28264.9	6238.23	53637.6	31740.2	31266.8	42978.5	1.8	44.27
[K].VAKGQPLCVLSAMKMETVVTSPMEGTVR.[K]	1xBiotin [K]; 1xCarbamidomethyl [C8]; 2xOxidation [M15; M]	1	11	P11498	P11498 [1131-1158]	P11498 1xBiotin [K]	Pyruvate carboxylase, mitochondrial OS=Homo sapiens OX=9606 GN=PC PE=1 SV=2	2	3277.61	1.94	0.384	3.188	0.999373	0.999873	0.738186	147.8	7.3	16.7	325	268.2	11.7	89.4	32.3	9.1	61.1	128.3	103.1	61413.5	3015.27	6921.61	135011	111390	4840.15	37149.9	13429.7	3793.47	25391.6	53277.8	42819.5	3.83	56.94
[R].SKLILFPR.[K]	1xBiotin [K2]	1	4	P26373	P26373 [122-129]	P26373 1xBiotin [K123]	60S ribosomal protein L13 OS=Homo sapiens OX=9606 GN=RPL13 PE=1 SV=4	1	1199.7	1.068	0.38	0.946	0.999324	0.0517303	0.664934	161.8	61.4	59.1	176	163.3	149.1	58.7	134.4	65.6	62	32.4	76.1	19126.5	7260.73	6987.32	20810.4	19312.3	17634.6	6941.62	15886.6	7756.37	7335.76	3830.92	8998.06	1.66	53.23
[K].GQPLCVLSAMKMETVVTSPMEGTVR.[K]	1xBiotin [K11]; 1xCarbamidomethyl [C5]; 2xOxidation [M12; M]	1	367	P11498	P11498 [1134-1158]	P11498 1xBiotin [K1144]	Pyruvate carboxylase, mitochondrial OS=Homo sapiens OX=9606 GN=PC PE=1 SV=2	1	2979.41	1.566	0.376	1.099	0.772975	0.509616	0.513319	127.8	42.2	45	206.3	161.2	212.6	70.6	78	8.1	77.5	94.4	76.2	8.90174e+06	2.93594e+06	3.13698e+06	1.43649e+07	1.12269e+07	1.48055e+07	4.91369e+06	5.43395e+06	563490	5.40017e+06	6.5728e+06	5.30732e+06	4.75	59.95
[R].SPAKTIAPQNAPR.[D]	1xBiotin [K4]	4	1	Q9NYF8	Q9NYF8 [300-312]	Q9NYF8 1xBiotin [K303]	Bcl-2-associated transcription factor 1 OS=Homo sapiens OX=9606 GN=BCLAF1 PE=1 SV=2	1	1576.83	0.108	0.375	0.828	0.0515871	0.62128	0.993197	42.5	301.1	481.4	72.1	36.3	95.5	32.6	11.8	36.7	27	20.4	42.5	7684.33	54443.5	87047.1	13042	6559.88	17273.7	5900.81	2142.38	6642.74	4886.6	3683.71	7694.01	2.35	32.52
[K].HQPTAIIAKTFK.[G]	1xBiotin [K9]	2	11	P29401	P29401 [233-244]	P29401 1xBiotin [K241]	Transketolase OS=Homo sapiens OX=9606 GN=TKT PE=1 SV=3	1	1580.86	0.712	0.36	0.239	0.455708	0.23376	0.32475	97.8	189.5	236.5	102	75.4	89.7	23.1	134.9	153	32.3	28.4	37.4	39008.4	75587.2	94315.1	40681.7	30053.6	35773.4	9226.57	53797	61000.9	12876.5	11340.7	14927.5	3.05	41.68
[R].INFDKYHPGYFGK.[V]	1xBiotin [K]	1	5	P46776	P46776 [43-55]	P46776 1xBiotin [K]	60S ribosomal protein L27a OS=Homo sapiens OX=9606 GN=RPL27A PE=1 SV=2	1	1811.86	2.208	0.357	0.733	0.950439	0.53339	0.924102	199.9	31.8	37.5	241.6	126.6	170	82.9	100.6	9.6	60.8	60.5	78.2	151040	24001.7	28358.3	182549	95626.1	128465	62601.4	75982.1	7280.94	45909.1	45707.9	59063.3	2.39	47.06
[K].AQAYQTGKDISTNYYASQK.[K]	1xBiotin [K8]	1	4	P14625	P14625 [664-682]	P14625 1xBiotin [K671]	Endoplasmin OS=Homo sapiens OX=9606 GN=HSP90B1 PE=1 SV=1	1	2363.1	11.102	0.354	0.329	0.22147	0.529754	0.818035	124.1	15	8.7	155.2	219.3	109.7	42.4	166.8	178.2	72.5	53.2	54.9	37462.8	4538.53	2623.6	46875.8	66211	33115	12812.9	50385.3	53803.9	21908.6	16061.8	16579.1	3.11	40.09
[R].GAPLAKVVFR.[D]	1xBiotin [K6]	1	16	P62917	P62917 [55-64]	P62917 1xBiotin [K60]	60S ribosomal protein L8 OS=Homo sapiens OX=9606 GN=RPL8 PE=1 SV=2	1	1283.73	0.605	0.351	0.808	0.0567931	0.0178617	0.999954	105.6	149.3	112.4	156.3	98	212.2	43.4	68	71.1	50.6	54.9	78.1	53412.1	75516.8	56814.1	79028.6	49558.5	107318	21959.9	34375.8	35968.5	25589.5	27771.9	39512.2	2.01	50.13
[K].KPKNENPVDYTVQIPPSTTYAITPMK.[R]	1xBiotin [K]; 1xOxidation [M25]	7	5	Q12906	Q12906 [346-371]	Q12906 1xBiotin [K]	Interleukin enhancer-binding factor 3 OS=Homo sapiens OX=9606 GN=ILF3 PE=1 SV=3	1	3174.58	1.421	0.35	1.828	0.918487	0.673667	0.986404	53.4	25.1	17.9	233.5	186.2	96	35.7	353.1	8.9	65.6	65.2	59.3	14712	6914.39	4926.39	64269.7	51246.1	26428.3	9823.1	97198.1	2462.76	18067	17959.9	16318.6	2.67	46.97
[K].LLQKGIHPTIISESFQK.[A]	1xBiotin [K4]	2	5	P50991	P50991 [123-139]	P50991 1xBiotin [K126]	T-complex protein 1 subunit delta OS=Homo sapiens OX=9606 GN=CCT4 PE=1 SV=4	1	2165.18	0.497	0.348	1.135	0.999885	0.380167	0.947132	152.8	29.5	97.5	166.1	108.7	157.9	48.4	208.9	48.1	55	74.6	52.6	37742.1	7297.37	24089.9	41038	26848.7	38997.8	11961.6	51599.5	11887.7	13580.9	18419.8	12988.1	2.3	48.21
[K].GQEVSPKVYFMK.[Q]	1xBiotin [K7]; 1xOxidation [M11]	1	5	P09936	P09936 [72-83]	P09936 1xBiotin [K78]	Ubiquitin carboxyl-terminal hydrolase isozyme L1 OS=Homo sapiens OX=9606 GN=UCHL1 PE=1 SV=2	1	1654.8	0.233	0.348	1.14	0.275201	0.131652	0.773753	88.4	250.7	144.7	158.1	110.3	98.6	26.9	33.7	184.2	38.4	25.4	40.4	18123.9	51382.9	29652.3	32395.9	22610.8	20211.5	5518.29	6903.97	37750.6	7867.41	5203.9	8283.52	1.58	44.88
[R].EELKHFEAKIEK.[H]	2xBiotin [K4; K9]	1	1	P30533	P30533 [279-290]	P30533 2xBiotin [K282; K287]	Alpha-2-macroglobulin receptor-associated protein OS=Homo sapiens OX=9606 GN=LRPAP1 PE=1 SV=1	2	1952.96	0.4	0.347	2.595	0.379771	0.370515	0.871197	278.5	60.5	39.3	347.3	47.9	180.8	23.6	42.3	24.2	24.4	68.4	62.8	30476.3	6623.8	4304.74	37998.2	5237.43	19781.8	2577.65	4625.51	2647.81	2670.53	7486.57	6870.54	1.77	47.27
[K].VGVGKVIR.[G]	1xBiotin [K5]	1	1	Q00688	Q00688 [166-173]	Q00688 1xBiotin [K170]	Peptidyl-prolyl cis-trans isomerase FKBP3 OS=Homo sapiens OX=9606 GN=FKBP3 PE=1 SV=1	1	1053.62	0.475	0.344	0.272	0.425627	0.26875	0.357751	61.4	283.5	232.1	90.7	87.1	77.2	34	118.9	110.2	45.4	29.5	30	65366.8	301939	247147	96634.6	92766.9	82233	36242.1	126662	117353	48336.9	31444.1	31944.1	1.83	36.76
[R].QYAKDIGFIK.[LK]	1xBiotin [K4]	2	2	P62273	P62273 [45-54]	P62273 1xBiotin [K48]	40S ribosomal protein S29 OS=Homo sapiens OX=9606 GN=RPS29 PE=1 SV=2	1	1408.73	0.205	0.318	1.805	3.23416e-05	0.00035546	0.0318565	131.4	171.7	145.6	170.1	169.1	151.9	29.8	45.5	23.4	55.1	53.8	52.7	22775.8	29770.3	25241.4	29484.7	29317.3	26331.4	5170.53	7891.58	4062.06	9545.33	9330.58	9134.03	2.34	47.25
[K].LDVQFSGLTKGDAVR.[D]	1xBiotin [K10]	2	12	P21333	P21333 [907-921]	P21333 1xBiotin [K916]	Filamin-A OS=Homo sapiens OX=9606 GN=FLNA PE=1 SV=4	1	1831.94	1.237	0.314	0.25	0.994193	0.130191	0.123943	68.9	112.8	128.5	81	147.7	111	37.6	265.9	139.6	38.8	34.9	33.2	31103.2	50918.9	58008.8	36579	66677	50126	16953.4	120015	62995.1	17533	15763.3	15000	4.09	50.87
[R].YESLKGVDPK.[F]	1xBiotin [K5]	1	18	P47914	P47914 [29-38]	P47914 1xBiotin [K33]	60S ribosomal protein L29 OS=Homo sapiens OX=9606 GN=RPL29 PE=1 SV=2	1	1361.68	0.193	0.312	1.003	0.00728947	0.0286765	0.99534	91	265	215.9	134.1	92.4	137.7	31.3	41.7	66.4	41.9	38.1	44.3	365870	1.06505e+06	867691	538802	371267	553530	125904	167734	266712	168250	153291	178161	2.23	37.31
[-].MPFSNSHNALKLR.[F]	1xBiotin [K11]; 1xMet-loss [N-Term]	1	1	P12277	P12277 [1-13]	P12277 1xBiotin [K11]; 1xMet-loss [N-Term]	Creatine kinase B-type OS=Homo sapiens OX=9606 GN=CKB PE=1 SV=1	1	1609.83	0.466	0.312	0.133	0.774462	0.330425	0.268392	43.2	279.4	275.8	103.8	54.7	47.1	14.9	128.6	201.7	21.4	17.1	12.4	41728.1	270010	266534	100365	52894.8	45482.8	14420.3	124247	194934	20643.5	16509.6	11963.6	2.88	35.78
[K].VAKGQPLCVLSAMKMETVVTSPMEGTVR.[K]	1xBiotin [K14]; 1xCarbamidomethyl [C8]; 3xOxidation [M13; M15; M23]	1	10	P11498	P11498 [1131-1158]	P11498 1xBiotin [K1144]	Pyruvate carboxylase, mitochondrial OS=Homo sapiens OX=9606 GN=PC PE=1 SV=2	2	3293.61	3.27	0.311	1.523	0.823285	0.3272	0.69428	97.3	13.2	6.8	206	212.1	311.2	43.3	58.4	18.4	65.9	52.4	115	41287.9	5618.75	2899.74	87476.9	90046	132134	18372.1	24789.1	7824.34	27971.7	22234.4	48805.7	3.96	46.79
[K].ANVGAGKK.[KM-]	1xBiotin [K7]	3	8	P62847-4	P62847-4 [123-130]	P62847-4 1xBiotin [K129]	Isoform 4 of 40S ribosomal protein S24 OS=Homo sapiens OX=9606 GN=RPS24	1	970.514	0.048	0.291	1.366	0.0019737	0.0818455	0.925134	69.2	387.2	361.8	91.9	81.7	74.3	17.4	16.1	25.1	20.5	23.8	31.2	111329	622985	582126	147927	131501	119560	28021.9	25831.9	40310	32969.6	38271.6	50153	1.7	19.7
[K].GQPLCVLSAMKMETVVTSPMEGTVR.[K]	1xBiotin [K11]; 1xCarbamidomethyl [C5]; 3xOxidation [M10; M12; M20]	1	445	P11498	P11498 [1134-1158]	P11498 1xBiotin [K1144]	Pyruvate carboxylase, mitochondrial OS=Homo sapiens OX=9606 GN=PC PE=1 SV=2	1	2995.41	0.278	0.275	1.465	0.0184792	0.0371786	0.494511	101.7	159.1	123.1	144.8	182.2	197.8	34.2	70	16.5	50.1	46	74.6	8.5174e+06	1.3321e+07	1.03112e+07	1.21229e+07	1.52612e+07	1.65688e+07	2.86578e+06	5.85942e+06	1.37879e+06	4.19712e+06	3.84888e+06	6.24672e+06	5.23	49.97
[K].AIHNKVNIVPVIAK.[A]	1xBiotin [K5]	3	2	Q15019	Q15019 [170-183]	Q15019 1xBiotin [K174]	Septin-2 OS=Homo sapiens OX=9606 GN=SEPTIN2 PE=1 SV=1	1	1742.01	0.592	0.265	0.16	0.47175	0.139621	0.248747	77.1	229.8	262	117.9	82	71.5	16.8	136	143.7	23.7	21.8	17.8	24080.9	71717.8	81791.5	36794.4	25605.4	22310.6	5234.84	42454	44845.6	7391.77	6790.95	5546.96	3.16	44.87
[K].GAALVSPISK.[RS]	1xBiotin [K10]	6	1	Q6XPS3	Q6XPS3 [30-39]	Q6XPS3 1xBiotin [K39]	Phosphatidylinositol 3,4,5-trisphosphate 3-phosphatase TPTE2 OS=Homo sapiens OX=9606 GN=TPTE2 PE=1 SV=2	0	1168.64	0.651	0.261	0.141	0.708186	0.278083	0.301727	63.4	202.1	281	97.3	70.7	66.3	14.4	131.6	210.9	18.5	25.3	18.4	36255.9	115490	160622	55606.6	40420.7	37912.4	8252.15	75202.5	120551	10568.5	14441.5	10540.5	2.21	38.73
[R].SGKPAELLK.[M]	1xBiotin [K3]	2	2	P29401	P29401 [595-603]	P29401 1xBiotin [K597]	Transketolase OS=Homo sapiens OX=9606 GN=TKT PE=1 SV=3	0	1168.64	0.651	0.261	0.141	0.708186	0.278083	0.301727	63.4	202.1	281	97.3	70.7	66.3	14.4	131.6	210.9	18.5	25.3	18.4	36255.9	115490	160622	55606.6	40420.7	37912.4	8252.15	75202.5	120551	10568.5	14441.5	10540.5	1.88	38.73
[R].RPDQQLQGEGKIIDR.[R]	1xBiotin [K11]	4	14	Q8NC51	Q8NC51 [112-126]	Q8NC51 1xBiotin [K122]	Plasminogen activator inhibitor 1 RNA-binding protein OS=Homo sapiens OX=9606 GN=SERBP1 PE=1 SV=2	1	1979.01	4.45	0.255	0.045	0.731269	0.35606	0.100637	29.2	88.3	73.6	54.5	57.4	76.2	15.9	327.4	430.9	14.6	13.9	18	45426.8	137251	114316	84738.3	89267	118475	24761.3	508740	669627	22742.8	21671	27907.6	3.88	36.28
[K].ISKGANPVEIR.[R]	1xBiotin [K3]	2	17	P10809	P10809 [131-141]	P10809 1xBiotin [K133]	60 kDa heat shock protein, mitochondrial OS=Homo sapiens OX=9606 GN=HSPD1 PE=1 SV=2	1	1409.76	0.665	0.22	0.388	0.369468	0.0460734	0.409725	117.3	134.6	174.6	158	159.2	94.9	22.6	89.6	149	34.8	35.7	29.9	114208	131051	170007	153858	155057	92425.9	22037	87214.3	145095	33842.9	34718.4	29114	2.84	38.15
[R].LDPFADGGKTPDPK.[M]	1xBiotin [K9]	1	2	O75533	O75533 [133-146]	O75533 1xBiotin [K141]	Splicing factor 3B subunit 1 OS=Homo sapiens OX=9606 GN=SF3B1 PE=1 SV=3	1	1683.8	0.052	0.205	1.706	0.0176395	0.0531303	0.997871	89.8	333.2	272.6	117.6	145.6	89.1	14.1	10	63.9	24.1	31.1	8.9	22818.8	84636.8	69257.3	29888.1	36977.9	22629.5	3592.58	2535.57	16238.4	6128.57	7898.26	2254.57	1.87	42.54
[K].AAFQSQYKSHFVAASLSNQK.[A]	1xBiotin [K8]	2	6	Q86XP3	Q86XP3 [701-720]	Q86XP3 1xBiotin [K708]	ATP-dependent RNA helicase DDX42 OS=Homo sapiens OX=9606 GN=DDX42 PE=1 SV=1	1	2438.19	0.549	0.164	0.481	0.85415	0.00568778	0.167366	113.6	58.7	130.6	224.1	141.6	183.3	35.5	161.1	62.4	30	33.5	25.7	94898	49038.1	109127	187224	118310	153198	29625.7	134642	52106.7	25061.4	27957.1	21475	1.91	46.76
[K].QLEIAHEKLR.[H]	1xBiotin [K8]	1	1	P30533	P30533 [297-306]	P30533 1xBiotin [K304]	Alpha-2-macroglobulin receptor-associated protein OS=Homo sapiens OX=9606 GN=LRPAP1 PE=1 SV=1	1	1462.78	0.249	0.109	1.542	0.276069	0.0334017	0.9073	238.9	73.8	11.6	260.3	192.1	295.2	21.1	11.3	18.4	30	28.4	18.9	91417.3	28252.3	4434.42	99627.8	73537.4	113000	8063.36	4332.88	7037.95	11485	10852.1	7236.95	2.39	37.16
[R].HNGTGGKSIYGEK.[F]	1xBiotin [K7]	2	2	P62937	P62937 [70-82]	P62937 1xBiotin [K76]	Peptidyl-prolyl cis-trans isomerase A OS=Homo sapiens OX=9606 GN=PPIA PE=1 SV=2	1	1573.74	1.17	0.099	0.039	0.99589	0.26567	0.0476925	41	366.3	132.8	61.2	8.2	85.6	23.4	307.8	155.3	6.6	6	5.8	31773.6	283660	102813	47376	6365.07	66302.4	18104.3	238374	120282	5092.92	4677.7	4459.84	3.35	27.75
[R].QQEGFKGTFPDAR.[E]	1xBiotin [K6]	2	5	Q15233	Q15233 [366-378]	Q15233 1xBiotin [K371]	Non-POU domain-containing octamer-binding protein OS=Homo sapiens OX=9606 GN=NONO PE=1 SV=4	1	1706.8	0.903	0.088	1.02	0.766723	0.0365576	0.998184	270.3	24.9	11.2	265.5	228.5	260.4	22.7	20.2	22.5	29.3	21.6	22.9	78114.5	7199.1	3243.28	76721.3	66046.2	75256.9	6553.97	5844.28	6501.23	8459.15	6249.92	6630.6	2.2	42.82
[R].SGKPAELLKMFGIDR.[D]	1xBiotin [K9]; 1xOxidation [M10]	2	9	P29401	P29401 [595-609]	P29401 1xBiotin [K603]	Transketolase OS=Homo sapiens OX=9606 GN=TKT PE=1 SV=3	1	1903.98	0.211	0.082	0.635	0.982754	0.123204	0.80868	121.8	9.6	134.3	260.9	128.6	200.2	8.3	261.2	25.7	13.3	19.8	16.3	55454.2	4378.88	61144.4	118804	58533.1	91136.7	3786.25	118945	11699.9	6068.52	8995.03	7435.1	3.14	51.99
[R].TKELGYTVK.[K]	1xBiotin [K2]	1	3	P30533	P30533 [331-339]	P30533 1xBiotin [K332]	Alpha-2-macroglobulin receptor-associated protein OS=Homo sapiens OX=9606 GN=LRPAP1 PE=1 SV=1	1	1264.66	0.303	0.076	0.432	0.00621366	0.000176114	0.330984	189.6	136.4	83.1	234.3	139.2	253.7	20.1	41.3	43.2	23.8	17.9	17.6	138728	99785.3	60783.6	171467	101861	185672	14673.8	30235.5	31601.4	17397.4	13069.9	12875.2	1.76	37.14
[K].YGLDGKK.[D]	1xBiotin [K]	1	6	P30533	P30533 [122-128]	P30533 1xBiotin [K]	Alpha-2-macroglobulin receptor-associated protein OS=Homo sapiens OX=9606 GN=LRPAP1 PE=1 SV=1	1	1006.5	0.256	0.074	0.336	0.0043734	0.000824948	0.31525	326.8	130.5	131.7	236.3	153.6	99.9	11.9	33.7	39	10.9	11.3	14.4	805462	321631	324596	582544	378566	246344	29222.6	82941.8	96207.5	26881.6	27894.3	35474.6	1.89	32.73
[K].AIVAGDQNVEYKGTVWHK.[D]	1xBiotin [K12]	5	2	Q13642	Q13642 [107-124]	Q13642 1xBiotin [K118]	Four and a half LIM domains protein 1 OS=Homo sapiens OX=9606 GN=FHL1 PE=1 SV=4	1	2241.11	1.035	0.072	1.951	0.996421	0.145407	0.906615	16.4	24	9.2	459.9	520.7	24.7	20.8	17	16.5	21.4	36.3	33.2	4098.3	6000.93	2305.31	114828	130002	6169.63	5187.04	4243.54	4116.8	5332.57	9057.77	8280.26	2.44	42.77
[K].HFEAKIEK.[H]	1xBiotin [K5]	1	18	P30533	P30533 [283-290]	P30533 1xBiotin [K287]	Alpha-2-macroglobulin receptor-associated protein OS=Homo sapiens OX=9606 GN=LRPAP1 PE=1 SV=1	1	1227.62	0.238	0.065	0.53	0.00218615	0.000128824	0.570944	201	99	112.8	218.6	159.5	303.5	9.7	26.9	30.2	14.3	10.2	14.3	1.01323e+06	499345	568779	1.10218e+06	804402	1.53015e+06	49107.4	135601	152103	71855.8	51468.8	72168.4	2.63	30.35
[K].KTDPSGLSK.[T]	1xBiotin [K1]	3	5	Q13740	Q13740 [423-431]	Q13740 1xBiotin [K423]	CD166 antigen OS=Homo sapiens OX=9606 GN=ALCAM PE=1 SV=2	1	1158.58	26.549	0.036	0.04	0.838195	0.435329	0.406459	218.3	7.2	7.2	214.2	4.6	320.8	191.8	204.4	10.4	5.5	8	7.7	150969	4970.43	4997.87	148135	3153.49	221888	132686	141377	7159.6	3775.88	5510.59	5352.78	2.49	27.41
[K].TKGVDEVTIVNILTNR.[S]	1xBiotin [K2]	2	1	P07355	P07355 [48-63]	P07355 1xBiotin [K49]	Annexin A2 OS=Homo sapiens OX=9606 GN=ANXA2 PE=1 SV=2	1	1998.07																															2.84
[K].GIVEFSGKPAAR.[K]	1xBiotin [K8]	2	2	Q15233	Q15233 [191-202]	Q15233 1xBiotin [K198]	Non-POU domain-containing octamer-binding protein OS=Homo sapiens OX=9606 GN=NONO PE=1 SV=4	0	1457.76																															1.89
[R].GLFIIDDKGILR.[Q]	1xBiotin [K8]	2	1	Q06830	Q06830 [129-140]	Q06830 1xBiotin [K136]	Peroxiredoxin-1 OS=Homo sapiens OX=9606 GN=PRDX1 PE=1 SV=1	1	1585.88																															1.75
[K].GKLDVQFSGLTKGDAVR.[D]	1xBiotin [K12]	2	1	P21333	P21333 [905-921]	P21333 1xBiotin [K916]	Filamin-A OS=Homo sapiens OX=9606 GN=FLNA PE=1 SV=4	2	2017.05																															2.14
[K].GNKPWISLPR.[G]	1xBiotin [K3]	1	1	P62701	P62701 [231-240]	P62701 1xBiotin [K233]	40S ribosomal protein S4, X isoform OS=Homo sapiens OX=9606 GN=RPS4X PE=1 SV=2	0	1393.74																															1.24
[K].VWSPLVTEEGKR.[H]	1xBiotin [K11]	1	1	O00151	O00151 [88-99]	O00151 1xBiotin [K98]	PDZ and LIM domain protein 1 OS=Homo sapiens OX=9606 GN=PDLIM1 PE=1 SV=4	1	1626.83																															2.14
[R].GGKNSTWSGESK.[T]	1xBiotin [K3]	1	2	P19338	P19338 [475-486]	P19338 1xBiotin [K477]	Nucleolin OS=Homo sapiens OX=9606 GN=NCL PE=1 SV=3	1	1463.66																															2.32
[R].GFGFVLFKESESVDK.[V]	1xBiotin [K8]	4	1	Q14103	Q14103 [139-153]	Q14103 1xBiotin [K146]	Heterogeneous nuclear ribonucleoprotein D0 OS=Homo sapiens OX=9606 GN=HNRNPD PE=1 SV=1	1	1914.93																															2.54
[R].VVVDALSGLKGDLAGR.[Y]	1xBiotin [K10]	2	1	P12532	P12532 [190-205]	P12532 1xBiotin [K199]	Creatine kinase U-type, mitochondrial OS=Homo sapiens OX=9606 GN=CKMT1A PE=1 SV=1	1	1795.97																															2.4
[R].GPIKFNVWDTAGQEK.[F]	1xBiotin [K4]	1	3	P62826	P62826 [57-71]	P62826 1xBiotin [K60]	GTP-binding nuclear protein Ran OS=Homo sapiens OX=9606 GN=RAN PE=1 SV=3	1	1915.94																															2.26
[K].VTKDGVTVAK.[S]	1xBiotin [K3]	2	2	P10809	P10809 [73-82]	P10809 1xBiotin [K75]	60 kDa heat shock protein, mitochondrial OS=Homo sapiens OX=9606 GN=HSPD1 PE=1 SV=2	1	1243.67																															1.44
[K].GSGTAEVELKK.[G]	1xBiotin [K10]	3	1	P14618	P14618 [126-136]	P14618 1xBiotin [K135]	Pyruvate kinase PKM OS=Homo sapiens OX=9606 GN=PKM PE=1 SV=4	1	1344.68																															2.13
[K].GTDVPKWISIMTER.[S]	1xBiotin [K6]; 1xOxidation [M11]	3	1	P07355	P07355 [207-220]	P07355 1xBiotin [K212]	Annexin A2 OS=Homo sapiens OX=9606 GN=ANXA2 PE=1 SV=2	1	1874.91																															1.97
[K].GVPVISVKTSGSK.[E]	1xBiotin [K8]	4	1	Q15424	Q15424 [571-583]	Q15424 1xBiotin [K578]	Scaffold attachment factor B1 OS=Homo sapiens OX=9606 GN=SAFB PE=1 SV=4	1	1484.81																															1.49
[K].GATPGKALVATPGK.[K]	1xBiotin [K6]	1	1	P19338	P19338 [111-124]	P19338 1xBiotin [K116]	Nucleolin OS=Homo sapiens OX=9606 GN=NCL PE=1 SV=3	1	1493.81																															1.52
[R].GVVVLAKSYNEQR.[I]	1xBiotin [K7]	5	1	P52895	P52895 [264-276]	P52895 1xBiotin [K270]	Aldo-keto reductase family 1 member C2 OS=Homo sapiens OX=9606 GN=AKR1C2 PE=1 SV=3	1	1688.88																															2.78
[K].HAAENPGKYNILGTNTIMDK.[M]	1xBiotin [K8]; 1xOxidation [M18]	2	2	Q00839	Q00839 [517-536]	Q00839 1xBiotin [K524]	Heterogeneous nuclear ribonucleoprotein U OS=Homo sapiens OX=9606 GN=HNRNPU PE=1 SV=6	1	2429.16																															2.9
[K].HLIPAANTGESKVFYYK.[M]	1xBiotin [K12]	2	1	P62258	P62258 [107-123]	P62258 1xBiotin [K118]	14-3-3 protein epsilon OS=Homo sapiens OX=9606 GN=YWHAE PE=1 SV=1	1	2164.09																															2.02
[R].HLYTKDIDIHEVR.[I]	1xBiotin [K5]	2	1	Q00839	Q00839 [348-360]	Q00839 1xBiotin [K352]	Heterogeneous nuclear ribonucleoprotein U OS=Homo sapiens OX=9606 GN=HNRNPU PE=1 SV=6	1	1864.94																															2.85
[R].VNFAMNVGKAR.[G]	1xBiotin [K9]	3	1	P14618	P14618 [490-500]	P14618 1xBiotin [K498]	Pyruvate kinase PKM OS=Homo sapiens OX=9606 GN=PKM PE=1 SV=4	1	1432.72																															1.72
[R].HQGVMVGMGQKDSYVGDEAQSK.[R]	1xBiotin [K11]	6	1	P60709	P60709 [40-61]	P60709 1xBiotin [K50]	Actin, cytoplasmic 1 OS=Homo sapiens OX=9606 GN=ACTB PE=1 SV=1	1	2577.15																															2.5
[R].GPLVKYSSDYFQAPSDYR.[Y]	1xBiotin [K5]	1	1	Q08380	Q08380 [437-454]	Q08380 1xBiotin [K441]	Galectin-3-binding protein OS=Homo sapiens OX=9606 GN=LGALS3BP PE=1 SV=1	1	2319.08																															1.05
[K].FWAYEQYKK.[L]	1xBiotin [K8]	2	1	Q6NUK1	Q6NUK1 [269-277]	Q6NUK1 1xBiotin [K276]	Calcium-binding mitochondrial carrier protein SCaMC-1 OS=Homo sapiens OX=9606 GN=SLC25A24 PE=1 SV=2	1	1488.7																															1.9
[K].FAAKGEGQLGPAER.[A]	1xBiotin [K4]	1	1	P13639	P13639 [236-249]	P13639 1xBiotin [K239]	Elongation factor 2 OS=Homo sapiens OX=9606 GN=EEF2 PE=1 SV=4	1	1656.82																															2.09
[R].FGTKGLAITFVSDENDAK.[I]	1xBiotin [K4]	3	1	Q13838	Q13838 [381-398]	Q13838 1xBiotin [K384]	Spliceosome RNA helicase DDX39B OS=Homo sapiens OX=9606 GN=DDX39B PE=1 SV=1	1	2139.04																															2.83
[K].AAWGKVGAHAGEYGAEALER.[M]	1xBiotin [K5]	1	1	P69905	P69905 [13-32]	P69905 1xBiotin [K17]	Hemoglobin subunit alpha OS=Homo sapiens OX=9606 GN=HBA1 PE=1 SV=2	1	2269.08																															1.35
[K].AENGKLVINGNPITIFQER.[D]	1xBiotin [K5]	2	3	P04406	P04406 [62-80]	P04406 1xBiotin [K66]	Glyceraldehyde-3-phosphate dehydrogenase OS=Homo sapiens OX=9606 GN=GAPDH PE=1 SV=3	1	2339.22																															3.28
[K].AGDSLMVMIAMKMEHTIK.[S]	1xBiotin [K12]	1	2	Q96RQ3	Q96RQ3 [670-687]	Q96RQ3 1xBiotin [K681]	Methylcrotonoyl-CoA carboxylase subunit alpha, mitochondrial OS=Homo sapiens OX=9606 GN=MCCC1 PE=1 SV=3	1	2232.07																															3.51
[K].AKFVGDPALVLNDIHK.[K]	1xBiotin [K2]	1	1	Q14118	Q14118 [610-625]	Q14118 1xBiotin [K611]	Dystroglycan 1 OS=Homo sapiens OX=9606 GN=DAG1 PE=1 SV=2	1	1963.05																															2.9
[K].AKGILFVGSGVSGGEEGAR.[Y]	1xBiotin [K2]	2	1	P52209	P52209 [118-136]	P52209 1xBiotin [K119]	6-phosphogluconate dehydrogenase, decarboxylating OS=Homo sapiens OX=9606 GN=PGD PE=1 SV=3	1	2017.02																															2.87
[K].AKSETVLTCATGR.[A]	1xBiotin [K2]; 1xCarbamidomethyl [C9]	2	1	P26006	P26006 [896-908]	P26006 1xBiotin [K897]	Integrin alpha-3 OS=Homo sapiens OX=9606 GN=ITGA3 PE=1 SV=5	1	1619.79																															2.08
[K].ALAAAGYDVEKNNSR.[I]	1xBiotin [K11]	5	4	P16402; P10412; P16403	P16402 [66-80]; P10412 [65-79]; P16403 [65-79]	P16402 1xBiotin [K76]; P10412 1xBiotin [K75]; P16403 1xBiotin [K75]	Histone H1.3 OS=Homo sapiens OX=9606 GN=H1-3 PE=1 SV=2 Histone H1.4 OS=Homo sapiens OX=9606 GN=H1-4 PE=1 SV=2 Histone H1.2 OS=Homo sapiens OX=9606 GN=H1-2 PE=1 SV=2	1	1804.86																															2.61
[K].ALAAGGYDVEKNNSR.[I]	1xBiotin [K11]	1	1	P16401	P16401 [68-82]	P16401 1xBiotin [K78]	Histone H1.5 OS=Homo sapiens OX=9606 GN=H1-5 PE=1 SV=3	1	1790.85																															3.15
[R].YLKSEPIPESNDGPVK.[V]	1xBiotin [K3]	1	2	P30101	P30101 [364-379]	P30101 1xBiotin [K366]	Protein disulfide-isomerase A3 OS=Homo sapiens OX=9606 GN=PDIA3 PE=1 SV=4	1	1998.98																															2.02
[K].ALDYEQLQSVKLSIAVK.[N]	1xBiotin [K11]	1	2	P32926	P32926 [334-350]	P32926 1xBiotin [K344]	Desmoglein-3 OS=Homo sapiens OX=9606 GN=DSG3 PE=1 SV=2	1	2131.15																															2.42
[R].AMTKDNNLLGK.[F]	1xBiotin [K4]; 1xOxidation [M2]	3	1	P11142	P11142 [448-458]	P11142 1xBiotin [K451]	Heat shock cognate 71 kDa protein OS=Homo sapiens OX=9606 GN=HSPA8 PE=1 SV=1	1	1446.71																															1.94
[K].FMLGKQEVIR.[G]	1xBiotin [K5]; 1xOxidation [M2]	1	1	P62942	P62942 [49-58]	P62942 1xBiotin [K53]	Peptidyl-prolyl cis-trans isomerase FKBP1A OS=Homo sapiens OX=9606 GN=FKBP1A PE=1 SV=2	1	1462.75																															2.17
[R].APFDLFENKK.[K]	1xBiotin [K10]	2	1	P08238	P08238 [339-348]	P08238 1xBiotin [K348]	Heat shock protein HSP 90-beta OS=Homo sapiens OX=9606 GN=HSP90AB1 PE=1 SV=4	1	1434.71																															2.14
[K].AVELAANTKGICFIR.[T]	1xBiotin [K9]; 1xCarbamidomethyl [C12]	2	2	P29401	P29401 [457-471]	P29401 1xBiotin [K465]	Transketolase OS=Homo sapiens OX=9606 GN=TKT PE=1 SV=3	1	1888.98																															2.59
[K].DAGLAKSIGVSNFNHR.[L]	1xBiotin [K6]	1	1	P52895	P52895 [156-171]	P52895 1xBiotin [K161]	Aldo-keto reductase family 1 member C2 OS=Homo sapiens OX=9606 GN=AKR1C2 PE=1 SV=3	1	1911.95																															2.16
[K].DISTNYYASQKK.[T]	1xBiotin [K11]	1	1	P14625	P14625 [672-683]	P14625 1xBiotin [K682]	Endoplasmin OS=Homo sapiens OX=9606 GN=HSP90B1 PE=1 SV=1	1	1643.77																															2.39
[K].ELHINLIPNKQDR.[T]	1xBiotin [K10]	2	1	P07900	P07900 [75-87]	P07900 1xBiotin [K84]	Heat shock protein HSP 90-alpha OS=Homo sapiens OX=9606 GN=HSP90AA1 PE=1 SV=5	1	1815.95																															2.65
[R].EMEDTLNHLKFLNVLSPR.[G]	1xBiotin [K10]	2	1	P17936	P17936 [216-233]	P17936 1xBiotin [K225]	Insulin-like growth factor-binding protein 3 OS=Homo sapiens OX=9606 GN=IGFBP3 PE=1 SV=2	1	2382.19																															2.48
[R].YFPTQALNFAFKDK.[Y]	1xBiotin [K12]	4	2	P05141	P05141 [81-94]	P05141 1xBiotin [K92]	ADP/ATP translocase 2 OS=Homo sapiens OX=9606 GN=SLC25A5 PE=1 SV=7	1	1915.94																															2.37
[K].ENQKHIYYITGETK.[D]	1xBiotin [K4]	2	1	P07900	P07900 [486-499]	P07900 1xBiotin [K489]	Heat shock protein HSP 90-alpha OS=Homo sapiens OX=9606 GN=HSP90AA1 PE=1 SV=5	1	1949.94																															2.04
[R].ESYELKVVAADR.[G]	1xBiotin [K6]	2	4	Q08174	Q08174 [576-587]	Q08174 1xBiotin [K581]	Protocadherin-1 OS=Homo sapiens OX=9606 GN=PCDH1 PE=1 SV=2	1	1605.79																															1.91
[K].ETQKSIYYITGESK.[E]	1xBiotin [K4]	1	4	P08238	P08238 [478-491]	P08238 1xBiotin [K481]	Heat shock protein HSP 90-beta OS=Homo sapiens OX=9606 GN=HSP90AB1 PE=1 SV=4	1	1872.9																															1.82
[K].YAGKDGYNYTLSK.[T]	1xBiotin [K4]	1	4	P31949	P31949 [24-36]	P31949 1xBiotin [K27]	Protein S100-A11 OS=Homo sapiens OX=9606 GN=S100A11 PE=1 SV=2	1	1705.79																															1.82
[K].HSSQTSNLAHKTYSLSSSFSSSSSTR.[K]	1xBiotin [K11]	1	1	O60563	O60563 [547-572]	O60563 1xBiotin [K557]	Cyclin-T1 OS=Homo sapiens OX=9606 GN=CCNT1 PE=1 SV=1	1	3000.38																															3.3
[R].ASLSKLGDVYVNDAFGTAHR.[A]	1xBiotin [K5]	3	3	P00558	P00558 [152-171]	P00558 1xBiotin [K156]	Phosphoglycerate kinase 1 OS=Homo sapiens OX=9606 GN=PGK1 PE=1 SV=3	1	2347.15																															3.14
[K].KAFANPEDALR.[H]	1xBiotin [K1]	1	1	O14684	O14684 [42-52]	O14684 1xBiotin [K42]	Prostaglandin E synthase OS=Homo sapiens OX=9606 GN=PTGES PE=1 SV=2	1	1457.72																															1.52
[K].KELLLPGNNR.[K]	1xBiotin [K1]	1	1	P05362	P05362 [67-76]	P05362 1xBiotin [K67]	Intercellular adhesion molecule 1 OS=Homo sapiens OX=9606 GN=ICAM1 PE=1 SV=2	1	1379.75																															1.08
[R].KAQCPIVER.[L]	1xBiotin [K1]; 1xCarbamidomethyl [C4]	1	1	P46782	P46782 [63-71]	P46782 1xBiotin [K63]	40S ribosomal protein S5 OS=Homo sapiens OX=9606 GN=RPS5 PE=1 SV=4	1	1326.67																															1.9
[K].LVLVGDGGTGKTTFVK.[R]	1xBiotin [K11]	1	4	P62826	P62826 [13-28]	P62826 1xBiotin [K23]	GTP-binding nuclear protein Ran OS=Homo sapiens OX=9606 GN=RAN PE=1 SV=3	1	1817.98																															2.09
[K].IVNLGSSKTDLFYER.[K]	1xBiotin [K8]	1	2	Q7RTV0	Q7RTV0 [88-102]	Q7RTV0 1xBiotin [K95]	PHD finger-like domain-containing protein 5A OS=Homo sapiens OX=9606 GN=PHF5A PE=1 SV=1	1	1967.99																															3.34
[K].VAKGQPLCVLSAMKMETVVTSPMEGTVR.[K]	1xBiotin [K14]; 1xCarbamidomethyl [C8]	1	1	P11498	P11498 [1131-1158]	P11498 1xBiotin [K1144]	Pyruvate carboxylase, mitochondrial OS=Homo sapiens OX=9606 GN=PC PE=1 SV=2	2	3245.62																															2.53
[K].VAGQDGSVVQFKIK.[R]	1xBiotin [K12]	5	1	Q6EEV6	Q6EEV6 [22-35]	Q6EEV6 1xBiotin [K33]	Small ubiquitin-related modifier 4 OS=Homo sapiens OX=9606 GN=SUMO4 PE=1 SV=2	1	1701.9																															2.54
[R].VAAAVDLIIKSHQGLDR.[Q]	1xBiotin [K10]	1	1	P49327	P49327 [2397-2413]	P49327 1xBiotin [K2406]	Fatty acid synthase OS=Homo sapiens OX=9606 GN=FASN PE=1 SV=3	1	2032.1																															3.59
[-].MSKAHPPELK.[K]	1xBiotin [K3]; 1xMet-loss+Acetyl [N-Term]	2	1	P62308	P62308 [1-10]	P62308 1xBiotin [K3]; 1xMet-loss+Acetyl [N-Term]	Small nuclear ribonucleoprotein G OS=Homo sapiens OX=9606 GN=SNRPG PE=1 SV=1	1	1274.66																															2.15
[K].TVTAMDVVYALKR.[Q]	1xBiotin [K12]; 1xOxidation [M5]	1	1	P62805	P62805 [81-93]	P62805 1xBiotin [K92]	Histone H4 OS=Homo sapiens OX=9606 GN=H4C1 PE=1 SV=2	1	1708.88																															2.05
[R].NALDTKNLIK.[E]	1xBiotin [K6]	1	1	P17301	P17301 [318-327]	P17301 1xBiotin [K323]	Integrin alpha-2 OS=Homo sapiens OX=9606 GN=ITGA2 PE=1 SV=1	1	1355.74																															2.05
[R].TVIIEQSWGSPKVTK.[D]	1xBiotin [K]	2	2	P10809	P10809 [61-75]	P10809 1xBiotin [K]	60 kDa heat shock protein, mitochondrial OS=Homo sapiens OX=9606 GN=HSPD1 PE=1 SV=2	1	1899																															2.74
[R].NGLSLAALKK.[A]	1xBiotin [K9]	1	2	P16401	P16401 [58-67]	P16401 1xBiotin [K66]	Histone H1.5 OS=Homo sapiens OX=9606 GN=H1-5 PE=1 SV=3	1	1240.71																															1.59
[R].NKLAELEEALQK.[A]	1xBiotin [K2]	1	1	P13647	P13647 [430-441]	P13647 1xBiotin [K431]	Keratin, type II cytoskeletal 5 OS=Homo sapiens OX=9606 GN=KRT5 PE=1 SV=3	1	1611.84																															2.89
[K].LTFDTTFSPNTGKK.[S]	1xBiotin [K13]	3	3	P45880	P45880 [108-121]	P45880 1xBiotin [K120]	Voltage-dependent anion-selective channel protein 2 OS=Homo sapiens OX=9606 GN=VDAC2 PE=1 SV=2	1	1782.87																															1.9
[K].NKLEGLEDALQK.[A]	1xBiotin [K2]	3	1	P02538	P02538 [425-436]	P02538 1xBiotin [K426]	Keratin, type II cytoskeletal 6A OS=Homo sapiens OX=9606 GN=KRT6A PE=1 SV=3	1	1583.81																															2.35
[R].NLKASLENSLR.[E]	1xBiotin [K3]	1	1	P05783	P05783 [315-325]	P05783 1xBiotin [K317]	Keratin, type I cytoskeletal 18 OS=Homo sapiens OX=9606 GN=KRT18 PE=1 SV=2	1	1470.77																															1.09
[K].NIMDFVQKK.[F]	1xBiotin [K9]	1	1	O95858	O95858 [143-151]	O95858 1xBiotin [K151]	Tetraspanin-15 OS=Homo sapiens OX=9606 GN=TSPAN15 PE=1 SV=1	1	1348.68																															1.78
[K].NLYIISVKGIK.[G]	1xBiotin [K]	1	2	P62829	P62829 [36-46]	P62829 1xBiotin [K]	60S ribosomal protein L23 OS=Homo sapiens OX=9606 GN=RPL23 PE=1 SV=1	1	1473.85																															1.3
[K].TLVLLMGKEGVHGGLINK.[K]	1xBiotin [K8]; 1xOxidation [M6]	1	1	P07737	P07737 [109-126]	P07737 1xBiotin [K116]	Profilin-1 OS=Homo sapiens OX=9606 GN=PFN1 PE=1 SV=2	1	2121.16																															2.1
[K].NTKSEIAELNR.[M]	1xBiotin [K3]	1	2	P19013	P19013 [350-360]	P19013 1xBiotin [K352]	Keratin, type II cytoskeletal 4 OS=Homo sapiens OX=9606 GN=KRT4 PE=1 SV=5	1	1500.75																															1.95
[R].QAGGGGGTGSPKLVALR.[L]	1xBiotin [K12]	1	3	Q13751	Q13751 [755-771]	Q13751 1xBiotin [K766]	Laminin subunit beta-3 OS=Homo sapiens OX=9606 GN=LAMB3 PE=1 SV=1	1	1751.92																															2.03
[R].QGWVSSSLTLKVTSALSR.[D]	1xBiotin [K11]	1	1	P50895	P50895 [500-517]	P50895 1xBiotin [K510]	Basal cell adhesion molecule OS=Homo sapiens OX=9606 GN=BCAM PE=1 SV=2	1	2146.13																															2.04
[R].SAAETVTKGGIMLPEK.[S]	1xBiotin [K8]; 1xOxidation [M12]	1	1	P61604	P61604 [21-36]	P61604 1xBiotin [K28]	10 kDa heat shock protein, mitochondrial OS=Homo sapiens OX=9606 GN=HSPE1 PE=1 SV=2	1	1873.94																															2.16
[K].SAVGFDYQGKTEK.[H]	1xBiotin [K10]	3	4	Q14247	Q14247 [172-184]	Q14247 1xBiotin [K181]	Src substrate cortactin OS=Homo sapiens OX=9606 GN=CTTN PE=1 SV=2	1	1655.77																															3
[K].SLYYYIQQDTKGDYQK.[A]	1xBiotin [K11]	3	1	P07355	P07355 [314-329]	P07355 1xBiotin [K324]	Annexin A2 OS=Homo sapiens OX=9606 GN=ANXA2 PE=1 SV=2	1	2239.04																															2.12
[K].TAASAPANVSKGTTPLAPPPKPVR.[R]	1xBiotin [K11]	4	1	Q96D71	Q96D71 [681-704]	Q96D71 1xBiotin [K691]	RalBP1-associated Eps domain-containing protein 1 OS=Homo sapiens OX=9606 GN=REPS1 PE=1 SV=3	1	2554.38																															2.34
[K].NLGIGKVSSFEEK.[M]	1xBiotin [K6]	2	3	P40926	P40926 [302-314]	P40926 1xBiotin [K307]	Malate dehydrogenase, mitochondrial OS=Homo sapiens OX=9606 GN=MDH2 PE=1 SV=3	1	1633.83																															2.41
[R].KAGNFYVPAEPK.[L]	1xBiotin [K1]	1	1	P18124	P18124 [77-88]	P18124 1xBiotin [K77]	60S ribosomal protein L7 OS=Homo sapiens OX=9606 GN=RPL7 PE=1 SV=1	1	1546.77																															2.28
[K].LTFDSSFSPNTGKK.[N]	1xBiotin [K13]	1	1	P21796	P21796 [97-110]	P21796 1xBiotin [K109]	Voltage-dependent anion-selective channel protein 1 OS=Homo sapiens OX=9606 GN=VDAC1 PE=1 SV=2	1	1754.84																															2
[R].IQILEGWKK.[R]	1xBiotin [K8]	3	1	P15559	P15559 [202-210]	P15559 1xBiotin [K209]	NAD(P)H dehydrogenase [quinone] 1 OS=Homo sapiens OX=9606 GN=NQO1 PE=1 SV=1	1	1340.74																															1.48
[R].KFGDPVVQSDMK.[H]	1xBiotin [K1]	2	3	P0DMV9	P0DMV9 [77-88]	P0DMV9 1xBiotin [K77]	Heat shock 70 kDa protein 1B OS=Homo sapiens OX=9606 GN=HSPA1B PE=1 SV=1	1	1576.75																															2.16
[K].VLGTVKWFNVR.[N]	1xBiotin [K6]	4	1	P67809	P67809 [59-69]	P67809 1xBiotin [K64]	Y-box-binding protein 1 OS=Homo sapiens OX=9606 GN=YBX1 PE=1 SV=3	1	1544.84																															2.07
[R].VIFGLFGKTVPK.[T]	1xBiotin [K8]	1	2	P23284	P23284 [60-71]	P23284 1xBiotin [K67]	Peptidyl-prolyl cis-trans isomerase B OS=Homo sapiens OX=9606 GN=PPIB PE=1 SV=2	1	1531.87																															2.24
[R].KGTDVNVFNTILTTR.[S]	1xBiotin [K1]	1	1	P04083	P04083 [214-228]	P04083 1xBiotin [K214]	Annexin A1 OS=Homo sapiens OX=9606 GN=ANXA1 PE=1 SV=2	1	1904.99																															1.5
[R].KILQDGGLQVVEK.[Q]	1xBiotin [K1]	1	1	O43175	O43175 [21-33]	O43175 1xBiotin [K21]	D-3-phosphoglycerate dehydrogenase OS=Homo sapiens OX=9606 GN=PHGDH PE=1 SV=4	1	1652.9																															1.96
[R].KPIDYTVLDDVGHGVK.[WH]	1xBiotin [K1]	11	1	Q8IZP0	Q8IZP0 [139-154]	Q8IZP0 1xBiotin [K139]	Abl interactor 1 OS=Homo sapiens OX=9606 GN=ABI1 PE=1 SV=4	0	1982.01																															2.3
[K].KQAESASEAAK.[K]	1xBiotin [K1]	2	1	P51572	P51572 [138-148]	P51572 1xBiotin [K138]	B-cell receptor-associated protein 31 OS=Homo sapiens OX=9606 GN=BCAP31 PE=1 SV=3	1	1345.64																															1.81
[K].KTTHFVEGGDAGNR.[E]	1xBiotin [K1]	1	1	P18124	P18124 [223-236]	P18124 1xBiotin [K223]	60S ribosomal protein L7 OS=Homo sapiens OX=9606 GN=RPL7 PE=1 SV=1	1	1714.8																															2.42
[R].KVAHSDKPGSTSTASFR.[D]	1xBiotin [K1]	2	1	Q9P0L0	Q9P0L0 [205-221]	Q9P0L0 1xBiotin [K205]	Vesicle-associated membrane protein-associated protein A OS=Homo sapiens OX=9606 GN=VAPA PE=1 SV=3	1	2001.98																															1.91
[K].KVEAQLQELQVK.[F]	1xBiotin [K1]	1	1	P35579	P35579 [1249-1260]	P35579 1xBiotin [K1249]	Myosin-9 OS=Homo sapiens OX=9606 GN=MYH9 PE=1 SV=4	1	1638.89																															2.06
[R].KVTGTLDANR.[S]	1xBiotin [K1]	1	1	Q16658	Q16658 [399-408]	Q16658 1xBiotin [K399]	Fascin OS=Homo sapiens OX=9606 GN=FSCN1 PE=1 SV=3	1	1300.67																															1.83
[R].LSYISQKVSDASDK.[T]	1xBiotin [K7]	2	3	Q13753	Q13753 [976-989]	Q13753 1xBiotin [K982]	Laminin subunit gamma-2 OS=Homo sapiens OX=9606 GN=LAMC2 PE=1 SV=2	1	1766.86																															2.67
[R].LAAIVAKQVLLGR.[K]	1xBiotin [K7]	1	3	P40429	P40429 [19-31]	P40429 1xBiotin [K25]	60S ribosomal protein L13a OS=Homo sapiens OX=9606 GN=RPL13A PE=1 SV=2	1	1577.96																															2.42
[K].IEVSQLLKGDASLK.[M]	1xBiotin [K8]	4	1	Q08722	Q08722 [86-99]	Q08722 1xBiotin [K93]	Leukocyte surface antigen CD47 OS=Homo sapiens OX=9606 GN=CD47 PE=1 SV=1	1	1726.94																															1.92
[K].IFKSQGAALDK.[Y]	1xBiotin [K3]	3	1	P40925	P40925 [108-118]	P40925 1xBiotin [K110]	Malate dehydrogenase, cytoplasmic OS=Homo sapiens OX=9606 GN=MDH1 PE=1 SV=4	1	1403.74																															1.64
[K].LFNLSKEDDVR.[Q]	1xBiotin [K6]	1	1	P62753	P62753 [144-154]	P62753 1xBiotin [K149]	40S ribosomal protein S6 OS=Homo sapiens OX=9606 GN=RPS6 PE=1 SV=1	1	1561.77																															1.79
[R].LFTKVKPLLQVSR.[Q]	1xBiotin [K4]	2	1	P35579	P35579 [830-842]	P35579 1xBiotin [K833]	Myosin-9 OS=Homo sapiens OX=9606 GN=MYH9 PE=1 SV=4	1	1755.03																															1.92
[R].LHPELSGPGVAAKVLAASVR.[R]	1xBiotin [K13]	1	1	Q6DD87	Q6DD87 [199-218]	Q6DD87 1xBiotin [K211]	Zinc finger protein 787 OS=Homo sapiens OX=9606 GN=ZNF787 PE=1 SV=4	1	2198.21																															2.5
[R].VFIGNLNTLVVKK.[S]	1xBiotin [K12]	7	1	P07910	P07910 [18-30]	P07910 1xBiotin [K29]	Heterogeneous nuclear ribonucleoproteins C1/C2 OS=Homo sapiens OX=9606 GN=HNRNPC PE=1 SV=4	1	1670.97																															2.75
[K].LKLSILYPATTGR.[N]	1xBiotin [K2]	1	1	P30041	P30041 [143-155]	P30041 1xBiotin [K144]	Peroxiredoxin-6 OS=Homo sapiens OX=9606 GN=PRDX6 PE=1 SV=3	1	1658.93																															1.79
[K].VETFSGVYKK.[L]	1xBiotin [K9]	1	3	P62081	P62081 [170-179]	P62081 1xBiotin [K178]	40S ribosomal protein S7 OS=Homo sapiens OX=9606 GN=RPS7 PE=1 SV=1	1	1383.7																															2.09
[R].LKYALTGDEVK.[K]	1xBiotin [K2]	3	1	P62701	P62701 [52-62]	P62701 1xBiotin [K53]	40S ribosomal protein S4, X isoform OS=Homo sapiens OX=9606 GN=RPS4X PE=1 SV=2	1	1462.76																															1.84
[K].VDSKTVGQYEYYK.[V]	1xBiotin [K4]	1	1	P52799	P52799 [65-77]	P52799 1xBiotin [K68]	Ephrin-B2 OS=Homo sapiens OX=9606 GN=EFNB2 PE=1 SV=1	1	1805.84																															1.66
[K].LLNNKFASFIDK.[V]	1xBiotin [K5]	1	1	P19013	P19013 [143-154]	P19013 1xBiotin [K147]	Keratin, type II cytoskeletal 4 OS=Homo sapiens OX=9606 GN=KRT4 PE=1 SV=5	1	1635.86																															2.59
[R].IDFSKLTSLNVK.[Y]	1xBiotin [K5]	10	1	P26599	P26599 [255-266]	P26599 1xBiotin [K259]	Polypyrimidine tract-binding protein 1 OS=Homo sapiens OX=9606 GN=PTBP1 PE=1 SV=1	1	1590.86																															2.35
[R].IAGQVAAANKK.[H]	1xBiotin [K10]	1	1	P39019	P39019 [134-144]	P39019 1xBiotin [K143]	40S ribosomal protein S19 OS=Homo sapiens OX=9606 GN=RPS19 PE=1 SV=2	1	1296.71																															2.05

## Sheet: DMSO
Annotated Sequence	Modifications	# Proteins	# PSMs	Master Protein Accessions	Positions in Master Proteins	Modifications in Master Proteins	Master Protein Descriptions	# Missed Cleavages	Theo. MH+ [Da]	Abundance Ratio: (3) / (1)	Abundance Ratio: (4) / (2)	Abundance Ratio: (4) / (3)	Abundance Ratio P-Value: (3) / (1)	Abundance Ratio P-Value: (4) / (2)	Abundance Ratio P-Value: (4) / (3)	Abundances (Scaled): F1: Sample, 1	Abundances (Scaled): F2: Sample, 1	Abundances (Scaled): F3: Sample, 1	Abundances (Scaled): F4: Sample, 2	Abundances (Scaled): F5: Sample, 2	Abundances (Scaled): F6: Sample, 2	Abundances (Scaled): F7: Sample, 3	Abundances (Scaled): F8: Sample, 3	Abundances (Scaled): F9: Sample, 3	Abundances (Scaled): F10: Sample, 4	Abundances (Scaled): F11: Sample, 4	Abundances (Scaled): F12: Sample, 4	Abundances (Normalized): F1: Sample, 1	Abundances (Normalized): F2: Sample, 1	Abundances (Normalized): F3: Sample, 1	Abundances (Normalized): F4: Sample, 2	Abundances (Normalized): F5: Sample, 2	Abundances (Normalized): F6: Sample, 2	Abundances (Normalized): F7: Sample, 3	Abundances (Normalized): F8: Sample, 3	Abundances (Normalized): F9: Sample, 3	Abundances (Normalized): F10: Sample, 4	Abundances (Normalized): F11: Sample, 4	Abundances (Normalized): F12: Sample, 4	Master Protein Accessions	Gene name	Biotinilation site	Biotinilation site	Predicted TM by TMHMM	Inside/Outside by TMHMM	UniProt subcellular location	Ratio(EGFR/AGIA)	Ratio(Log2)	pValue
[K].GQKVGEFSGANK.[E]	1xBiotin [K3]	2	4	P10599	P10599 [83-94]	P10599 1xBiotin [K85]	Thioredoxin OS=Homo sapiens OX=9606 GN=TXN PE=1 SV=3	1	1447.7	5.361	5.335	0.949	0.00041263	0.00041701	0.998072	31.9	25.2	42.1	19.3	51.7	30.4	165.7	172.3	171.1	152.6	162.3	175.4	4213.33	3323.54	5559.4	2542.89	6825.81	4017.39	21878.5	22747.9	22588.3	20144.6	21430.8	23149.7	P10599	TXN	83-94	K85	No	inside	Nucleus;Cytoplasm;Secreted;Predominantly in the cytoplasm in non irradiated cells (PubMed:11118054);Radiation induces translocation of TRX from the cytoplasm to the nucleus (PubMed:11118054);Secreted by a leaderless secretory pathway (PubMed:1332947)	5.13235	2.35962	1.36748e-05
[K].VGEFSGANKEK.[L]	1xBiotin [K9]	2	5	P10599	P10599 [86-96]	P10599 1xBiotin [K94]	Thioredoxin OS=Homo sapiens OX=9606 GN=TXN PE=1 SV=3	1	1391.66	3.429	2.99	0.973	0.00051649	0.00203217	0.965468	44.7	47.4	24.3	55.6	49.9	31.6	140.8	205	153.2	160.2	149.2	138.1	6317.18	6703.15	3439.66	7854.9	7051.75	4471.74	19912.5	28984.5	21664.4	22648.3	21087.6	19519.3	P10599	TXN	86-96	K94	No	inside	Nucleus;Cytoplasm;Secreted;Predominantly in the cytoplasm in non irradiated cells (PubMed:11118054);Radiation induces translocation of TRX from the cytoplasm to the nucleus (PubMed:11118054);Secreted by a leaderless secretory pathway (PubMed:1332947)	4.28684	2.09992	0.0036844
[R].KSAPATGGVK.[K]	1xBiotin [K1]	4	2	P68431	P68431 [28-37]	P68431 1xBiotin [K28]	Histone H3.1 OS=Homo sapiens OX=9606 GN=H3C1 PE=1 SV=2	1	1141.6	10.237	17.934	1.553	0.00086496	0.00035323	0.612025	28.5	8.5	14	12.3	12.4	32.2	158	126.1	143.7	184	257	223.1	7027.67	2091.83	3455.27	3018.65	3063.53	7940.09	38912.4	31048.1	35370.3	45314.7	63270.1	54940.3	P68431	H3C1	28-37	K28	No	inside	Nucleus;Chromosome	8.37635	3.06632	0.000336013
[R].KQLATKAAR.[K]	1xBiotin [K6]	5	7	P68431	P68431 [19-27]	P68431 1xBiotin [K24]	Histone H3.1 OS=Homo sapiens OX=9606 GN=H3C1 PE=1 SV=2	2	1212.69	4.978	6.987	1.429	0.00091129	0.00087941	0.82332	27.6	38.6	12.7	39.9	24.4	28.1	179.1	132.1	137.3	196.2	143.3	240.8	14833.7	20744.5	6838.95	21468.3	13147.1	15107.1	96321.6	71050.4	73847.6	105553	77101.4	129530	P68431	H3C1	19-27	K24	No	inside	Nucleus;Chromosome	5.68684	2.50763	0.00177941
[K].STGGKAPR.[K]	1xBiotin [K5]	6	9	P68431	P68431 [11-18]	P68431 1xBiotin [K15]	Histone H3.1 OS=Homo sapiens OX=9606 GN=H3C1 PE=1 SV=2	1	999.504	10.402	5.185	0.93	7.8281e-06	0.00015591	0.99756	20.2	10.3	17.9	33.4	33.3	40.1	186.1	123.2	210.1	168.3	173.1	184	5094.15	2583.62	4504.89	8405.35	8391.33	10098.7	46859.9	31027.5	52890.7	42381.4	43578.6	46335.2	P68431	H3C1	45248	K15	No	inside	Nucleus;Chromosome	10.7348	3.42422	0.003828
[R].YQKSTELLIR.[K]	1xBiotin [K3]	6	11	P68431	P68431 [55-64]	P68431 1xBiotin [K57]	Histone H3.1 OS=Homo sapiens OX=9606 GN=H3C1 PE=1 SV=2	1	1476.79	4.685	7.192	1.672	2.6135e-05	4.1638e-06	0.086012	26.3	27.3	33.7	29.8	24.1	32.3	180.7	105.8	128.1	219.9	178	214.1	21679.1	22542.5	27767.8	24550.3	19877.7	26600.6	149007	87249.6	105609	181312	146819	176578	P68431	H3C1	55-64	K57	No	inside	Nucleus;Chromosome	4.74883	2.24757	0.00812052
[R].VTIMPKDIQLAR.[R]	1xBiotin [K6]; 1xOxidation [M4]	5	2	P68431	P68431 [118-129]	P68431 1xBiotin [K123]	Histone H3.1 OS=Homo sapiens OX=9606 GN=H3C1 PE=1 SV=2	1	1626.87	2.218	4.902	1.358	0.0135886	0.00123275	0.921769	45.4	56.4	61	63.4	27.7	34.7	119.9	178	125.1	122.6	196.2	169.8	4725.11	5871.43	6348.03	6600.24	2884.99	3608.82	12482.2	18537.6	13025.6	12769.5	20434.1	17688.7	P68431	H3C1	118-129	K123	No	inside	Nucleus;Chromosome	2.59938	1.37817	0.0105615
[K].SAPATGGVKKPHR.[Y]	1xBiotin [K]	4	2	P68431	P68431 [29-41]	P68431 1xBiotin [K]	Histone H3.1 OS=Homo sapiens OX=9606 GN=H3C1 PE=1 SV=2	1	1531.82	1.95	2.271	1.359	0.368048	0.0128911	0.203028	63.3	60.7	65.2	74.3	73.8	37.5	123.4	56.7	133.4	167.7	161.9	182.2	6518.45	6251.47	6712.67	7649.54	7606.18	3860.13	12709.3	5835.8	13744.6	17276.6	16679.8	18768.2	P68431	H3C1	29-41	K37	No	inside	Nucleus;Chromosome	1.65736	0.728887	0.16099
[K].QLATKAAR.[K]	1xBiotin [K5]	5	1	P68431	P68431 [20-27]	P68431 1xBiotin [K24]	Histone H3.1 OS=Homo sapiens OX=9606 GN=H3C1 PE=1 SV=2	1	1084.59	0.746	12.266	15.085	0.999886	0.00018627	0.00013643	34.9	13.8	32.6	31.8	29.9	21.4	27.8	21.8	24.3	366.6	180.6	414.6	7548.55	2976.93	7048.68	6868.04	6464.11	4628.28	6012.52	4724.28	5256.25	79291.6	39064.8	89680.8	P68431	H3C1	20-27	K24	No	inside	Nucleus;Chromosome	0.910032	-0.13601	0.742269
[R].VTIMPKDIQLAR.[R]	1xBiotin [K6]	5	1	P68431	P68431 [118-129]	P68431 1xBiotin [K123]	Histone H3.1 OS=Homo sapiens OX=9606 GN=H3C1 PE=1 SV=2	1	1610.88	0.686	1.208	2.131	0.99795	0.780021	0.474507	88.1	61.8	95.5	117.6	106.5	62.7	178.5	60.4	40	128.7	126.2	134	5999.25	4209.02	6504.32	8010.96	7257.63	4273.13	12158.4	4112.62	2724.23	8764.34	8595.02	9130.3	P68431	H3C1	118-129	K123	No	inside	Nucleus;Chromosome	1.13658	0.184705	0.813621
[R].YESLKGVDPK.[F]	1xBiotin [K5]	1	18	P47914	P47914 [29-38]	P47914 1xBiotin [K33]	60S ribosomal protein L29 OS=Homo sapiens OX=9606 GN=RPL29 PE=1 SV=2	1	1361.68	0.193	0.312	1.003	0.00728947	0.0286765	0.99534	91	265	215.9	134.1	92.4	137.7	31.3	41.7	66.4	41.9	38.1	44.3	365870	1.06505e+06	867691	538802	371267	553530	125904	167734	266712	168250	153291	178161	P47914	RPL29	29-38	K33	No	inside	NO_DATA	0.243777	-2.03636	0.0524578
[R].LAYIAHPKLGK.[R]	1xBiotin [K8]	1	4	P47914	P47914 [96-106]	P47914 1xBiotin [K103]	60S ribosomal protein L29 OS=Homo sapiens OX=9606 GN=RPL29 PE=1 SV=2	1	1436.81	0.462	0.603	1.307	0.057443	0.10063	0.776801	127.8	177.4	73.7	150.7	122.1	128	59	53.3	78.6	79.9	72.3	77.2	48245.1	66931.6	27799.6	56884.7	46082.1	48309.8	22273.3	20119.7	29659.6	30144.1	27273.1	29122	P47914	RPL29	96-106	K103	No	inside	NO_DATA	0.503948	-0.988654	0.112607
[R].SGYYKVLGK.[G]	1xBiotin [K5]	1	6	P46776	P46776 [106-114]	P46776 1xBiotin [K110]	60S ribosomal protein L27a OS=Homo sapiens OX=9606 GN=RPL27A PE=1 SV=2	1	1240.64	0.548	1.075	1.138	0.444884	0.769798	0.868332	105.1	154	184	91.3	27.5	89.3	84.3	24.2	148.3	94.2	101.8	95.9	17029.9	24952.7	29813.5	14787.9	4459.48	14467.2	13661.9	3920.73	24035.8	15272.4	16502.2	15547.8	P46776	RPL27A	106-114	K110	No	inside	NO_DATA	0.579676	-0.786682	0.218614
[R].TKTPGPGAQSALR.[A]	1xBiotin [K2]	1	1	P62263	P62263 [105-117]	P62263 1xBiotin [K106]	40S ribosomal protein S14 OS=Homo sapiens OX=9606 GN=RPS14 PE=1 SV=3	1	1509.78	2.653	2.455	1.206	0.304982	0.614327	0.999837	42.4	78.8	22.5	64.2	55.3	53.1	112.5	39.1	379.5	78.6	138.3	135.7	4257.98	7914.2	2257.51	6449.42	5549.9	5333.72	11296.9	3925.03	38112.5	7897.15	13892.6	13623.6	P62263	RPS14	105-117	K106	No	inside	NO_DATA	3.69616	1.88603	0.285126
[R].INFDKYHPGYFGK.[V]	1xBiotin [K]	1	5	P46776	P46776 [43-55]	P46776 1xBiotin [K]	60S ribosomal protein L27a OS=Homo sapiens OX=9606 GN=RPL27A PE=1 SV=2	1	1811.86	2.208	0.357	0.733	0.950439	0.53339	0.924102	199.9	31.8	37.5	241.6	126.6	170	82.9	100.6	9.6	60.8	60.5	78.2	151040	24001.7	28358.3	182549	95626.1	128465	62601.4	75982.1	7280.94	45909.1	45707.9	59063.3	P46776	RPL27A	43-55	K47	No	inside	NO_DATA	0.71713	-0.479693	0.702044
[R].LVKGPDPSSPAFR.[I]	1xBiotin [K3]	1	4	P07996	P07996 [48-60]	P07996 1xBiotin [K50]	Thrombospondin-1 OS=Homo sapiens OX=9606 GN=THBS1 PE=1 SV=2	1	1596.82	1.649	0.594	0.285	0.906422	0.463125	0.0814135	96	110.3	113.2	87.4	88.1	84.3	55.5	221.7	181.9	60.9	48.9	51.9	38973.3	44790.4	45958.5	35469.5	35777.7	34224.3	22521.6	90022	73858.8	24724.8	19871.6	21081.8	P07996	THBS1	48-60	K50	No	outside	Secreted;Cell surface;Secreted, extracellular space, extracellular matrix;Endoplasmic reticulum;Sarcoplasmic reticulum;Incorporated into the extracellular matrix of fibroblasts (PubMed:6341993);Also detected in the endoplasmic reticulum and sarcoplasmic reticulum where it plays a role in the ER stress response (By similarity)	1.43694	0.522995	0.408102
[R].VNHVTLSQPKIVK.[W]	1xBiotin [K10]	1	6	P61769	P61769 [102-114]	P61769 1xBiotin [K111]	Beta-2-microglobulin OS=Homo sapiens OX=9606 GN=B2M PE=1 SV=1	1	1688.95	1.244	0.796	0.866	1	0.645542	0.984804	105.5	73.9	90.4	131.2	122.3	108.8	112.4	53.7	116.2	90.7	97.6	97.3	53305.1	37353.1	45675.8	66273.9	61805.3	54980.4	56799.2	27138.6	58727.6	45807.2	49296.8	49168.9	P61769	B2M	102-114	K111	No	outside	Secreted;Cell surface	1.04644	0.0654905	0.859873
[K].LVSSTLFGNTKPR.[K]	1xBiotin [K11]	1	9	Q14512	Q14512 [150-162]	Q14512 1xBiotin [K160]	Fibroblast growth factor-binding protein 1 OS=Homo sapiens OX=9606 GN=FGFBP1 PE=1 SV=1	0	1645.87	1.291	0.803	0.696	0.972165	1	0.909822	87.4	237.1	33.7	118.7	97.9	42.5	76.3	112.8	151.4	63	100.6	78.6	14437.5	39169.7	5565.56	19617.7	16165.8	7028.69	12601.2	18642	25004	10413.4	16618.1	12981.5	Q14512	FGFBP1	150-162	K160	No	outside	Secreted, extracellular space;Cell membrane;Colocalizes with HSPG2 in the pericellular environment of squamous cell carcinomas	0.950558	-0.0731528	0.931591
[K].KELASALK.[S]	1xBiotin [K1]	3	1	P07355	P07355 [81-88]	P07355 1xBiotin [K81]	Annexin A2 OS=Homo sapiens OX=9606 GN=ANXA2 PE=1 SV=2	1	1085.6	0.28	0.411	1.393	0.00254862	0.00762754	0.808191	114	157.3	158.9	149.6	173.1	109.5	39.3	44.1	74.5	62.8	55.3	61.5	14453693	19940069	2.01375e+07	1.89659e+07	2.19419e+07	1.38721e+07	4982784	5.59304e+06	9.43632e+06	7.95908e+06	7.0128e+06	7.79127e+06	P07355	ANXA2	81-88	K81	No	outside	Secreted, extracellular space, extracellular matrix, basement membrane;Melanosome;Identified by mass spectrometry in melanosome fractions from stage I to stage IV;Translocated from the cytoplasm to the cell surface through a Golgi-independent mechanism	0.366985	-1.44621	0.00778392
[R].DLYDAGVKR.[K]	1xBiotin [K8]	2	1	P07355	P07355 [197-205]	P07355 1xBiotin [K204]	Annexin A2 OS=Homo sapiens OX=9606 GN=ANXA2 PE=1 SV=2	1	1262.62	7.506	3.896	0.851	0.190338	0.152083	0.997181	15.2	173.2	22.5	49.1	36.9	17	96.4	168.7	214.3	148	143.6	115.2	2337.23	26689.7	3462.28	7562.82	5678.95	2624.41	14853.6	25988.4	33022.8	22808.3	22122.7	17755.4	P07355	ANXA2	197-205	K204	No	outside	Secreted, extracellular space, extracellular matrix, basement membrane;Melanosome;Identified by mass spectrometry in melanosome fractions from stage I to stage IV;Translocated from the cytoplasm to the cell surface through a Golgi-independent mechanism	2.27351	1.18492	0.2217
[K].LMVALAKGR.[R]	1xBiotin [K7]; 1xOxidation [M2]	3	1	P07355	P07355 [170-178]	P07355 1xBiotin [K176]	Annexin A2 OS=Homo sapiens OX=9606 GN=ANXA2 PE=1 SV=2	1	1200.66	1.886	3.088	1.017	0.904834	0.281708	0.951473	101.5	57.4	69.5	31.3	43.2	100.5	131	36.7	222.6	97.1	133.2	176	7662.58	4335.94	5244.14	2363.21	3257.53	7584.14	9891.4	2769.75	16801.5	7325.73	10057.6	13283.5	P07355	ANXA2	170-178	K176	No	outside	Secreted, extracellular space, extracellular matrix, basement membrane;Melanosome;Identified by mass spectrometry in melanosome fractions from stage I to stage IV;Translocated from the cytoplasm to the cell surface through a Golgi-independent mechanism	1.70871	0.772906	0.384036
[R].LKHISSSR.[Q]	1xBiotin [K2]	4	1	Q16787-1	Q16787-1 [1266-1273]	Q16787-1 1xBiotin [K1267]	Isoform 1 of Laminin subunit alpha-3 OS=Homo sapiens OX=9606 GN=LAMA3	1	1153.61	7.992	0.956	0.419	0.0184173	0.999959	0.454044	22.6	75.3	8.4	53.7	79	123.4	120.4	180.3	286.9	74.7	99.7	75.5	6740.98	22506.1	2496.05	16036.7	23599	36866.9	35983.8	53873.5	85712.1	22321.9	29794.6	22567.9	Q16787-1	LAMA3	1266-1273	K1267	No	outside	Secreted, extracellular space, extracellular matrix, basement membrane	5.53095	2.46753	0.0383624
[R].DHKGLYTGR.[C]	1xBiotin [K3]	4	5	Q16787-1	Q16787-1 [66-74]	Q16787-1 1xBiotin [K68]	Isoform 1 of Laminin subunit alpha-3 OS=Homo sapiens OX=9606 GN=LAMA3	1	1272.62	3.731	1.413	1.175	0.05176	0.694504	0.905436	61.7	9.6	30.5	109.3	94.7	72	160.5	74	113.9	133.8	231.4	108.5	14608	2279.9	7227.93	25884.3	22431	17055.7	37997.8	17527.4	26967.7	31687.7	54791.5	25685.5	Q16787-1	LAMA3	66-74	K68	No	outside	Secreted, extracellular space, extracellular matrix, basement membrane	3.42069	1.77429	0.0481228
[R].SLGLQLAKVR.[S]	1xBiotin [K8]	2	2	Q13753	Q13753 [676-685]	Q13753 1xBiotin [K683]	Laminin subunit gamma-2 OS=Homo sapiens OX=9606 GN=LAMC2 PE=1 SV=2	1	1310.76	3.047	1.018	0.762	0.0247995	0.9637	0.777666	42.5	44.6	53.6	169.3	101.6	80.2	76.2	135.8	197.5	103.5	117.8	77.4	3781.76	3962.72	4762.01	15049.3	9036.52	7129.49	6772.83	12074.7	17560.5	9197.31	10475.5	6879.62	Q13753	LAMC2	676-685	K683	No	outside	Secreted, extracellular space, extracellular matrix, basement membrane	2.91113	1.54158	0.0635477
[K].GLASLKSEMR.[E]	1xBiotin [K6]	2	1	Q13753	Q13753 [1045-1054]	Q13753 1xBiotin [K1050]	Laminin subunit gamma-2 OS=Homo sapiens OX=9606 GN=LAMC2 PE=1 SV=2	1	1317.67	2.146	1.179	0.937	0.33926	0.966734	0.979032	99.2	45.6	48.9	234.2	70.6	83.4	105	94.8	129.7	98.3	102.2	88	7596.72	3490.63	3744.48	17928.8	5405.11	6386.01	8035.92	7254.12	9926.71	7526.95	7822.66	6732.3	Q13753	LAMC2	1045-1054	K1050	No	outside	Secreted, extracellular space, extracellular matrix, basement membrane	1.70018	0.765685	0.0888932
[R].SAGKTSLVEEAEK.[H]	1xBiotin [K4]	4	7	Q16787-1	Q16787-1 [523-535]	Q16787-1 1xBiotin [K526]	Isoform 1 of Laminin subunit alpha-3 OS=Homo sapiens OX=9606 GN=LAMA3	1	1574.77	3.737	0.997	1.118	0.190292	0.923861	0.999469	108.8	27	25	188.4	110.1	113.3	73.7	135.1	101.1	120.2	113	84.4	27808.1	6910.46	6390.93	48124.8	28124.5	28940.3	18839.2	34518	25823.5	30701.7	28862	21562	Q16787-1	LAMA3	523-535	K526	No	outside	Secreted, extracellular space, extracellular matrix, basement membrane	1.92609	0.945678	0.204764
[R].EKSDQLLSR.[A]	1xBiotin [K2]	2	1	Q13753	Q13753 [918-926]	Q13753 1xBiotin [K919]	Laminin subunit gamma-2 OS=Homo sapiens OX=9606 GN=LAMC2 PE=1 SV=2	1	1301.65	1.678	0.865	2.034	0.400322	0.999676	0.311673	29.1	44.8	39.5	175	155.7	98.7	151.6	31.5	66.3	111.6	161.5	134.7	3107.3	4783.19	4211.46	18666.8	16614.5	10530.7	16166.8	3357.3	7067.82	11905.2	17226.2	14373.2	Q13753	LAMC2	918-926	K919	No	outside	Secreted, extracellular space, extracellular matrix, basement membrane	2.19733	1.13575	0.276555
[K].GLASLKSEMR.[E]	1xBiotin [K6]; 1xOxidation [M9]	2	1	Q13753	Q13753 [1045-1054]	Q13753 1xBiotin [K1050]	Laminin subunit gamma-2 OS=Homo sapiens OX=9606 GN=LAMC2 PE=1 SV=2	1	1333.66	4.13	0.69	1.259	0.385477	0.849276	0.779688	95.7	21.6	12.1	163.1	198.5	145.2	89.4	34.4	106	114.1	107.5	112.5	18226.7	4124.32	2296.48	31071.5	37812.6	27657.4	17034.3	6558.13	20202.6	21746.2	20474.4	21440.8	Q13753	LAMC2	1045-1054	K1050	No	outside	Secreted, extracellular space, extracellular matrix, basement membrane	1.77686	0.829328	0.382139
[R].LVKSQLQGLSASAGLLEQMR.[H]	1xBiotin [K3]	4	1	Q16787-1	Q16787-1 [233-252]	Q16787-1 1xBiotin [K235]	Isoform 1 of Laminin subunit alpha-3 OS=Homo sapiens OX=9606 GN=LAMA3	1	2355.25	0.881	1.257	1.262	0.909122	0.721593	0.984477	74.8	48.3	74.8	66.5	56.5	66.1	286.6	41.5	65.8	83.1	59.9	276.2	6759.86	4367.04	6760.46	6011.18	5110.63	5975.39	25921	3753.33	5954.8	7513.65	5415.3	24976.3	Q16787-1	LAMA3	233-252	K235	No	outside	Secreted, extracellular space, extracellular matrix, basement membrane	1.99186	0.994116	0.451482
[R].LVKSQLQGLSASAGLLEQMR.[H]	1xBiotin [K3]; 1xOxidation [M19]	4	11	Q16787-1	Q16787-1 [233-252]	Q16787-1 1xBiotin [K235]	Isoform 1 of Laminin subunit alpha-3 OS=Homo sapiens OX=9606 GN=LAMA3	1	2371.25	9.047	0.769	2.211	0.681158	0.962529	0.827615	117.5	4.2	6.7	175.4	192.9	15.2	205.2	61	11.6	155.1	134.9	120.1	59519.6	2132.31	3415.82	88827.5	97672.3	7720.56	103892	30902.2	5893.59	78533.9	68329.5	60794.6	Q16787-1	LAMA3	233-252	K235	No	outside	Secreted, extracellular space, extracellular matrix, basement membrane	2.16218	1.11248	0.510786
[R].KAQTLNNNVNR.[A]	1xBiotin [K1]	4	3	Q16787-1	Q16787-1 [306-316]	Q16787-1 1xBiotin [K306]	Isoform 1 of Laminin subunit alpha-3 OS=Homo sapiens OX=9606 GN=LAMA3	1	1497.76	1.515	1.677	1.179	0.987207	0.846614	0.708244	91.4	68.4	43.4	72.8	172.9	52.7	103.6	26.6	160.4	98.4	187.2	122.1	8958.74	6698.84	4253.75	7133.44	16943.6	5167.84	10149.3	2608.84	15714.1	9645.62	18347.1	11965.4	Q16787-1	LAMA3	306-316	K306	No	outside	Secreted, extracellular space, extracellular matrix, basement membrane	1.42995	0.515964	0.518277
[R].TWQKTHQGENNGLANSIR.[D]	1xBiotin [K4]	4	1	Q16787-1	Q16787-1 [399-416]	Q16787-1 1xBiotin [K402]	Isoform 1 of Laminin subunit alpha-3 OS=Homo sapiens OX=9606 GN=LAMA3	1	2280.09	1.375	2.237	1.303	0.971157	0.294293	0.722016	118.2	73.5	63	55.4	111	58.9	154.5	53.5	101.1	180.9	98.4	131.7	6521.86	4054.33	3473.09	3055.47	6123.06	3247.21	8520.45	2948.49	5573.62	9974.59	5427.44	7264.23	Q16787-1	LAMA3	399-416	K402	No	outside	Secreted, extracellular space, extracellular matrix, basement membrane	1.21306	0.278647	0.620296
[R].TQKNLGNWK.[E]	1xBiotin [K3]	2	1	Q13753	Q13753 [895-903]	Q13753 1xBiotin [K897]	Laminin subunit gamma-2 OS=Homo sapiens OX=9606 GN=LAMC2 PE=1 SV=2	1	1314.66	1.194	0.902	1.668	0.999984	0.994595	0.820847	126	58.4	30.6	289.5	22.4	129	108.8	31.8	69.8	94.6	122.7	116.4	13213.9	6129	3208.72	30359	2345.28	13531.9	11406.4	3334.78	7316.61	9923.64	12865.2	12202	Q13753	LAMC2	895-903	K897	No	outside	Secreted, extracellular space, extracellular matrix, basement membrane	0.978104	-0.0319403	0.967315
[K].YLEKYYNLK.[N]	1xBiotin [K4]	1	4	P03956	P03956 [37-45]	P03956 1xBiotin [K40]	Interstitial collagenase OS=Homo sapiens OX=9606 GN=MMP1 PE=1 SV=3	1	1459.73	2.23	0.799	0.409	0.654622	0.983866	0.837868	86.8	70	41	79.9	91.7	33.8	156.2	34.5	361.7	121.8	63.9	58.8	6834.76	5514.29	3231.63	6289.95	7215.9	2661.31	12295	2713.81	28474.7	9589.31	5027.74	4628.68	P03956	MMP1	37-45	K40	No	outside	Secreted, extracellular space, extracellular matrix	2.79086	1.48071	0.287675
[K].NNQKSEPLIGR.[K]	1xBiotin [K4]	15	5	P02751	P02751 [2069-2079]	P02751 1xBiotin [K2072]	Fibronectin OS=Homo sapiens OX=9606 GN=FN1 PE=1 SV=5	1	1481.75	3.696	0.679	1.081	0.412009	0.68482	0.997369	146.2	14.6	21.2	122.6	125	234.1	78.5	65.6	142	84.9	58.1	107.4	44069.3	4389.92	6402	36966.6	37688.1	70596.1	23661.7	19768.8	42805.3	25584	17504.2	32380	P02751	FN1	2069-2079	K2072	No	outside	Secreted, extracellular space, extracellular matrix	1.57189	0.6525	0.517118
[R].WKEATIPGHLNSYTIK.[G]	1xBiotin [K2]	15	5	P02751	P02751 [654-669]	P02751 1xBiotin [K655]	Fibronectin OS=Homo sapiens OX=9606 GN=FN1 PE=1 SV=5	1	2084.06	0.55	0.568	4.396	0.759104	0.777914	0.357874	185.4	30.4	35.8	152.3	104.9	275.4	93.8	18.6	19.7	76.3	86.5	120.8	23296.2	3825.38	4501.67	19138.5	13181.1	34611.3	11791.8	2337.92	2473.82	9590.51	10875.9	15175.4	P02751	FN1	654-669	K655	No	outside	Secreted, extracellular space, extracellular matrix	0.525041	-0.929499	0.519968
[K].YGQPLPGYTTKGK.[E]	1xBiotin [K11]	2	6	P17936	P17936 [268-280]	P17936 1xBiotin [K278]	Insulin-like growth factor-binding protein 3 OS=Homo sapiens OX=9606 GN=IGFBP3 PE=1 SV=2	1	1635.82	7.52	8.799	1.364	0.00017861	0.00019669	0.930803	11.1	18.1	19.3	31.1	10.9	21	240.1	132.1	135.8	182.9	212.4	185.1	2203.64	3580.53	3832.99	6175.99	2153.15	4172.57	47619.9	26195.2	26927.1	36274.4	42121.4	36715.2	P17936	IGFBP3	268-280	K278	No	outside	Secreted	10.4753	3.38891	0.0125062
[R].NNELIAVGKGSSLK.[R]	1xBiotin [K9]	1	8	O00622	O00622 [195-208]	O00622 1xBiotin [K203]	CCN family member 1 OS=Homo sapiens OX=9606 GN=CCN1 PE=1 SV=1	1	1655.88	35.231	1.461	0.039	0.0571643	0.939612	0.0537839	8.9	58.3	12.6	9.3	11.7	14.7	33.8	443.1	552.1	23.5	14.7	17.2	3942.97	25750.9	5555.32	4128.63	5188.09	6501.98	14916.3	195718	243865	10369.1	6497.88	7579.84	O00622	CCN1	195-208	K203	No	outside	Secreted	12.8939	3.68862	0.116758
[K].MTVVKLISHR.[E]	1xBiotin [K5]	2	1	P00749	P00749 [334-343]	P00749 1xBiotin [K338]	Urokinase-type plasminogen activator OS=Homo sapiens OX=9606 GN=PLAU PE=1 SV=2	1	1409.78	2.154	0.957	0.703	0.223782	0.994799	0.553355	39.6	71.2	51.5	106.4	81.4	64.5	59.9	110.9	380.1	77.9	47.9	108.6	2659.31	4776.11	3453.84	7134.41	5462.08	4329.58	4019.96	7439.9	25496.6	5227.73	3214.66	7281.82	P00749	PLAU	334-343	K338	No	outside	Secreted	3.39384	1.76292	0.26388
[K].FHPLHSKIIIIK.[K]	1xBiotin [K7]	2	27	P17936	P17936 [165-176]	P17936 1xBiotin [K171]	Insulin-like growth factor-binding protein 3 OS=Homo sapiens OX=9606 GN=IGFBP3 PE=1 SV=2	1	1671.98	12.363	1.69	1.273	0.515223	0.934806	0.804229	94.2	1.7	9.5	118.3	54.4	88	228.9	116.9	7.2	148.7	187.9	144.4	319014	5775.07	32005.1	400491	184035	298021	774899	395668	24275.6	503530	636315	488826	P17936	IGFBP3	165-176	K171	No	outside	Secreted	3.34883	1.74366	0.307008
[R].EMEDTLNHLKFLNVLSPR.[G]	1xBiotin [K10]; 1xOxidation [M2]	2	4	P17936	P17936 [216-233]	P17936 1xBiotin [K225]	Insulin-like growth factor-binding protein 3 OS=Homo sapiens OX=9606 GN=IGFBP3 PE=1 SV=2	1	2398.19	1.017	4.643	2.638	0.856557	0.141414	0.823547	59.8	74	80.3	42.8	85.5	35	186.4	75.3	68.7	62.4	231.2	198.7	4887.6	6049.52	6558.15	3495.68	6988.33	2858.96	15229.6	6152.11	5614.79	5095.43	18888	16231.5	P17936	IGFBP3	216-233	K225	No	outside	Secreted	1.54307	0.625808	0.372693
[K].FHYKTDQGIK.[N]	1xBiotin [K4]	1	20	P04040	P04040 [234-243]	P04040 1xBiotin [K237]	Catalase OS=Homo sapiens OX=9606 GN=CAT PE=1 SV=3	1	1462.71	0.75	0.905	0.391	0.977223	0.995994	0.751311	44.3	214.7	193.1	78.8	50.3	62.6	30.1	144.8	214.8	57.2	56.6	52.8	201457	975686	877599	358101	228477	284352	136957	658013	976116	260131	257318	239991	P04040	CAT	234-243	K237	No	outside	Peroxisome	0.861951	-0.214323	0.797636
[K].IFVGGIKEDTEEHHLR.[D]	1xBiotin [K7]	6	6	P22626; P09651	P22626 [114-129]; P09651 [107-122]	P22626 1xBiotin [K120]; P09651 1xBiotin [K113]	Heterogeneous nuclear ribonucleoproteins A2/B1 OS=Homo sapiens OX=9606 GN=HNRNPA2B1 PE=1 SV=2 Heterogeneous nuclear ribonucleoprotein A1 OS=Homo sapiens OX=9606 GN=HNRNPA1 PE=1 SV=5	1	2106.04	1.072	4.228	2.422	0.805308	0.0397727	0.241232	75.1	78	37.4	68.3	45	46.1	177.5	80.5	41.5	195	137.2	218.3	5263.83	5469.43	2622.26	4783.93	3150.83	3233.24	12443.5	5643.46	2907.65	13668.8	9615.03	15301.2	P22626	HNRNPA2B1	114-129	K120	No	outside	Nucleus;Nucleus, nucleoplasm;Cytoplasm;Cytoplasmic granule;Secreted, extracellular exosome;Component of ribonucleosomes (PubMed:17289661);Not found in the nucleolus (PubMed:17289661);Found in exosomes following sumoylation (PubMed:24356509);[Isoform A2]: Nucleus	1.57198	0.652585	0.44091
[R].QQEGFKGTFPDAR.[E]	1xBiotin [K6]	2	5	Q15233	Q15233 [366-378]	Q15233 1xBiotin [K371]	Non-POU domain-containing octamer-binding protein OS=Homo sapiens OX=9606 GN=NONO PE=1 SV=4	1	1706.8	0.903	0.088	1.02	0.766723	0.0365576	0.998184	270.3	24.9	11.2	265.5	228.5	260.4	22.7	20.2	22.5	29.3	21.6	22.9	78114.5	7199.1	3243.28	76721.3	66046.2	75256.9	6553.97	5844.28	6501.23	8459.15	6249.92	6630.6	Q15233	NONO	366-378	K371	No	outside	Nucleus;Nucleus, nucleolus;Nucleus speckle	0.213416	-2.22826	0.393877
[K].IKTLFPLIEAK.[K]	1xBiotin [K2]	1	5	P13010	P13010 [533-543]	P13010 1xBiotin [K534]	X-ray repair cross-complementing protein 5 OS=Homo sapiens OX=9606 GN=XRCC5 PE=1 SV=3	1	1498.87	0.482	1.057	0.34	0.996466	0.960256	0.343955	26.2	190.3	211.9	29.5	136.4	21.6	54.7	338.8	91.8	31.2	19.1	48.5	6043.59	43923.9	48909.4	6816.16	31497.9	4995.51	12635.6	78220.6	21182	7204.86	4404.14	11193.9	P13010	XRCC5	533-543	K534	No	outside	Nucleus;Nucleus, nucleolus;Chromosome	1.13311	0.180284	0.86732
[R].LDPFADGGKTPDPK.[M]	1xBiotin [K9]	1	2	O75533	O75533 [133-146]	O75533 1xBiotin [K141]	Splicing factor 3B subunit 1 OS=Homo sapiens OX=9606 GN=SF3B1 PE=1 SV=3	1	1683.8	0.052	0.205	1.706	0.0176395	0.0531303	0.997871	89.8	333.2	272.6	117.6	145.6	89.1	14.1	10	63.9	24.1	31.1	8.9	22818.8	84636.8	69257.3	29888.1	36977.9	22629.5	3592.58	2535.57	16238.4	6128.57	7898.26	2254.57	O75533	SF3B1	133-146	K141	No	outside	Nucleus;Nucleus speckle	0.12657	-2.98199	0.0544139
[K].EAAGKSSGPTSLFAVTVAPPGAR.[Q]	1xBiotin [K5]	2	6	Q00839	Q00839 [182-204]	Q00839 1xBiotin [K186]	Heterogeneous nuclear ribonucleoprotein U OS=Homo sapiens OX=9606 GN=HNRNPU PE=1 SV=6	1	2397.22	0.445	0.538	1.304	0.496181	0.936206	0.986275	97.9	165.9	128.2	259.2	138.1	23.3	42.6	77.3	57	51.3	85	74.4	27397.9	46432.1	35879.2	72547.5	38661.4	6521.02	11924.6	21627.7	15962.9	14355.4	23789.1	20814	Q00839	HNRNPU	182-204	K186	No	outside	Nucleus;Nucleus matrix;Chromosome;Nucleus speckle;Cytoplasm, cytoskeleton, microtubule organizing center, centrosome;Chromosome, centromere, kinetochore;Cytoplasm, cytoskeleton, spindle;Cytoplasm, cytoskeleton, spindle pole;Midbody;Cytoplasm;Cell surface;Cytoplasmic granule;Localizes in the nucleus during interphase (PubMed:21242313);At metaphase, localizes with mitotic spindle microtubules (MTs)…	0.451332	-1.14774	0.0315213
[K].DLPEHAVLKMK.[G]	1xBiotin [K9]; 1xOxidation [M10]	2	1	Q00839	Q00839 [627-637]	Q00839 1xBiotin [K635]	Heterogeneous nuclear ribonucleoprotein U OS=Homo sapiens OX=9606 GN=HNRNPU PE=1 SV=6	1	1522.78	2.691	12.874	3.232	0.994827	0.038439	0.331662	440.4	17	19.5	14.5	11.1	13.2	25.5	52.5	62.3	167.5	206.8	169.8	166228	6399.13	7370.19	5460.45	4191.78	4978.77	9620.78	19830.6	23513.3	63206.2	78055.4	64097.2	Q00839	HNRNPU	627-637	K635	No	outside	Nucleus;Nucleus matrix;Chromosome;Nucleus speckle;Cytoplasm, cytoskeleton, microtubule organizing center, centrosome;Chromosome, centromere, kinetochore;Cytoplasm, cytoskeleton, spindle;Cytoplasm, cytoskeleton, spindle pole;Midbody;Cytoplasm;Cell surface;Cytoplasmic granule;Localizes in the nucleus during interphase (PubMed:21242313);At metaphase, localizes with mitotic spindle microtubules (MTs)…	0.294252	-1.76488	0.471231
[R].GAAKEAAGK.[S]	1xBiotin [K4]	2	1	Q00839	Q00839 [178-186]	Q00839 1xBiotin [K181]	Heterogeneous nuclear ribonucleoprotein U OS=Homo sapiens OX=9606 GN=HNRNPU PE=1 SV=6	1	1028.52	1.153	1.503	0.968	0.999978	0.437623	0.967959	101	77.7	129.5	75	115.3	38.9	142.3	59.1	116.4	112.7	102.2	129.8	6147.88	4727.24	7883.23	4562.98	7021.13	2367.65	8664.47	3598.9	7085.8	6860.06	6221.66	7902.3	Q00839	HNRNPU	178-186	K181	No	outside	Nucleus;Nucleus matrix;Chromosome;Nucleus speckle;Cytoplasm, cytoskeleton, microtubule organizing center, centrosome;Chromosome, centromere, kinetochore;Cytoplasm, cytoskeleton, spindle;Cytoplasm, cytoskeleton, spindle pole;Midbody;Cytoplasm;Cell surface;Cytoplasmic granule;Localizes in the nucleus during interphase (PubMed:21242313);At metaphase, localizes with mitotic spindle microtubules (MTs)…	1.0315	0.0447388	0.915952
[R].KLESTESR.[S]	1xBiotin [K1]	6	1	P02545	P02545 [420-427]	P02545 1xBiotin [K420]	Prelamin-A/C OS=Homo sapiens OX=9606 GN=LMNA PE=1 SV=1	1	1175.57	1.143	2.623	1.455	0.988226	0.137236	0.281134	101.7	93.4	43.5	101	55.7	59.3	123.1	43	106.8	153.5	163.5	155.4	6721.98	6176.49	2876.54	6673.97	3684.25	3916.31	8139.59	2841.05	7062.17	10143	10806.9	10272.2	P02545	LMNA	420-427	K420	No	outside	Nucleus;Nucleus envelope;Nucleus lamina;Nucleus, nucleoplasm;EMD is required for proper localization of non-farnesylated prelamin-A/C;[Isoform C]: Nucleus speckle	1.14376	0.193783	0.726492
[K].KNLQYYDISAK.[S]	1xBiotin [K1]	1	4	P62826	P62826 [142-152]	P62826 1xBiotin [K142]	GTP-binding nuclear protein Ran OS=Homo sapiens OX=9606 GN=RAN PE=1 SV=3	1	1568.78	0.446	2.21	2.749	0.506601	0.109052	0.095222	112.6	74.8	124	87	62.5	56.3	131.2	42.6	50.2	138.1	195.3	125.3	6603.79	4386.55	7271.3	5104.17	3665.92	3304.73	7697.08	2498.45	2946.62	8101.7	11455.7	7347.68	P62826	RAN	142-152	K142	No	outside	Nucleus;Nucleus envelope;Cytoplasm, cytosol;Cytoplasm;Melanosome;Becomes dispersed throughout the cytoplasm during mitosis (PubMed:8421051, PubMed:12194828);Identified by mass spectrometry in melanosome fractions from stage I to stage IV (PubMed:17081065)	0.719659	-0.474615	0.414894
[R].EDSQRPGAHLTVKK.[I]	1xBiotin [K]	4	4	P09651	P09651 [93-106]	P09651 1xBiotin [K]	Heterogeneous nuclear ribonucleoprotein A1 OS=Homo sapiens OX=9606 GN=HNRNPA1 PE=1 SV=5	1	1791.92	1.338	3.005	1.808	0.360852	0.045726	0.624968	67.8	35.7	68.4	85.7	54.5	25.8	65.4	90.7	200.2	185	157	163.9	5805.33	3061.1	5858.41	7339.26	4673.61	2208.33	5602.1	7769.74	17155.3	15847.8	13447.5	14045.2	P09651	HNRNPA1	93-106	K105	No	outside	Nucleus;Cytoplasm;Shuttles continuously between the nucleus and the cytoplasm along with mRNA;Component of ribonucleosomes (PubMed:17289661)	2.07317	1.05184	0.223896
[R].SSGPYGGGGQYFAKPR.[N]	1xBiotin [K14]	3	1	P09651	P09651 [337-352]	P09651 1xBiotin [K350]	Heterogeneous nuclear ribonucleoprotein A1 OS=Homo sapiens OX=9606 GN=HNRNPA1 PE=1 SV=5	0	1854.86	1.037	1.921	2.457	0.884081	0.389558	0.256355	49.9	66.6	73.9	93.5	88.4	81.1	135.1	52.2	69.1	80.8	169.7	239.7	3576.69	4770.2	5293.21	6697.09	6329.72	5808.79	9676.5	3742.24	4947.08	5787.99	12156.6	17168.1	P09651	HNRNPA1	337-352	K350	No	outside	Nucleus;Cytoplasm;Shuttles continuously between the nucleus and the cytoplasm along with mRNA;Component of ribonucleosomes (PubMed:17289661)	1.34646	0.429169	0.449435
[R].GLKYQEGGVESAFHK.[T]	1xBiotin [K3]	2	1	P40121	P40121 [113-127]	P40121 1xBiotin [K115]	Macrophage-capping protein OS=Homo sapiens OX=9606 GN=CAPG PE=1 SV=2	1	1875.91	2.246	1.99	1.037	0.515374	0.589451	0.999431	105.3	51.4	43.8	33	123.1	60.2	115.5	56	267.8	126.2	119.8	97.9	6555.66	3202.48	2727.31	2056.13	7662.83	3748.16	7193.51	3484.73	16677.7	7857.95	7457.51	6094.7	P40121	CAPG	113-127	K115	No	outside	Nucleus;Cytoplasm;Melanosome;Cell projection, lamellipodium;Cell projection, ruffle;Nuclear localization was observed in fibroblasts;In macrophages, present at the membrane-cytoplasm interface;In activated macrophages, concentrated in the ruffles of the leading lamellipodia	2.19103	1.13161	0.29414
[R].EMLQQSKILK.[VY]	1xBiotin [K7]; 1xOxidation [M2]	4	4	P07900; P08238	P07900 [401-410]; P08238 [393-402]	P07900 1xBiotin [K407]; P08238 1xBiotin [K399]	Heat shock protein HSP 90-alpha OS=Homo sapiens OX=9606 GN=HSP90AA1 PE=1 SV=5 Heat shock protein HSP 90-beta OS=Homo sapiens OX=9606 GN=HSP90AB1 PE=1 SV=4	1	1459.76	6.5	2.023	0.54	0.0050611	0.16902	0.382944	26.1	71.1	30.4	31.9	79.6	52.7	150.7	224.5	197.5	82.2	106.6	146.8	2585.51	7037.06	3008.32	3160.71	7878.06	5218.08	14922.3	22231	19553	8135.81	10555.5	14534.9	P07900	HSP90AA1	401-410	K407	No	outside	Nucleus;Cytoplasm;Melanosome;Cell membrane	4.48949	2.16655	0.00458785
[K].NNIKLYVR.[R]	1xBiotin [K4]	4	2	P07900; P08238	P07900 [359-366]; P08238 [351-358]	P07900 1xBiotin [K362]; P08238 1xBiotin [K354]	Heat shock protein HSP 90-alpha OS=Homo sapiens OX=9606 GN=HSP90AA1 PE=1 SV=5 Heat shock protein HSP 90-beta OS=Homo sapiens OX=9606 GN=HSP90AB1 PE=1 SV=4	1	1245.68	6.737	2.532	0.558	0.00077891	0.0136485	0.489482	56	32	24.9	34.3	47.4	55.9	125.9	224.9	215.4	108.8	120.1	154.4	6787.1	3871.55	3009.63	4154.52	5744.93	6768.82	15252.3	27237	26083.9	13173.3	14548.9	18693.7	P07900	HSP90AA1	359-366	K362	No	outside	Nucleus;Cytoplasm;Melanosome;Cell membrane	5.01696	2.32681	0.0100842
[K].EKYIDQEELNK.[T]	1xBiotin [K2]	5	4	P07900; P08238	P07900 [282-292]; P08238 [274-284]	P07900 1xBiotin [K283]; P08238 1xBiotin [K275]	Heat shock protein HSP 90-alpha OS=Homo sapiens OX=9606 GN=HSP90AA1 PE=1 SV=5 Heat shock protein HSP 90-beta OS=Homo sapiens OX=9606 GN=HSP90AB1 PE=1 SV=4	1	1634.77	10.463	1.578	0.497	0.00111612	0.147472	0.45599	22.1	20.5	38.1	72.8	76.2	27.1	120.5	244.3	231.1	110.8	121.6	114.8	4232.05	3924.91	7297.25	13942.1	14605.6	5201.15	23094.8	46804.2	44278.2	21231.3	23293.5	22000.8	P07900	HSP90AA1	282-292	K283	No	outside	Nucleus;Cytoplasm;Melanosome;Cell membrane	7.38809	2.8852	0.0123186
[R].IMKAQALR.[D]	1xBiotin [K3]; 1xOxidation [M2]	4	6	P07900; P08238	P07900 [613-620]; P08238 [605-612]	P07900 1xBiotin [K615]; P08238 1xBiotin [K607]	Heat shock protein HSP 90-alpha OS=Homo sapiens OX=9606 GN=HSP90AA1 PE=1 SV=5 Heat shock protein HSP 90-beta OS=Homo sapiens OX=9606 GN=HSP90AB1 PE=1 SV=4	1	1172.63	6.144	6.666	0.601	0.00015849	7.3897e-05	0.383798	37.5	35.5	38.1	20.8	26	19.7	116.1	230.7	262.7	117.4	156.8	138.7	7451.1	7037	7553.98	4129.3	5167.49	3901.29	23039.8	45783.1	52141.4	23307.5	31130.4	27526.1	P07900	HSP90AA1	613-620	K615	No	outside	Nucleus;Cytoplasm;Melanosome;Cell membrane	5.48788	2.45625	0.0202582
[K].EFEGKTLVSVTK.[E]	1xBiotin [K5]	3	5	P07900	P07900 [535-546]	P07900 1xBiotin [K539]	Heat shock protein HSP 90-alpha OS=Homo sapiens OX=9606 GN=HSP90AA1 PE=1 SV=5	1	1563.81	5.834	1.093	0.205	0.367	0.979599	0.329644	50.3	116.7	48	55.1	44.2	56.8	44.4	293.5	299.1	60.2	50.5	81.1	6912.81	16038.5	6596.06	7569.85	6070.76	7799.45	6102.91	40330.8	41101.9	8274.62	6939.22	11141.3	P07900	HSP90AA1	535-546	K539	No	outside	Nucleus;Cytoplasm;Melanosome;Cell membrane	2.96255	1.56684	0.181018
[K].NIKLGIHEDSQNR.[K]	1xBiotin [K3]	2	5	P07900	P07900 [444-456]	P07900 1xBiotin [K446]	Heat shock protein HSP 90-alpha OS=Homo sapiens OX=9606 GN=HSP90AA1 PE=1 SV=5	1	1749.87	3.192	3.447	1.117	0.644669	0.241045	0.788329	44.2	49.3	42.5	39	45.7	58	141.2	18.8	287.1	171.9	157.7	144.6	5660.58	6309.26	5436.93	4984.77	5853.91	7421.07	18068.7	2400.1	36735	21998.2	20178.8	18509.6	P07900	HSP90AA1	444-456	K446	No	outside	Nucleus;Cytoplasm;Melanosome;Cell membrane	3.2863	1.71646	0.252422
[K].ADLINNLGTIAKSGTK.[A]	1xBiotin [K12]	4	4	P07900; P08238	P07900 [101-116]; P08238 [96-111]	P07900 1xBiotin [K112]; P08238 1xBiotin [K107]	Heat shock protein HSP 90-alpha OS=Homo sapiens OX=9606 GN=HSP90AA1 PE=1 SV=5 Heat shock protein HSP 90-beta OS=Homo sapiens OX=9606 GN=HSP90AB1 PE=1 SV=4	1	1841.98	3.38	4.06	1.282	0.607744	0.330474	0.940553	30.4	39.4	74.2	42	65.9	32.3	133.1	274.4	25.7	63	248.9	170.6	2741.72	3552.12	6693.49	3790.49	5946.23	2912.9	12005.7	24754.8	2316.76	5684.17	22454	15390.3	P07900	HSP90AA1	101-116	K112	No	outside	Nucleus;Cytoplasm;Melanosome;Cell membrane	3.00888	1.58922	0.258511
[R].GTKVILHLK.[E]	1xBiotin [K3]	5	16	P07900; P08238	P07900 [183-191]; P08238 [178-186]	P07900 1xBiotin [K185]; P08238 1xBiotin [K180]	Heat shock protein HSP 90-alpha OS=Homo sapiens OX=9606 GN=HSP90AA1 PE=1 SV=5 Heat shock protein HSP 90-beta OS=Homo sapiens OX=9606 GN=HSP90AB1 PE=1 SV=4	1	1234.73	2.254	0.931	0.296	0.657961	0.998461	0.224885	60.5	114.9	98.5	70.5	49.2	71	49.7	222	284	65.7	43.1	70.9	107157	203586	174560	124891	87175.3	125812	88034.8	393371	503202	116332	76396.9	125529	P07900	HSP90AA1	183-191	K185	No	outside	Nucleus;Cytoplasm;Melanosome;Cell membrane	2.02885	1.02066	0.2616
[K].YIDQEELNKTKPIWTR.[N]	1xBiotin [K]	5	5	P07900; P08238	P07900 [284-299]; P08238 [276-291]	P07900 1xBiotin [K]; P08238 1xBiotin [K]	Heat shock protein HSP 90-alpha OS=Homo sapiens OX=9606 GN=HSP90AA1 PE=1 SV=5 Heat shock protein HSP 90-beta OS=Homo sapiens OX=9606 GN=HSP90AB1 PE=1 SV=4	1	2260.14	1.895	2.238	1.136	0.814981	0.139818	0.631115	57	75.1	74.5	71.7	34.5	84.4	161.1	141.3	38.7	160.4	135.3	166	5370.69	7067.92	7020.1	6751.79	3246.34	7947.14	15175.2	13302.7	3642.48	15108.4	12738.1	15634.6	P07900	HSP90AA1	284-299	K292	No	outside	Nucleus;Cytoplasm;Melanosome;Cell membrane	1.6507	0.723074	0.308035
[K].LDSGKELHINLIPNK.[Q]	1xBiotin [K5]	3	3	P07900	P07900 [70-84]	P07900 1xBiotin [K74]	Heat shock protein HSP 90-alpha OS=Homo sapiens OX=9606 GN=HSP90AA1 PE=1 SV=5	1	1917.03	1.424	0.913	0.645	0.897345	0.945597	0.950437	99.8	93.4	68.8	136.6	94	89.6	146.7	58	133.1	67.9	126.3	85.8	5861.01	5486.1	4036.28	8019.4	5517.11	5260.73	8612.9	3407.76	7811.69	3983.89	7414.49	5037.4	P07900	HSP90AA1	70-84	K74	No	outside	Nucleus;Cytoplasm;Melanosome;Cell membrane	1.2892	0.366481	0.435012
[K].KFYEQFSK.[N]	1xBiotin [K1]	2	1	P07900	P07900 [436-443]	P07900 1xBiotin [K436]	Heat shock protein HSP 90-alpha OS=Homo sapiens OX=9606 GN=HSP90AA1 PE=1 SV=5	1	1302.62	1.273	2.615	1.837	0.999984	0.125938	0.167943	73.6	90.1	51	75.2	55.9	65.8	141.7	26.5	93.7	172.1	204.8	149.5	5900.61	7217.62	4089.36	6030.08	4482.46	5273.71	11360.6	2125.27	7509.32	13792.5	16412.5	11986.1	P07900	HSP90AA1	436-443	K436	No	outside	Nucleus;Cytoplasm;Melanosome;Cell membrane	1.22011	0.287016	0.678335
[K].VILHLKEDQTEYLEER.[RW]	1xBiotin [K6]	5	5	P07900; P08238	P07900 [186-201]; P08238 [181-196]	P07900 1xBiotin [K191]; P08238 1xBiotin [K186]	Heat shock protein HSP 90-alpha OS=Homo sapiens OX=9606 GN=HSP90AA1 PE=1 SV=5 Heat shock protein HSP 90-beta OS=Homo sapiens OX=9606 GN=HSP90AB1 PE=1 SV=4	1	2241.12	0.9	2.547	2.716	0.995519	0.0452449	0.0797034	92.5	75.6	76.2	51.4	73.1	86.7	133.2	68.6	48.8	186.3	186.5	121	8595.75	7030.53	7082.81	4782.07	6798.77	8056.7	12382.8	6376.12	4539.42	17314.8	17340.2	11245.3	P07900	HSP90AA1	186-201	K191	No	outside	Nucleus;Cytoplasm;Melanosome;Cell membrane	1.02595	0.0369567	0.939297
[R].KEAAENSLVAYK.[A]	1xBiotin [K1]	2	2	P62258	P62258 [142-153]	P62258 1xBiotin [K142]	14-3-3 protein epsilon OS=Homo sapiens OX=9606 GN=YWHAE PE=1 SV=1	1	1548.77	0.586	1.693	2.6	0.882573	0.434897	0.381327	61.7	89.6	146.9	42.9	80.7	113	52.5	151.7	42.9	110.7	136.6	170.7	3179.44	4620.15	7571.8	2211.14	4158.96	5825.96	2707.89	7817.45	2210.76	5703.27	7041.76	8796.31	P62258	YWHAE	142-153	K142	No	outside	Nucleus;Cytoplasm;Melanosome	0.828559	-0.271323	0.711246
[K].KYHNVGLSK.[C]	1xBiotin [K1]	4	2	Q14103	Q14103 [243-251]	Q14103 1xBiotin [K243]	Heterogeneous nuclear ribonucleoprotein D0 OS=Homo sapiens OX=9606 GN=HNRNPD PE=1 SV=1	1	1271.66	3.043	2.778	1.144	0.254195	0.275649	0.997913	34.2	85.3	39.9	91.9	35	50	121.5	52.5	288	109.8	139	152.8	2342.08	5842.13	2734.91	6294.66	2397.8	3427.3	8323.24	3593.73	19720.4	7516.3	9519.61	10465.2	Q14103	HNRNPD	243-251	K243	No	outside	Nucleus;Cytoplasm;Component of ribonucleosomes;Cytoplasmic localization oscillates diurnally	2.89743	1.53478	0.232498
[K].KIFVGGLSPDTPEEK.[I]	1xBiotin [K1]	4	4	Q14103	Q14103 [183-197]	Q14103 1xBiotin [K183]	Heterogeneous nuclear ribonucleoprotein D0 OS=Homo sapiens OX=9606 GN=HNRNPD PE=1 SV=1	1	1842.93	1.012	1.899	1.705	0.967191	0.0342805	0.183301	88.9	96.8	63.4	80.8	101.1	40.3	105.2	90	78.4	161.9	139.8	153.4	5805.05	6320.62	4138.21	5275.72	6596.39	2633.49	6865.36	5875.67	5117.38	10565.2	9123.63	10016	Q14103	HNRNPD	183-197	K183	No	outside	Nucleus;Cytoplasm;Component of ribonucleosomes;Cytoplasmic localization oscillates diurnally	1.09804	0.134932	0.557027
[K].SSKGGPGSAVSPYPTFNPSSDVAALHK.[A]	1xBiotin [K3]	1	3	P04083	P04083 [27-53]	P04083 1xBiotin [K29]	Annexin A1 OS=Homo sapiens OX=9606 GN=ANXA1 PE=1 SV=2	1	2884.39	1.832	3.445	1.793	0.1079	0.0194629	0.624171	49.7	56.8	47.4	61.8	46	47.4	235.4	91	66.7	163.2	208.4	126.3	3893.38	4453.19	3717.43	4841.5	3609.53	3713.02	18456.5	7133.58	5228.3	12791.1	16339.3	9900.31	P04083	ANXA1	27-53	K29	No	outside	Nucleus;Cytoplasm;Cell projection, cilium;Cell membrane;Membrane;Endosome membrane;Basolateral cell membrane;Apical cell membrane;Lateral cell membrane;Secreted;Secreted, extracellular space;Secreted, extracellular exosome;Cytoplasmic vesicle, secretory vesicle lumen;Cell projection, phagocytic cup;Early endosome;Cytoplasmic vesicle membrane;Detected in exosomes and other extracellular vesicles (…	2.55458	1.35308	0.205076
[R].NALLSLAKGDR.[S]	1xBiotin [K8]	1	4	P04083	P04083 [178-188]	P04083 1xBiotin [K185]	Annexin A1 OS=Homo sapiens OX=9606 GN=ANXA1 PE=1 SV=2	1	1383.74	1.387	1.417	1.034	0.759737	0.746687	0.97812	94.7	56.3	93.4	71	94.6	100.2	129.6	60.2	143.1	134	80.8	142	7595.93	4515.67	7491.53	5695.37	7581.86	8030.98	10389	4825.46	11475.5	10746	6475.15	11382.9	P04083	ANXA1	178-188	K185	No	outside	Nucleus;Cytoplasm;Cell projection, cilium;Cell membrane;Membrane;Endosome membrane;Basolateral cell membrane;Apical cell membrane;Lateral cell membrane;Secreted;Secreted, extracellular space;Secreted, extracellular exosome;Cytoplasmic vesicle, secretory vesicle lumen;Cell projection, phagocytic cup;Early endosome;Cytoplasmic vesicle membrane;Detected in exosomes and other extracellular vesicles (…	1.36151	0.445208	0.361286
[K].KPAAATVTK.[K]	1xBiotin [K1]	1	1	P16403	P16403 [160-168]	P16403 1xBiotin [K160]	Histone H1.2 OS=Homo sapiens OX=9606 GN=H1-2 PE=1 SV=2	0	1112.61	5.932	5.866	1.339	0.00098614	0.00086545	0.759331	23.7	25.3	28.1	19.5	50.9	34.2	149.9	96.8	200.8	228.4	200.8	141.6	5264.54	5619.23	6259.69	4327.99	11329.1	7611.76	33335.8	21522.8	44669.1	50798.4	44650.4	31503.2	P16403	H1-2	160-168	K160	No	outside	Nucleus;Chromosome;Distribution goes in parallel with DNA concentration	5.80558	2.53744	0.0147838
[K].KAAGGATPK.[K]	1xBiotin [K1]	1	2	P16403	P16403 [140-148]	P16403 1xBiotin [K140]	Histone H1.2 OS=Homo sapiens OX=9606 GN=H1-2 PE=1 SV=2	1	1026.54	2.085	3.722	4.674	0.360823	0.00506458	0.0099059	26.3	52.9	24.5	69.3	24	68.9	73.2	54.9	48.3	309.3	191.7	256.6	2512.35	5046.79	2341.05	6608.47	2289.23	6575.78	6986.49	5237.42	4608.06	29505.4	18289.3	24478	P16403	H1-2	140-148	K140	No	outside	Nucleus;Chromosome;Distribution goes in parallel with DNA concentration	1.70017	0.765676	0.109796
[K].KPAAATVTKK.[V]	1xBiotin [K9]	1	3	P16403	P16403 [160-169]	P16403 1xBiotin [K168]	Histone H1.2 OS=Homo sapiens OX=9606 GN=H1-2 PE=1 SV=2	1	1240.71	5.427	6.189	1.359	0.0967953	0.00747414	0.492702	20.9	69.4	27.2	32.4	34.6	21.1	177.7	47.8	147.8	200.8	271.5	148.7	2400.07	7973.42	3127.52	3726.62	3973	2425.03	20417.2	5486.59	16973.4	23065.3	31191.3	17087	P16403	H1-2	160-169	K168	No	outside	Nucleus;Chromosome;Distribution goes in parallel with DNA concentration	3.17585	1.66714	0.113135
[K].AKKPAAATVTK.[K]	1xBiotin [K2]	1	3	P16403	P16403 [158-168]	P16403 1xBiotin [K159]	Histone H1.2 OS=Homo sapiens OX=9606 GN=H1-2 PE=1 SV=2	1	1311.75	0.764	4.338	3.059	0.850834	0.0370502	0.23236	31.5	84.7	88.3	83.3	34.7	45.7	150.4	59.8	64.7	198.1	145.7	213.1	2800.48	7524.78	7844.73	7403.67	3087.18	4056.7	13364.4	5309.24	5752.54	17598.9	12947.8	18937.6	P16403	H1-2	158-168	K159	No	outside	Nucleus;Chromosome;Distribution goes in parallel with DNA concentration	1.34431	0.426868	0.535646
[K].AGGTKPK.[K]	1xBiotin [K5]	1	3	P16403	P16403 [123-129]	P16403 1xBiotin [K127]	Histone H1.2 OS=Homo sapiens OX=9606 GN=H1-2 PE=1 SV=2	0	884.466	1.36	3.109	1.867	0.926735	0.0170551	0.118976	57.2	105.8	30.7	46.7	50.5	31.6	103.9	46.4	77.8	360.9	145.2	143.2	4126	7635.27	2212.41	3370.46	3645.21	2280.58	7499.57	3348.67	5610.69	26037.9	10477.2	10334.7	P16403	H1-2	123-129	K127	No	outside	Nucleus;Chromosome;Distribution goes in parallel with DNA concentration	1.17785	0.236158	0.698598
[K].KHPDSSVNFAEFSK.[K]	1xBiotin [K1]	1	1	P26583	P26583 [30-43]	P26583 1xBiotin [K30]	High mobility group protein B2 OS=Homo sapiens OX=9606 GN=HMGB2 PE=1 SV=2	1	1818.85	1.287	1.53	1.375	0.345783	0.337645	0.32612	81.3	44.7	80.7	92.3	93.4	100.8	123	103.9	66.8	142.8	116.8	153.5	5515.06	3033.89	5476.22	6265.12	6336.17	6842.13	8351.11	7049.94	4535.97	9695.06	7928.06	10420.2	P26583	HMGB2	30-43	K30	No	outside	Nucleus;Chromosome;Cytoplasm;Secreted	1.42152	0.507432	0.22877
[K].KALAAAGYDVEK.[N]	1xBiotin [K1]	5	11	P16402; P10412; P16403	P16402 [65-76]; P10412 [64-75]; P16403 [64-75]	P16402 1xBiotin [K65]; P10412 1xBiotin [K64]; P16403 1xBiotin [K64]	Histone H1.3 OS=Homo sapiens OX=9606 GN=H1-3 PE=1 SV=2 Histone H1.4 OS=Homo sapiens OX=9606 GN=H1-4 PE=1 SV=2 Histone H1.2 OS=Homo sapiens OX=9606 GN=H1-2 PE=1 SV=2	1	1461.74	9.788	4.437	1.561	0.0163538	0.0333085	0.936618	10.9	12.2	72.6	42.4	42.1	25.5	119.6	112.7	207.6	188.5	186.6	179.3	5723.83	6410.09	38084.4	22258.1	22069.3	13379.1	62741.8	59127.5	108910	98879.4	97921.4	94071.6	P16402	H1-3	65-76	K65	No	outside	Nucleus;Chromosome;According to PubMed:10997781 is associated with inactive chromatin	4.59551	2.20023	0.03533
[R].SGVSLAALKK.[A]	1xBiotin [K9]	3	5	P16402; P10412; P16403	P16402 [56-65]; P10412 [55-64]; P16403 [55-64]	P16402 1xBiotin [K64]; P10412 1xBiotin [K63]; P16403 1xBiotin [K63]	Histone H1.3 OS=Homo sapiens OX=9606 GN=H1-3 PE=1 SV=2 Histone H1.4 OS=Homo sapiens OX=9606 GN=H1-4 PE=1 SV=2 Histone H1.2 OS=Homo sapiens OX=9606 GN=H1-2 PE=1 SV=2	1	1199.68	13.157	10.046	1.173	0.282585	0.107708	0.549771	10.5	25.5	13.6	48.7	17.1	20.9	233.1	9	179.2	209.9	210.2	222.2	3241.32	7850.27	4199.05	15026.2	5278.26	6452.58	71882	2778.63	55248.4	64722.1	64822.9	68527	P16402	H1-3	56-65	K64	No	outside	Nucleus;Chromosome;According to PubMed:10997781 is associated with inactive chromatin	8.49598	3.08678	0.141127
[K].ASGPPVSELITKAVAASK.[E]	1xBiotin [K12]	3	14	P16402; P10412; P16403	P16402 [36-53]; P10412 [35-52]; P16403 [35-52]	P16402 1xBiotin [K47]; P10412 1xBiotin [K46]; P16403 1xBiotin [K46]	Histone H1.3 OS=Homo sapiens OX=9606 GN=H1-3 PE=1 SV=2 Histone H1.4 OS=Homo sapiens OX=9606 GN=H1-4 PE=1 SV=2 Histone H1.2 OS=Homo sapiens OX=9606 GN=H1-2 PE=1 SV=2	1	1952.05	4.115	5.763	1.853	0.417204	0.0604533	0.618418	19.9	60.7	24	31.8	36.6	17.2	317.4	98.9	20.5	214.9	183.2	175.1	5896.19	17967.1	7116.71	9416.32	10832.7	5085.87	94006.9	29282.7	6070.89	63650.9	54269.1	51851.4	P16402	H1-3	36-53	K47	No	outside	Nucleus;Chromosome;According to PubMed:10997781 is associated with inactive chromatin	4.17562	2.06199	0.284969
[R].KASGPPVSELITK.[A]	1xBiotin [K1]	3	6	P16402; P10412; P16403	P16402 [35-47]; P10412 [34-46]; P16403 [34-46]	P16402 1xBiotin [K35]; P10412 1xBiotin [K34]; P16403 1xBiotin [K34]	Histone H1.3 OS=Homo sapiens OX=9606 GN=H1-3 PE=1 SV=2 Histone H1.4 OS=Homo sapiens OX=9606 GN=H1-4 PE=1 SV=2 Histone H1.2 OS=Homo sapiens OX=9606 GN=H1-2 PE=1 SV=2	1	1552.84	0.988	19.344	12.345	0.902377	0.0115277	0.0788005	22.1	33.6	23	9.5	14.5	29.8	216.7	22.8	13.3	280.9	223.9	309.8	5248.45	7970.17	5465.5	2262.08	3446.17	7074.47	51416	5400.01	3150.84	66662.8	53129.6	73514	P16402	H1-3	35-47	K35	No	outside	Nucleus;Chromosome;According to PubMed:10997781 is associated with inactive chromatin	3.20951	1.68235	0.431625
[K].AGAAKPR.[K]	1xBiotin [K5]	1	1	P16402	P16402 [124-130]	P16402 1xBiotin [K128]	Histone H1.3 OS=Homo sapiens OX=9606 GN=H1-3 PE=1 SV=2	0	896.477	1.039	2.019	2.377	0.831281	0.263853	0.289886	97.9	63.9	43.2	69.6	101.4	78.2	155.8	66.4	57.1	114.3	157.8	194.4	6576.57	4290.5	2902.28	4676.41	6812.89	5250.1	10463.4	4458.44	3837.19	7674.51	10599.2	13053.1	P16402	H1-3	124-130	K128	No	outside	Nucleus;Chromosome;According to PubMed:10997781 is associated with inactive chromatin	1.36237	0.446121	0.521309
[K].VKKPATAAGTK.[K]	1xBiotin [K2]	1	2	P16402	P16402 [159-169]	P16402 1xBiotin [K160]	Histone H1.3 OS=Homo sapiens OX=9606 GN=H1-3 PE=1 SV=2	1	1297.73	0.891	0.809	1.124	0.998126	0.994792	0.999922	131.7	79.2	83.5	41.3	121.6	103.4	234.6	74.4	38.9	83.6	148.1	59.7	7977.19	4799.54	5056.2	2499.33	7365.05	6265	14208.6	4505.88	2353.9	5066.55	8972.66	3613.58	P16402	H1-3	159-169	K160	No	outside	Nucleus;Chromosome;According to PubMed:10997781 is associated with inactive chromatin	1.18143	0.240538	0.789887
[K].KALAAGGYDVEK.[N]	1xBiotin [K1]	1	7	P16401	P16401 [67-78]	P16401 1xBiotin [K67]	Histone H1.5 OS=Homo sapiens OX=9606 GN=H1-5 PE=1 SV=3	1	1447.72	4.555	10.812	1.822	4.3925e-05	4.6757e-06	0.0378471	28.4	27.3	15.7	21	19.7	29.2	119	124.4	134	196	258.9	226.5	7498.19	7200	4137.63	5525.42	5191.32	7687.83	31384	32795.7	35347.4	51677.5	68274.3	59740.9	P16401	H1-5	67-78	K67	No	outside	Nucleus;Chromosome;According to PubMed:10997781 associates with actively transcribed chromatin and not heterochromatin	5.28393	2.40161	6.99427e-05
[K].GTGASGSFKLNK.[K]	1xBiotin [K9]	5	5	P16401; P16402; P10412; P16403	P16401 [101-112]; P16402 [99-110]; P10412 [98-109]; P16403 [98-109]	P16401 1xBiotin [K109]; P16402 1xBiotin [K107]; P10412 1xBiotin [K106]; P16403 1xBiotin [K106]	Histone H1.5 OS=Homo sapiens OX=9606 GN=H1-5 PE=1 SV=3 Histone H1.3 OS=Homo sapiens OX=9606 GN=H1-3 PE=1 SV=2 Histone H1.4 OS=Homo sapiens OX=9606 GN=H1-4 PE=1 SV=2 Histone H1.2 OS=Homo sapiens OX=9606 GN=H1-2 PE=1 SV=2	1	1392.69	8.626	10.282	1.149	0.00044346	0.00073853	0.961192	18.5	21.2	16	17.9	15.3	57	159.9	149	179.7	207.3	174.4	183.8	7014.55	8033.28	6042.78	6762.45	5773.64	21567.2	60505.1	56388.7	67992.7	78439.5	65968.5	69529.9	P16401	H1-5	101-112	K109	No	outside	Nucleus;Chromosome;According to PubMed:10997781 associates with actively transcribed chromatin and not heterochromatin	8.7663	3.13197	9.26123e-05
[K].KPAAAGVK.[K]	1xBiotin [K1]	1	3	P16401	P16401 [161-168]	P16401 1xBiotin [K161]	Histone H1.5 OS=Homo sapiens OX=9606 GN=H1-5 PE=1 SV=3	0	967.539	7.022	5.745	1.304	5.7209e-05	0.00015035	0.450739	28.9	13.5	20.7	33.1	47.9	28	166.4	121.3	145.6	220.3	184.3	189.9	6987.42	3266.89	5006.84	7983.21	11570.5	6748.75	40187.4	29282	35156.6	53183.2	44509.5	45859.9	P16401	H1-5	161-168	K161	No	outside	Nucleus;Chromosome;According to PubMed:10997781 associates with actively transcribed chromatin and not heterochromatin	6.85571	2.77731	0.00086329
[K].GTLVQTKGTGASGSFK.[L]	1xBiotin [K7]	5	6	P16401; P16402; P10412; P16403	P16401 [94-109]; P16402 [92-107]; P10412 [91-106]; P16403 [91-106]	P16401 1xBiotin [K100]; P16402 1xBiotin [K98]; P10412 1xBiotin [K97]; P16403 1xBiotin [K97]	Histone H1.5 OS=Homo sapiens OX=9606 GN=H1-5 PE=1 SV=3 Histone H1.3 OS=Homo sapiens OX=9606 GN=H1-3 PE=1 SV=2 Histone H1.4 OS=Homo sapiens OX=9606 GN=H1-4 PE=1 SV=2 Histone H1.2 OS=Homo sapiens OX=9606 GN=H1-2 PE=1 SV=2	1	1764.89	26.446	10.743	1.33	0.00103105	0.00324028	0.86023	6.3	4.8	8.4	43	4.3	20.5	168.5	117.9	166	218.3	221.1	220.8	3903.81	2996.92	5240.54	26741.3	2683.84	12780.7	104824	73324.2	103241	135791	137529	137308	P16401	H1-5	94-109	K100	No	outside	Nucleus;Chromosome;According to PubMed:10997781 associates with actively transcribed chromatin and not heterochromatin	23.1762	4.53457	0.00094367
[R].KATGPPVSELITK.[A]	1xBiotin [K1]	1	10	P16401	P16401 [37-49]	P16401 1xBiotin [K37]	Histone H1.5 OS=Homo sapiens OX=9606 GN=H1-5 PE=1 SV=3	1	1566.86	3.667	10.376	1.634	0.00532124	0.00019251	0.35369	27.8	37.9	35.1	20.3	43.7	13.2	149.9	128.8	109.4	210.4	251.6	172	4641.3	6332.63	5859.61	3384.36	7291.13	2196.55	25006.9	21485.8	18254.9	35114.6	41982.7	28699.6	P16401	H1-5	37-49	K37	No	outside	Nucleus;Chromosome;According to PubMed:10997781 associates with actively transcribed chromatin and not heterochromatin	3.84635	1.94349	0.00136817
[K].LGIKSLVSK.[G]	1xBiotin [K4]	5	20	P16401; P16402; P10412; P16403	P16401 [85-93]; P16402 [83-91]; P10412 [82-90]; P16403 [82-90]	P16401 1xBiotin [K88]; P16402 1xBiotin [K86]; P10412 1xBiotin [K85]; P16403 1xBiotin [K85]	Histone H1.5 OS=Homo sapiens OX=9606 GN=H1-5 PE=1 SV=3 Histone H1.3 OS=Homo sapiens OX=9606 GN=H1-3 PE=1 SV=2 Histone H1.4 OS=Homo sapiens OX=9606 GN=H1-4 PE=1 SV=2 Histone H1.2 OS=Homo sapiens OX=9606 GN=H1-2 PE=1 SV=2	1	1170.69	4.063	6.566	1.012	0.00039734	5.2711e-05	0.996636	29.7	56.8	39.2	36.7	24.6	21.5	140	159.4	187.2	161.3	153	190.4	19797.5	37866.2	26162.8	24467.6	16384.2	14353.1	93375.2	106309	124799	107575	102021	126979	P16401	H1-5	85-93	K88	No	outside	Nucleus;Chromosome;According to PubMed:10997781 associates with actively transcribed chromatin and not heterochromatin	3.87088	1.95266	0.001601
[K].AAGAGAAKR.[K]	1xBiotin [K8]	1	8	P16401	P16401 [28-36]	P16401 1xBiotin [K35]	Histone H1.5 OS=Homo sapiens OX=9606 GN=H1-5 PE=1 SV=3	1	998.52	8.197	6.803	1.002	0.00042939	0.00090482	0.999984	19.4	20.1	28.5	22.3	24.3	39.3	165.1	97.5	276.5	165.3	132.1	209.8	3459.69	3596.38	5089.19	3974.64	4339.82	7009.58	29477.9	17407.6	49381.5	29524.8	23582.4	37460.2	P16401	H1-5	28-36	K35	No	outside	Nucleus;Chromosome;According to PubMed:10997781 associates with actively transcribed chromatin and not heterochromatin	7.9263	2.98665	0.0398114
[K].AVAASKER.[NS]	1xBiotin [K6]	4	7	P16401; P16402; P10412; P16403	P16401 [50-57]; P16402 [48-55]; P10412 [47-54]; P16403 [47-54]	P16401 1xBiotin [K55]; P16402 1xBiotin [K53]; P10412 1xBiotin [K52]; P16403 1xBiotin [K52]	Histone H1.5 OS=Homo sapiens OX=9606 GN=H1-5 PE=1 SV=3 Histone H1.3 OS=Homo sapiens OX=9606 GN=H1-3 PE=1 SV=2 Histone H1.4 OS=Homo sapiens OX=9606 GN=H1-4 PE=1 SV=2 Histone H1.2 OS=Homo sapiens OX=9606 GN=H1-2 PE=1 SV=2	1	1057.55	3.137	2.104	1.293	0.430036	0.366255	0.9801	31.1	6.6	59.5	59.9	148.1	2.8	174.6	97.5	85	125.7	126	283.4	28348.3	6033.72	54287.6	54642.9	135130	2585.72	159361	88939.1	77546.2	114694	114994	258607	P16401	H1-5	50-57	K55	No	outside	Nucleus;Chromosome;According to PubMed:10997781 associates with actively transcribed chromatin and not heterochromatin	3.67484	1.87768	0.0533551
[K].SLVSKGTLVQTK.[G]	1xBiotin [K5]	5	9	P16401; P16402; P10412; P16403	P16401 [89-100]; P16402 [87-98]; P10412 [86-97]; P16403 [86-97]	P16401 1xBiotin [K93]; P16402 1xBiotin [K91]; P10412 1xBiotin [K90]; P16403 1xBiotin [K90]	Histone H1.5 OS=Homo sapiens OX=9606 GN=H1-5 PE=1 SV=3 Histone H1.3 OS=Homo sapiens OX=9606 GN=H1-3 PE=1 SV=2 Histone H1.4 OS=Homo sapiens OX=9606 GN=H1-4 PE=1 SV=2 Histone H1.2 OS=Homo sapiens OX=9606 GN=H1-2 PE=1 SV=2	1	1486.83	27.156	6.818	1.349	0.142361	0.168992	0.422225	21.3	4.9	6.2	43.3	33.3	30.4	188.1	7.9	168.3	227.1	218.4	250.8	17610.1	4070.67	5126.95	35802.8	27547	25137.7	155612	6508.43	139228	187829	180687	207423	P16401	H1-5	89-100	K93	No	outside	Nucleus;Chromosome;According to PubMed:10997781 associates with actively transcribed chromatin and not heterochromatin	11.2411	3.49071	0.125765
[K].KAASGEAKPK.[AV]	1xBiotin [K1]	3	2	P16401; P10412; P16403	P16401 [113-122]; P10412 [110-119]; P16403 [110-119]	P16401 1xBiotin [K113]; P10412 1xBiotin [K110]; P16403 1xBiotin [K110]	Histone H1.5 OS=Homo sapiens OX=9606 GN=H1-5 PE=1 SV=3 Histone H1.4 OS=Homo sapiens OX=9606 GN=H1-4 PE=1 SV=2 Histone H1.2 OS=Homo sapiens OX=9606 GN=H1-2 PE=1 SV=2	1	1212.64	0.53	1.732	3.183	0.865978	0.171417	0.0975164	73.2	78.2	37.4	71.3	75.3	22.3	38.8	52.5	30.7	123.5	76.7	520.1	7386.03	7891.14	3772.2	7194.82	7595.7	2245.57	3914.29	5300.97	3092.74	12458.9	7735.18	52474.8	P16401	H1-5	113-122	K113	No	outside	Nucleus;Chromosome;According to PubMed:10997781 associates with actively transcribed chromatin and not heterochromatin	0.646111	-0.630147	0.195706
[K].ATGPPVSELITKAVAASK.[E]	1xBiotin [K12]	1	6	P16401	P16401 [38-55]	P16401 1xBiotin [K49]	Histone H1.5 OS=Homo sapiens OX=9606 GN=H1-5 PE=1 SV=3	1	1966.07	2.713	3.35	2.752	0.215283	0.210839	0.869077	26	22.8	66	29	58	75.1	282.1	57.6	70.6	82.7	194.4	235.7	2350.93	2055.52	5963.44	2615.12	5238.22	6779.41	25475.3	5198.73	6377.66	7468	17550.6	21282.3	P16401	H1-5	38-55	K49	No	outside	Nucleus;Chromosome;According to PubMed:10997781 associates with actively transcribed chromatin and not heterochromatin	3.573	1.83714	0.254468
[K].KPAGATPKK.[A]	1xBiotin [K8]	1	2	P16401	P16401 [133-141]	P16401 1xBiotin [K140]	Histone H1.5 OS=Homo sapiens OX=9606 GN=H1-5 PE=1 SV=3	1	1123.63	0.925	1.572	2.713	0.997675	0.601229	0.131935	109.8	63	49.8	100.5	86.7	107.8	114	58.2	43.6	158	215.8	92.7	8042.9	4611.8	3648.07	7363.52	6348.62	7899.88	8353.51	4265.68	3193.47	11571.9	15811	6792.71	P16401	H1-5	133-141	K140	No	outside	Nucleus;Chromosome;According to PubMed:10997781 associates with actively transcribed chromatin and not heterochromatin	0.969937	-0.044037	0.940644
[R].KGNYAER.[VI]	1xBiotin [K1]	10	13	Q16777	Q16777 [37-43]	Q16777 1xBiotin [K37]	Histone H2A type 2-C OS=Homo sapiens OX=9606 GN=H2AC20 PE=1 SV=4	1	1063.5	4.972	6.652	1.084	0.00023247	0.00034736	0.999779	12.9	32.3	32.9	26.2	21.5	35.8	154.4	200.2	160.6	174.1	186	163.1	16121.3	40401.6	41133.2	32724.2	26942.3	44798.7	193046	250293	200871	217677	232568	204012	Q16777	H2AC20	37-43	K37	No	outside	Nucleus;Chromosome	6.59671	2.72175	0.000762386
[R].DNIQGITKPAIR.[R]	1xBiotin [K8]	1	5	P62805	P62805 [25-36]	P62805 1xBiotin [K32]	Histone H4 OS=Homo sapiens OX=9606 GN=H4C1 PE=1 SV=2	0	1551.83	5.579	10.87	1.278	0.00028599	8.1958e-05	0.772713	25.8	27.4	11.9	27.4	12.4	16.9	184	141.5	143.7	246.1	183.6	179.4	6933.08	7366.24	3206.31	7361.55	3326.5	4546.74	49526.8	38093.2	38677.4	66222.3	49424.8	48269.6	P62805	H4C1	25-36	K32	No	outside	Nucleus;Chromosome	7.21467	2.85093	0.000778053
[R].LAHYNKR.[S]	1xBiotin [K6]	16	10	Q16778; Q5QNW6	Q16778 [81-87]; Q5QNW6 [81-87]	Q16778 1xBiotin [K86]; Q5QNW6 1xBiotin [K86]	Histone H2B type 2-E OS=Homo sapiens OX=9606 GN=H2BC21 PE=1 SV=3 Histone H2B type 2-F OS=Homo sapiens OX=9606 GN=H2BC18 PE=1 SV=3	1	1127.58	7.634	10.475	1.163	0.00084521	0.00055396	0.971477	9.6	21.5	39.9	18.3	17.1	26.8	137.3	164.5	195.7	162.9	215	191.4	10420.2	23425.6	43414.7	19861.7	18597	29111	149311	178843	212722	177106	233680	208058	Q16778	H2BC21	81-87	K86	No	outside	Nucleus;Chromosome	7.00067	2.80749	0.00171437
[R].KTVTAMDVVYALK.[R]	1xBiotin [K1]; 1xOxidation [M6]	1	15	P62805	P62805 [80-92]	P62805 1xBiotin [K80]	Histone H4 OS=Homo sapiens OX=9606 GN=H4C1 PE=1 SV=2	1	1680.87	15.432	24.005	1.308	5.9472e-06	2.4604e-06	0.655477	11.8	6.3	11.2	9.5	11	6.1	173.5	203.3	124.8	182.3	233.2	226.9	5754.88	3067.17	5464.05	4595.2	5352.94	2972.98	84319.8	98816.4	60669.8	88611.2	113334	110309	P62805	H4C1	80-92	K80	No	outside	Nucleus;Chromosome	17.066	4.09305	0.00236204
[K].VLKQVHPDTGISSK.[A]	1xBiotin [K3]	16	18	Q16778; Q5QNW6	Q16778 [45-58]; Q5QNW6 [45-58]	Q16778 1xBiotin [K47]; Q5QNW6 1xBiotin [K47]	Histone H2B type 2-E OS=Homo sapiens OX=9606 GN=H2BC21 PE=1 SV=3 Histone H2B type 2-F OS=Homo sapiens OX=9606 GN=H2BC18 PE=1 SV=3	1	1734.92	6.303	9.311	1.226	9.3849e-05	4.0306e-05	0.964489	15.2	25	28	20.7	27	12.5	140.4	157.4	213.2	193	197.7	169.9	45199.5	74323.2	83322.8	61683.8	80240.6	37060.3	417756	468440	634308	574319	588214	505675	Q16778	H2BC21	45-58	K47	No	outside	Nucleus;Chromosome	7.49587	2.9061	0.00270791
[R].KESYSVYVYK.[V]	1xBiotin [K1]	10	10	Q5QNW6	Q5QNW6 [35-44]	Q5QNW6 1xBiotin [K35]	Histone H2B type 2-F OS=Homo sapiens OX=9606 GN=H2BC18 PE=1 SV=3	1	1491.72	18.786	7.161	1.144	0.00589749	0.0338153	0.985573	3.3	9	45.2	33.5	27	23.7	192	169.1	121.5	218.1	193.5	164.2	2185.52	5888.72	29596.9	21901.7	17673.8	15476.7	125586	110626	79455	142647	126563	107384	Q5QNW6	H2BC18	35-44	K35	No	outside	Nucleus;Chromosome	8.37956	3.06687	0.00449282
[K].HAVSEGTKAVTK.[Y]	1xBiotin [K8]	17	13	Q16778; Q5QNW6	Q16778 [110-121]; Q5QNW6 [110-121]	Q16778 1xBiotin [K117]; Q5QNW6 1xBiotin [K117]	Histone H2B type 2-E OS=Homo sapiens OX=9606 GN=H2BC21 PE=1 SV=3 Histone H2B type 2-F OS=Homo sapiens OX=9606 GN=H2BC18 PE=1 SV=3	1	1453.75	34.23	6.334	0.865	0.0083841	0.0740038	0.997254	5.3	59.2	5.2	24.8	35	23.8	247.5	128.5	181.3	156.9	207.7	125	5698.25	63676	5563.56	26648.9	37646.9	25581.3	266350	138315	195051	168790	223452	134499	Q16778	H2BC21	110-121	K117	No	outside	Nucleus;Chromosome	8.00284	3.00051	0.0138521
[R].KTVTAMDVVYALK.[R]	1xBiotin [K1]	1	6	P62805	P62805 [80-92]	P62805 1xBiotin [K80]	Histone H4 OS=Homo sapiens OX=9606 GN=H4C1 PE=1 SV=2	1	1664.88	6.152	7.756	1.175	0.00065228	0.00019846	0.608609	32.5	27.5	18.7	19	34.4	25.7	197.5	169.5	85.4	169.7	221	199.1	7197.03	6106.63	4144.75	4218.8	7635.48	5691.9	43795	37570.7	18928.8	37615.6	48987.5	44146.2	P62805	H4C1	80-92	K80	No	outside	Nucleus;Chromosome	5.74806	2.52307	0.0213838
[K].GGKGLGK.[G]	1xBiotin [K3]	1	5	P62805	P62805 [7-13]	P62805 1xBiotin [K9]	Histone H4 OS=Homo sapiens OX=9606 GN=H4C1 PE=1 SV=2	1	842.455	4.207	4.243	1.018	0.0108604	0.00599888	0.944884	19.8	39.1	68.9	39.5	29.8	48.9	164.4	97.3	183	167.5	185.5	156.4	20119.9	39668.2	69922.6	40059.6	30269.7	49610.6	166898	98754.9	185688	169983	188219	158716	P62805	H4C1	45120	K9	No	outside	Nucleus;Chromosome	3.47959	1.79892	0.0236022
[R].LLLPGELAKHAVSEGTK.[A]	1xBiotin [K]	17	14	Q16778; Q5QNW6	Q16778 [101-117]; Q5QNW6 [101-117]	Q16778 1xBiotin [K]; Q5QNW6 1xBiotin [K]	Histone H2B type 2-E OS=Homo sapiens OX=9606 GN=H2BC21 PE=1 SV=3 Histone H2B type 2-F OS=Homo sapiens OX=9606 GN=H2BC18 PE=1 SV=3	1	1989.08	7.5	6.303	1.636	0.00011375	0.00017163	0.124524	16.2	18.7	18.9	39.7	36.4	29.7	182	140.2	70.5	239.3	229.4	179	26157.3	30220.1	30510	64183.9	58838.4	47970.3	294265	226666	114019	386926	370855	289360	Q16778	H2BC21	101-117	K109	No	outside	Nucleus;Chromosome	7.30772	2.86942	0.0254956
[-].MPEPAKSAPAPK.[K]	1xBiotin [K6]; 1xMet-loss [N-Term]	5	8	Q16778	Q16778 [1-12]	Q16778 1xBiotin [K6]; 1xMet-loss [N-Term]	Histone H2B type 2-E OS=Homo sapiens OX=9606 GN=H2BC21 PE=1 SV=3	1	1318.68	7.495	5.588	1.035	0.00112356	0.00105959	0.880851	19.4	38.4	18.7	35.3	26.9	26.4	145.4	93.3	232	263.3	150.4	150.5	3169.69	6277.57	3046.83	5770.99	4398.07	4309.32	23756.8	15241.2	37891.4	43003	24567.2	24576.5	Q16778	H2BC21	44938	K6	No	outside	Nucleus;Chromosome	6.15406	2.62154	0.0326241
[K].GLGKGGAK.[CR]	1xBiotin [K4]	2	3	P62805	P62805 [10-17]	P62805 1xBiotin [K13]	Histone H4 OS=Homo sapiens OX=9606 GN=H4C1 PE=1 SV=2	1	913.492	2.901	5.973	1.127	0.0207035	0.0022547	0.859274	17.7	55.1	62.9	32.2	30.1	24	159.8	91.3	185.5	180	176.6	184.6	11069.3	34369.3	39264.5	20098.5	18805.7	14970.6	99704.6	56981.2	115752	112333	110189	115202	P62805	H4C1	45216	K13	No	outside	Nucleus;Chromosome	3.21638	1.68544	0.0330099
[K].AVTKAQK.[K]	1xBiotin [K4]	13	6	Q16778	Q16778 [18-24]	Q16778 1xBiotin [K21]	Histone H2B type 2-E OS=Homo sapiens OX=9606 GN=H2BC21 PE=1 SV=3	1	971.534	3.464	5.268	1.549	0.00770797	0.0025069	0.6027	25	36.9	53.3	37.6	37.2	46.6	204.4	79.5	127.8	217.4	136.3	198	20366.8	30104.8	43468.4	30664.8	30333.7	38022.3	166736	64848	104296	177360	111226	161546	Q16778	H2BC21	18-24	K21	No	outside	Nucleus;Chromosome	3.57547	1.83813	0.0568515
[K].KAVTKAQK.[K]	1xBiotin [K5]	13	2	Q16778	Q16778 [17-24]	Q16778 1xBiotin [K21]	Histone H2B type 2-E OS=Homo sapiens OX=9606 GN=H2BC21 PE=1 SV=3	2	1099.63	4.93	2.488	1.223	0.210757	0.653799	0.991533	30.1	19.4	52.7	21.6	80	73	148.4	68.3	230.3	267.3	181.5	27.4	3220.76	2081.55	5644.65	2315.99	8558.8	7807.59	15878.6	7310.1	24649.1	28603.5	19425	2933.86	Q16778	H2BC21	17-24	K21	No	outside	Nucleus;Chromosome	4.36996	2.12762	0.0740087
[R].KGNYSER.[V]	1xBiotin [K1]	3	3	P20671	P20671 [37-43]	P20671 1xBiotin [K37]	Histone H2A type 1-D OS=Homo sapiens OX=9606 GN=H2AC7 PE=1 SV=2	1	1079.49	6.572	10.884	1.355	0.00391806	0.00049715	0.543942	23	23.9	20.2	18.8	26.5	13.1	246.9	57	151.2	187.4	204.9	227.1	5898.59	6120.82	5187.72	4826.91	6792.44	3365.6	63308.7	14606.5	38763.1	48038.6	52536.2	58239.2	P20671	H2AC7	37-43	K37	No	outside	Nucleus;Chromosome	6.78081	2.76146	0.0778406
[R].KESYSIYVYK.[V]	1xBiotin [K1]	7	5	Q16778	Q16778 [35-44]	Q16778 1xBiotin [K35]	Histone H2B type 2-E OS=Homo sapiens OX=9606 GN=H2BC21 PE=1 SV=3	1	1505.73	7.487	10.295	1.647	0.284676	0.0135395	0.262998	16.9	40.3	12.2	20.2	21.8	12.6	169.7	126.2	15	377.8	179.5	207.9	3109.37	7437.74	2246.27	3725.01	4019.19	2331.09	31298.5	23280.8	2776.34	69695.9	33110.7	38349.5	Q16778	H2BC21	35-44	K35	No	outside	Nucleus;Chromosome	4.48323	2.16454	0.160812
[K].AVTKVQK.[K]	1xBiotin [K4]	2	1	Q5QNW6	Q5QNW6 [18-24]	Q5QNW6 1xBiotin [K21]	Histone H2B type 2-F OS=Homo sapiens OX=9606 GN=H2BC18 PE=1 SV=3	1	999.566	2.531	4.875	1.185	0.771734	0.0808837	0.550138	63.7	36.9	63.9	39.2	23.8	70.6	161.2	25.4	165.9	133.8	224.5	191	7140.64	4138.66	7160.28	4391.44	2673.48	7915.43	18073.4	2842.26	18602.5	15003.5	25164.8	21410	Q5QNW6	H2BC18	18-24	K21	No	outside	Nucleus;Chromosome	2.14311	1.09971	0.25287
[R].DAVTYTEHAKR.[K]	1xBiotin [K10]	1	2	P62805	P62805 [69-79]	P62805 1xBiotin [K78]	Histone H4 OS=Homo sapiens OX=9606 GN=H4C1 PE=1 SV=2	1	1516.72	1.379	4.39	3.808	0.754543	0.00022118	0.00054646	50.8	41.2	48.2	61.1	29.5	57.7	66.5	41.3	68.8	253.1	225.9	256	5133.38	4162.98	4866.07	6167.85	2974.68	5820.36	6709.22	4173.04	6946.17	25551.8	22802.8	25840.9	P62805	H4C1	69-79	K78	No	outside	Nucleus;Chromosome	1.25885	0.33211	0.26066
[K].TVTAMDVVYALKR.[Q]	1xBiotin [K12]	1	3	P62805	P62805 [81-93]	P62805 1xBiotin [K92]	Histone H4 OS=Homo sapiens OX=9606 GN=H4C1 PE=1 SV=2	1	1692.88	1.437	1.474	1.245	0.549025	0.628576	0.999949	66.9	35.6	129	81.3	123.8	38.4	184.7	96.2	87.9	107	119.8	129.4	3950.9	2100.76	7612.37	4797.26	7306.66	2269.02	10899.2	5679.3	5187.79	6315.05	7068.93	7638.42	P62805	H4C1	81-93	K92	No	outside	Nucleus;Chromosome	1.59296	0.671714	0.330734
[KR].VTIAQGGVLPNIQAVLLPKK.[T]	1xBiotin [K20]	10	5	Q16777; P20671	Q16777 [101-120]; P20671 [101-120]	Q16777 1xBiotin [K120]; P20671 1xBiotin [K120]	Histone H2A type 2-C OS=Homo sapiens OX=9606 GN=H2AC20 PE=1 SV=4 Histone H2A type 1-D OS=Homo sapiens OX=9606 GN=H2AC7 PE=1 SV=2	1	2285.34	1.069	3.578	2.554	0.717219	0.0653561	0.454819	62.9	70.5	50.1	66.7	44.1	48	247.5	45.5	67.2	143.5	182.2	171.8	6131.55	6875.76	4882.74	6502.08	4295.96	4680.84	24125.2	4437.52	6556.03	13991.5	17764.2	16747.1	Q16777	H2AC20	101-120	K120	No	outside	Nucleus;Chromosome	1.96303	0.973085	0.411291
[K].LLGKVTIAQGGVLPNIQAVLLPK.[K]	1xBiotin [K4]	7	2	Q16777; P20671	Q16777 [97-119]; P20671 [97-119]	Q16777 1xBiotin [K100]; P20671 1xBiotin [K100]	Histone H2A type 2-C OS=Homo sapiens OX=9606 GN=H2AC20 PE=1 SV=4 Histone H2A type 1-D OS=Homo sapiens OX=9606 GN=H2AC7 PE=1 SV=2	1	2568.53	1.067	1.153	1.68	0.948279	0.832645	0.87869	125.9	72.7	44.3	126.1	46.8	113.1	77.6	57.6	168.9	130.4	100.9	135.6	6006.18	3471.45	2114.46	6019.76	2235.7	5399.45	3705.46	2747.7	8058.72	6225	4814.21	6469.32	Q16777	H2AC20	97-119	K100	No	outside	Nucleus;Chromosome	1.25188	0.324093	0.650849
[K].ESYSVYVYKVLK.[Q]	1xBiotin [K]	10	2	Q5QNW6	Q5QNW6 [36-47]	Q5QNW6 1xBiotin [K]	Histone H2B type 2-F OS=Homo sapiens OX=9606 GN=H2BC18 PE=1 SV=3	1	1703.87	0.67	1.82	1.432	0.991258	0.51637	0.973069	125.7	82.2	97.4	40.6	51.4	74.1	182.4	55.9	65.3	45.9	93.5	285.7	8037.08	5260.12	6228.61	2594.09	3286.1	4736.99	11663.5	3574.81	4175.98	2937.08	5981.43	18271.1	Q5QNW6	H2BC18	36-47	K44	No	outside	Nucleus;Chromosome	0.994289	-0.00826323	0.989774
[K].VEAKFINYVK.[N]	1xBiotin [K4]	2	5	P06748	P06748 [264-273]	P06748 1xBiotin [K267]	Nucleophosmin OS=Homo sapiens OX=9606 GN=NPM1 PE=1 SV=2	1	1436.76	3.196	5.973	1.223	0.0113762	0.00085116	0.695858	43.1	62.2	44.2	68.4	28.9	27.6	113.2	150.2	141.3	172.8	183.1	164.9	4841.75	6991.28	4966.49	7679.82	3250.19	3096.52	12714.1	16869.4	15871.5	19413	20570.9	18526.1	P06748	NPM1	264-273	K267	No	outside	Nucleus, nucleolus;Nucleus, nucleoplasm;Cytoplasm, cytoskeleton, microtubule organizing center, centrosome;Has been found in the cytoplasm in patients with primary acute myelogenous leukemia (AML), but not with secondary AML;Can shuttle between cytoplasm and nucleus;Co- localizes with the methylated form of RPS10 in the granular component (GC) region of the nucleolus;Colocalized with nucleolin an…	2.70573	1.43602	0.00263259
[K].TPKGPSSVEDIK.[A]	1xBiotin [K3]	3	2	P06748	P06748 [237-248]	P06748 1xBiotin [K239]	Nucleophosmin OS=Homo sapiens OX=9606 GN=NPM1 PE=1 SV=2	1	1483.75	5.993	3.46	1.05	0.00118921	0.00492304	0.999408	24.4	56.6	18.5	44.4	34.7	49.9	132.8	146.2	201.6	147.1	190.4	153.5	3350.17	7773.05	2536.99	6090.5	4757.89	6847.62	18232.2	20078.3	27682.2	20197.2	26144	21074.5	P06748	NPM1	237-248	K239	No	outside	Nucleus, nucleolus;Nucleus, nucleoplasm;Cytoplasm, cytoskeleton, microtubule organizing center, centrosome;Has been found in the cytoplasm in patients with primary acute myelogenous leukemia (AML), but not with secondary AML;Can shuttle between cytoplasm and nucleus;Co- localizes with the methylated form of RPS10 in the granular component (GC) region of the nucleolus;Colocalized with nucleolin an…	4.83101	2.27233	0.00626565
[K].AKMQASIEK.[GA]	1xBiotin [K2]; 1xOxidation [M3]	3	3	P06748	P06748 [249-257]	P06748 1xBiotin [K250]	Nucleophosmin OS=Homo sapiens OX=9606 GN=NPM1 PE=1 SV=2	1	1247.61	0.54	1.626	2.646	0.999989	0.927638	0.724835	82.8	42.5	88.9	72.7	38.4	243.2	178.6	44.7	41.2	109.7	139	118.3	6885.07	3534.98	7388.38	6044.06	3188.97	20217.5	14841.8	3715.45	3423.15	9119.43	11550	9830.05	P06748	NPM1	249-257	K250	No	outside	Nucleus, nucleolus;Nucleus, nucleoplasm;Cytoplasm, cytoskeleton, microtubule organizing center, centrosome;Has been found in the cytoplasm in patients with primary acute myelogenous leukemia (AML), but not with secondary AML;Can shuttle between cytoplasm and nucleus;Co- localizes with the methylated form of RPS10 in the granular component (GC) region of the nucleolus;Colocalized with nucleolin an…	1.23427	0.303658	0.742444
[K].KPKNENPVDYTVQIPPSTTYAITPMK.[R]	1xBiotin [K]; 1xOxidation [M25]	7	5	Q12906	Q12906 [346-371]	Q12906 1xBiotin [K]	Interleukin enhancer-binding factor 3 OS=Homo sapiens OX=9606 GN=ILF3 PE=1 SV=3	1	3174.58	1.421	0.35	1.828	0.918487	0.673667	0.986404	53.4	25.1	17.9	233.5	186.2	96	35.7	353.1	8.9	65.6	65.2	59.3	14712	6914.39	4926.39	64269.7	51246.1	26428.3	9823.1	97198.1	2462.76	18067	17959.9	16318.6	Q12906	ILF3	346-371	K348	No	outside	Nucleus, nucleolus;Cytoplasm;Nucleus;The unphosphorylated form is retained in the nucleus by ILF2;Phosphorylation at Thr-188 and Thr-315 causes the dissociation of ILF2 from the ILF2-ILF3 complex resulting in a cytoplasmic sequestration of ILF3;Localized in cytoplasmic mRNP granules containing untranslated mRNAs	4.12326	2.04378	0.417018
[K].NIDVWKK.[W]	1xBiotin [K]	3	8	Q08J23	Q08J23 [280-286]	Q08J23 1xBiotin [K]	RNA cytosine C(5)-methyltransferase NSUN2 OS=Homo sapiens OX=9606 GN=NSUN2 PE=1 SV=2	1	1128.59	1000	1000	1.04	4.7333e-10	2.7849e-10	0.943289	0	0.1	0.1	0.1	0	0	213.3	163	195.7	202.8	221.1	203.7	4455.01	8027.14	5413.08	5873.91	3364.7	4365.6	1.95869e+07	1.49735e+07	1.79757e+07	1.86256e+07	2.03071e+07	18703496	Q08J23	NSUN2	280-286	K285	No	outside	Nucleus, nucleolus;Cytoplasm;Mitochondrion;Cytoplasm, cytoskeleton, spindle;Secreted, extracellular exosome;In testis, localizes to the chromatoid body (By similarity)	2935.76	11.5195	0.000205113
[K].FIDTTSKFGHGR.[F]	1xBiotin [K7]	2	2	P39023	P39023 [367-378]	P39023 1xBiotin [K373]	60S ribosomal protein L3 OS=Homo sapiens OX=9606 GN=RPL3 PE=1 SV=2	1	1591.77	4.406	0.991	0.175	0.0788296	0.825712	0.188481	48.9	55.7	43.1	67.2	32.7	38	139.3	215.4	259.3	37.7	33.9	228.7	5684.57	6479.86	5007.88	7817.79	3804.45	4419.5	16195.9	25047.2	30150	4378.55	3941.28	26586.3	P39023	RPL3	367-378	K373	No	outside	Nucleus, nucleolus;Cytoplasm	4.15745	2.0557	0.0116021
[K].IYKIGQGYLIK.[D]	1xBiotin [K3]	1	2	P39023	P39023 [284-294]	P39023 1xBiotin [K286]	60S ribosomal protein L3 OS=Homo sapiens OX=9606 GN=RPL3 PE=1 SV=2	1	1521.85	2.187	0.872	0.669	0.0541041	0.954174	0.516688	57	92.8	49.2	104.5	95.7	64.1	112.3	194.5	124.7	83.4	142.9	78.7	4386.52	7139.21	3786.76	8031.27	7357.85	4930.26	8637.62	14955.5	9592.02	6412.39	10985.6	6053.9	P39023	RPL3	284-294	K286	No	outside	Nucleus, nucleolus;Cytoplasm	2.16719	1.11583	0.0550732
[K].AAVTPGKK.[A]	1xBiotin [K7]	1	3	P19338	P19338 [81-88]	P19338 1xBiotin [K87]	Nucleolin OS=Homo sapiens OX=9606 GN=NCL PE=1 SV=3	1	997.55	1.993	2.535	1.206	0.375854	0.0344764	0.680538	41.4	58.9	74.1	22	55.9	73.1	154.3	69.4	117.4	275.7	141.7	116.2	3902.28	5555.5	6985.92	2072.99	5270.28	6890.44	14553.3	6548.77	11073.7	26006.7	13359.8	10958	P19338	NCL	81-88	K87	No	outside	Nucleus, nucleolus;Cytoplasm	1.95672	0.96844	0.102227
[R].TLLAKNLPYK.[V]	1xBiotin [K5]	1	3	P19338	P19338 [394-403]	P19338 1xBiotin [K398]	Nucleolin OS=Homo sapiens OX=9606 GN=NCL PE=1 SV=3	1	1386.78	2.277	2.234	1.563	0.213042	0.143145	0.803358	25.1	46.7	69	28.3	84.7	74.5	218.8	56.6	106.4	166.3	189.7	134	2251.43	4198.36	6199.07	2539.43	7603.68	6687.28	19649	5080.5	9559.17	14936.9	17034.3	12037.8	P19338	NCL	394-403	K398	No	outside	Nucleus, nucleolus;Cytoplasm	2.71081	1.43873	0.180843
[K].IGQGYLIKDGK.[L]	1xBiotin [K8]	1	2	P39023	P39023 [287-297]	P39023 1xBiotin [K294]	60S ribosomal protein L3 OS=Homo sapiens OX=9606 GN=RPL3 PE=1 SV=2	1	1417.75	2.195	2.102	1.383	0.287484	0.506462	0.929812	32	64.1	51.1	92.9	59.7	73.8	112.2	41.8	254.9	159.9	155.2	102.3	2211.59	4430.87	3533.45	6418.8	4127.82	5103.02	7756.91	2889.32	17613	11052.9	10724.6	7069.39	P39023	RPL3	287-297	K294	No	outside	Nucleus, nucleolus;Cytoplasm	2.77707	1.47356	0.240655
[K].SKGIAYIEFK.[T]	1xBiotin [K2]	1	2	P19338	P19338 [428-437]	P19338 1xBiotin [K429]	Nucleolin OS=Homo sapiens OX=9606 GN=NCL PE=1 SV=3	1	1381.72	1.509	1.334	0.788	0.44442	0.671671	0.9226	92.1	55.8	84.2	50.1	74.9	94.7	127	239.6	66.4	83	132.2	100	7839.75	4750.03	7166.08	4264.1	6380.6	8059.38	10810.2	20403.1	5650.66	7069.66	11259.7	8514.85	P19338	NCL	428-437	K429	No	outside	Nucleus, nucleolus;Cytoplasm	1.86598	0.899932	0.266777
[R].KFGYVDFESAEDLEK.[A]	1xBiotin [K1]	1	1	P19338	P19338 [348-362]	P19338 1xBiotin [K348]	Nucleolin OS=Homo sapiens OX=9606 GN=NCL PE=1 SV=3	1	2002.91	1.193	1.05	0.82	0.993619	0.999718	0.992736	50.6	108.9	127.7	131.5	101.4	45.7	156.4	49.7	129.9	147.9	44	106.4	2606.83	5616.23	6587.15	6778.6	5229.4	2358.87	8063.43	2561.66	6697.63	7625.68	2266.83	5488.75	P19338	NCL	348-362	K348	No	outside	Nucleus, nucleolus;Cytoplasm	1.16965	0.226073	0.702771
[K].SPAKSPNPSTPR.[G]	1xBiotin [K4]	2	5	O76021	O76021 [392-403]	O76021 1xBiotin [K395]	Ribosomal L1 domain-containing protein 1 OS=Homo sapiens OX=9606 GN=RSL1D1 PE=1 SV=3	1	1464.73	3.545	7.435	0.951	0.759714	0.0810632	0.692769	36.7	54.7	56.1	57.5	19.3	24.8	198.5	18.4	193.9	215.3	140.5	184.4	4310.22	6418.72	6581.1	6743.28	2265.91	2910.25	23296.2	2155.45	22754.8	25261	16488.7	21637.7	O76021	RSL1D1	392-403	K395	No	outside	Nucleus, nucleolus	2.78488	1.47762	0.215014
[K].KSPAKSPNPSTPR.[G]	1xBiotin [K]	2	4	O76021	O76021 [391-403]	O76021 1xBiotin [K]	Ribosomal L1 domain-containing protein 1 OS=Homo sapiens OX=9606 GN=RSL1D1 PE=1 SV=3	2	1592.82	1.897	3.751	1.776	0.297354	0.0296864	0.662967	75.6	54.2	54.3	48.7	59.9	47.9	210.1	60	102.9	182.8	104.7	198.9	8832.4	6329.75	6337.96	5691.51	6997.61	5588.24	24527.9	7002.45	12020	21347.4	12226.5	23224.1	O76021	RSL1D1	391-403	K395	No	outside	Nucleus, nucleolus	2.02559	1.01834	0.23609
[R].KSSTPEEVK.[K]	1xBiotin [K1]	1	1	P23528	P23528 [22-30]	P23528 1xBiotin [K22]	Cofilin-1 OS=Homo sapiens OX=9606 GN=CFL1 PE=1 SV=3	1	1230.6	4.593	1.913	0.487	0.472906	0.488455	0.739596	35.7	218.7	26.6	68.8	9.7	41.8	89.8	164.2	297.6	91	76.3	79.9	7833.5	47930.3	5824.64	15084.3	2126.95	9156.76	19673.9	35979.2	65226.2	19938.6	16713.7	17515.7	P23528	CFL1	22-30	K22	No	outside	Nucleus matrix;Cytoplasm, cytoskeleton;Cell projection, ruffle membrane;Cell projection, lamellipodium membrane;Cell projection, lamellipodium;Detected at the cleavage furrow and contractile ring during cytokinesis;Almost completely in nucleus in cells exposed to heat shock or 10% dimethyl sulfoxide	1.9627	0.972836	0.35971
[K].ELTIGSKLQDAEIAR.[L]	1xBiotin [K7]	1	2	P06703	P06703 [41-55]	P06703 1xBiotin [K47]	Protein S100-A6 OS=Homo sapiens OX=9606 GN=S100A6 PE=1 SV=1	1	1869.97	1.035	1.242	1.145	0.776062	0.792638	0.9983	49	104.6	99.2	94.6	103	45.2	204.9	102.6	68.3	75.5	117.5	135.6	2983.63	6371.62	6044.89	5762.95	6273.47	2755.47	12487.2	6253.83	4162.39	4601.13	7157.63	8261.34	P06703	S100A6	41-55	K47	No	outside	Nucleus envelope;Cytoplasm;Cell membrane;Peripheral membrane protein;Cytoplasmic side	1.48722	0.57262	0.410364
[K].ELKELIQK.[E]	1xBiotin [K3]	1	1	P06703	P06703 [33-40]	P06703 1xBiotin [K35]	Protein S100-A6 OS=Homo sapiens OX=9606 GN=S100A6 PE=1 SV=1	1	1226.68	1.074	3.364	1.815	0.882365	0.0119014	0.212372	100.3	45.3	88.5	66.9	35.6	51.3	144.3	95.1	55.6	163.9	172.5	180.7	7655.71	3455.57	6752.59	5104.17	2715.64	3913.63	11010.1	7255.24	4245.64	12507	13165.7	13786.7	P06703	S100A6	33-40	K35	No	outside	Nucleus envelope;Cytoplasm;Cell membrane;Peripheral membrane protein;Cytoplasmic side	1.26014	0.333587	0.543552
[R].ITLSKHQNVQLPR.[E]	1xBiotin [K5]	3	5	P26599	P26599 [406-418]	P26599 1xBiotin [K410]	Polypyrimidine tract-binding protein 1 OS=Homo sapiens OX=9606 GN=PTBP1 PE=1 SV=1	1	1759.96	0.361	1.87	0.02	0.716684	0.995387	0.00354591	276.3	272.8	331.7	1	1.2	0.1	99.9	90.6	122.3	2	2	0.1	1.78205e+07	1.75965e+07	2.13972e+07	67674.3	77274.1	7071.69	6.44162e+06	5.84309e+06	7.88996e+06	126578	131363	4345.12	P26599	PTBP1	406-418	K410	No	outside	Nucleus	0.355099	-1.4937	0.00088273
[-].MASKGLQDLK.[Q]	1xBiotin [K4]; 1xMet-loss+Acetyl [N-Term]	1	3	Q15847	Q15847 [1-10]	Q15847 1xBiotin [K4]; 1xMet-loss+Acetyl [N-Term]	Adipogenesis regulatory factor OS=Homo sapiens OX=9606 GN=ADIRF PE=1 SV=1	1	1227.64	4.236	8.149	1.168	0.116904	0.00458226	0.589961	35.3	38.1	66.3	55.4	20.2	23.1	161.3	57.1	173.2	216.7	188.5	164.8	4170.29	4499.36	7828.6	6544.88	2391.17	2732.54	19061.2	6749.76	20468	25602.1	22267.7	19471.2	Q15847	ADIRF	44936	K4	No	outside	Nucleus	2.80508	1.48804	0.0926006
[K].VGVGKVIR.[G]	1xBiotin [K5]	1	1	Q00688	Q00688 [166-173]	Q00688 1xBiotin [K170]	Peptidyl-prolyl cis-trans isomerase FKBP3 OS=Homo sapiens OX=9606 GN=FKBP3 PE=1 SV=1	1	1053.62	0.475	0.344	0.272	0.425627	0.26875	0.357751	61.4	283.5	232.1	90.7	87.1	77.2	34	118.9	110.2	45.4	29.5	30	65366.8	301939	247147	96634.6	92766.9	82233	36242.1	126662	117353	48336.9	31444.1	31944.1	Q00688	FKBP3	166-173	K170	No	outside	Nucleus	0.456109	-1.13255	0.221751
[K].TANQASDTFSGIGKK.[F]	1xBiotin [K14]	1	3	Q15847	Q15847 [57-71]	Q15847 1xBiotin [K70]	Adipogenesis regulatory factor OS=Homo sapiens OX=9606 GN=ADIRF PE=1 SV=1	1	1750.84	1.542	3.184	2.419	0.27885	0.0391169	0.112313	50	68.1	32.1	58.6	57.8	94.1	150.7	53.1	77.1	213.2	186.4	158.8	3540.12	4826.76	2273.64	4147.86	4092.39	6665.52	10677.3	3764.11	5458.86	15101.4	13205	11245.2	Q15847	ADIRF	57-71	K70	No	outside	Nucleus	1.87023	0.903216	0.234502
[K].SKGVPVISVK.[T]	1xBiotin [K2]	4	4	Q15424	Q15424 [569-578]	Q15424 1xBiotin [K570]	Scaffold attachment factor B1 OS=Homo sapiens OX=9606 GN=SAFB PE=1 SV=4	1	1239.71	2.344	0.699	0.149	0.874839	0.896148	0.210521	56.4	115.3	98.7	71.5	48.5	49.3	27.7	231.3	390.4	30.5	34.4	46.1	24966.7	51045.6	43692.7	31662.8	21469.6	21815.4	12251.7	102413	172853	13494.4	15244.1	20395.7	Q15424	SAFB	569-578	K570	No	outside	Nucleus	2.40188	1.26416	0.300876
[K].ETGATIKLSKSK.[D]	2xBiotin [K10; K12]	4	1	P51513	P51513 [78-89]	P51513 2xBiotin [K87; K89]	RNA-binding protein Nova-1 OS=Homo sapiens OX=9606 GN=NOVA1 PE=1 SV=2	2	1714.89	4.811	1.21	0.55	0.111955	0.984298	0.362258	2.3	1.8	3.6	5.3	3.5	5	9.3	1137.1	11	9.7	6	5.2	3021.06	2419.73	4812.95	7025.28	4669.34	6606.29	12370.6	1.50512e+06	14535.1	12869.4	7994.67	6912.59	P51513	NOVA1	78-89	K87	No	outside	Nucleus	149.412	7.22315	0.365324
[R].EVMQETLRNLASIGEKWK.[D]	2xBiotin [K16; K18]; 1xOxidation [M3]	1	1	Q08AG5	Q08AG5 [31-48]	Q08AG5 2xBiotin [K46; K48]	Zinc finger protein 844 OS=Homo sapiens OX=9606 GN=ZNF844 PE=1 SV=1	2	2600.27	1.312	0.949	0.825	0.529095	0.999985	0.390428	24.3	24.3	35.1	10.7	36.9	27.8	31.9	912.6	28	28.7	13.3	26.4	5222.2	5229.81	7539.82	2307.81	7925.62	5966.31	6862.77	196069	6013.07	6163.43	2866.53	5662.31	Q08AG5	ZNF844	31-48	K46	No	outside	Nucleus	11.6133	3.53771	0.370954
[K].KSDVEAIFSK.[Y]	1xBiotin [K1]	6	4	P07910	P07910 [30-39]	P07910 1xBiotin [K30]	Heterogeneous nuclear ribonucleoproteins C1/C2 OS=Homo sapiens OX=9606 GN=HNRNPC PE=1 SV=4	1	1349.68	1.96	1.623	1.236	0.612787	0.365783	0.862416	122.4	60.9	56.1	93.1	62.3	90.9	119.3	74.1	127.1	89.9	156.5	147.5	7133.11	3547.6	3273.45	5430.52	3629.63	5298.36	6953.29	4322.4	7409.56	5240.55	9123.3	8596.94	P07910	HNRNPC	30-39	K30	No	outside	Nucleus	1.33904	0.421204	0.372564
[K].VVGAKVVTNAR.[S]	1xBiotin [K5]	5	3	Q15424	Q15424 [432-442]	Q15424 1xBiotin [K436]	Scaffold attachment factor B1 OS=Homo sapiens OX=9606 GN=SAFB PE=1 SV=4	1	1339.75	7.302	3.617	0.475	0.60925	0.816968	0.753029	26.1	241	20.6	23.7	25.1	49.5	38.4	190.8	369.2	97.5	90.6	27.5	4030.87	37167.9	3178.51	3658.59	3864.99	7629.3	5927.48	29431.9	56933.1	15030.3	13980.3	4237.36	Q15424	SAFB	432-442	K436	No	outside	Nucleus	2.07972	1.05639	0.43678
[K].SGFNSKSGQR.[G]	1xBiotin [K6]	3	2	P07910	P07910 [171-180]	P07910 1xBiotin [K176]	Heterogeneous nuclear ribonucleoproteins C1/C2 OS=Homo sapiens OX=9606 GN=HNRNPC PE=1 SV=4	1	1293.6	0.977	4.117	1.6	0.931045	0.0980704	0.609844	94.1	48.1	241.2	35.8	25.6	68.9	92	42.5	122.6	147.2	105.5	176.7	7684.16	3924.21	19695.8	2919.4	2088.62	5623.24	7511.22	3469.07	10008.2	12020.5	8614.03	14433.1	P07910	HNRNPC	171-180	K176	No	outside	Nucleus	0.670468	-0.576759	0.538893
[K].LKGDDLQAIK.[KQ]	1xBiotin [K2]	6	2	P07910	P07910 [188-197]	P07910 1xBiotin [K189]	Heterogeneous nuclear ribonucleoproteins C1/C2 OS=Homo sapiens OX=9606 GN=HNRNPC PE=1 SV=4	1	1326.71	0.801	3.173	4.698	0.961997	0.0190307	0.0180929	37.1	53.9	73	48.9	75.8	63.9	125.3	43.1	42.2	202.7	176.5	257.6	3258.95	4732.83	6414.02	4291.8	6661.97	5610.43	11011.2	3789.73	3711.34	17804.2	15503.7	22631.3	P07910	HNRNPC	188-197	K189	No	outside	Nucleus	1.28506	0.361832	0.624631
[R].GELALKDAR.[AN]	1xBiotin [K6]	3	5	P13647	P13647 [421-429]	P13647 1xBiotin [K426]	Keratin, type II cytoskeletal 5 OS=Homo sapiens OX=9606 GN=KRT5 PE=1 SV=3	1	1198.62	9.367	5.027	0.669	0.00067619	0.0102393	0.7176	21.5	31.2	19.3	74	26.8	21.9	142.6	245.7	201.7	120.9	159.5	134.9	3562.13	5167.38	3188.24	12237.9	4438.15	3619.14	23591	40642.5	33365.4	19996.4	26387.1	22312.4	P13647	KRT5	421-429	K426	No	outside	NO_DATA	8.18937	3.03375	0.00456888
[R].GTAKANVGAGK.[K]	1xBiotin [K4]	4	1	P62847-4	P62847-4 [119-129]	P62847-4 1xBiotin [K122]	Isoform 4 of 40S ribosomal protein S24 OS=Homo sapiens OX=9606 GN=RPS24	1	1199.62	2.231	1.239	1.073	0.0245816	0.284353	0.972017	33.8	52.4	69.1	107.4	101.3	55.3	116.9	104.5	147.2	111.8	125.5	174.9	2272.02	3519.83	4640.43	7214.58	6803.86	3712.74	7853.26	7023.04	9889.64	7509.47	8429.07	11746.4	P62847-4	RPS24	119-129	K122	No	outside	NO_DATA	2.37397	1.2473	0.0119289
[-].MAAYKLVLIR.[H]	1xBiotin [K5]; 1xMet-loss+Acetyl [N-Term]	2	4	Q8N0Y7	Q8N0Y7 [1-10]	Q8N0Y7 1xBiotin [K5]; 1xMet-loss+Acetyl [N-Term]	Probable phosphoglycerate mutase 4 OS=Homo sapiens OX=9606 GN=PGAM4 PE=3 SV=1	1	1314.76	1.712	1.671	0.8	0.0451308	0.63879	0.496242	83.7	80.4	38.3	118.5	52.8	65.9	136.9	177.9	137.7	110.2	110.4	87.3	5640.28	5420.64	2583.12	7983.98	3555.64	4442.71	9224.5	11991.9	9280.08	7425.26	7442.62	5880.27	Q8N0Y7	PGAM4	44936	K5	No	outside	NO_DATA	2.23515	1.16037	0.0138841
[K].FASFIDKVR.[F]	1xBiotin [K7]	21	6	P02538; P05787; P13647	P02538 [174-182]; P05787 [102-110]; P13647 [179-187]	P02538 1xBiotin [K180]; P05787 1xBiotin [K108]; P13647 1xBiotin [K185]	Keratin, type II cytoskeletal 6A OS=Homo sapiens OX=9606 GN=KRT6A PE=1 SV=3 Keratin, type II cytoskeletal 8 OS=Homo sapiens OX=9606 GN=KRT8 PE=1 SV=7 Keratin, type II cytoskeletal 5 OS=Homo sapiens OX=9606 GN=KRT5 PE=1 SV=3	1	1308.68	7.557	5.117	1.188	3.5126e-05	0.00026824	0.999937	12.1	18.9	19.3	36.2	33.2	21.1	132.6	260.7	143.2	170.1	205.2	147.2	3394.36	5311.5	5406.27	10159.5	9319.85	5923.48	37181.3	73079.9	40137.3	47693.8	57528.5	41271.2	P02538	KRT6A	174-182	K180	No	outside	NO_DATA	10.6574	3.41378	0.0169292
[R].NTKHEISEMNR.[M]	1xBiotin [K3]; 1xOxidation [M9]	1	2	P13647	P13647 [381-391]	P13647 1xBiotin [K383]	Keratin, type II cytoskeletal 5 OS=Homo sapiens OX=9606 GN=KRT5 PE=1 SV=3	1	1600.72	12.379	3.491	0.941	4.1606e-05	0.00367213	0.99676	13.4	7.8	18.5	43.3	45.8	44.6	243.9	165.7	103.6	155.4	202.3	155.8	4295.05	2499.94	5941.23	13889.4	14688.2	14325.4	78270.5	53167.9	33250.7	49872.9	64941.5	50012.7	P13647	KRT5	381-391	K383	No	outside	NO_DATA	12.9308	3.69274	0.0178785
[R].YYKNIGLGFK.[T]	1xBiotin [K3]	1	4	P62280	P62280 [36-45]	P62280 1xBiotin [K38]	40S ribosomal protein S11 OS=Homo sapiens OX=9606 GN=RPS11 PE=1 SV=3	1	1428.73	0.179	0.581	2.419	0.0960335	0.999096	0.440871	106.6	163.6	207.2	31.8	122	143.9	83.6	29.3	28.4	148.4	64.2	70.9	13794.5	21168.4	26808.3	4116.94	15786.6	18618.9	10821.7	3793.62	3668.38	19200.3	8312.69	9178.33	P62280	RPS11	36-45	K38	No	outside	NO_DATA	0.29599	-1.75638	0.0311111
[R].IFAPNHVVAKSR.[F]	1xBiotin [K10]	1	3	Q02543	Q02543 [32-43]	Q02543 1xBiotin [K41]	60S ribosomal protein L18a OS=Homo sapiens OX=9606 GN=RPL18A PE=1 SV=2	1	1564.84	2.731	1.751	1.486	0.0186943	0.0915555	0.157804	39.4	41.7	40.9	70.2	105.1	94.9	141.1	57.5	111.8	194.8	136.5	166.1	2836.17	3001.1	2946.35	5048.97	7562.74	6826.03	10151.9	4133.84	8045.35	14015.3	9819.72	11954.6	Q02543	RPL18A	32-43	K41	No	outside	NO_DATA	2.54236	1.34617	0.0626178
[R].EYKVVGR.[C]	1xBiotin [K3]	1	2	Q02543	Q02543 [9-15]	Q02543 1xBiotin [K11]	60S ribosomal protein L18a OS=Homo sapiens OX=9606 GN=RPL18A PE=1 SV=2	1	1076.56	3.863	1.53	0.505	0.0383191	0.268706	0.462726	71.7	53.1	44.4	67.8	31	71	89.7	205.1	255.8	128.3	78.6	103.6	6813.88	5046.45	4215.92	6440.07	2942.36	6745.92	8528.49	19492.6	24315.7	12199.6	7468.09	9851.24	Q02543	RPL18A	45184	K11	No	outside	NO_DATA	3.25553	1.70289	0.0630656
[K].ANVGAGKK.[KM-]	1xBiotin [K7]	3	8	P62847-4	P62847-4 [123-130]	P62847-4 1xBiotin [K129]	Isoform 4 of 40S ribosomal protein S24 OS=Homo sapiens OX=9606 GN=RPS24	1	970.514	0.048	0.291	1.366	0.0019737	0.0818455	0.925134	69.2	387.2	361.8	91.9	81.7	74.3	17.4	16.1	25.1	20.5	23.8	31.2	111329	622985	582126	147927	131501	119560	28021.9	25831.9	40310	32969.6	38271.6	50153	P62847-4	RPS24	123-130	K129	No	outside	NO_DATA	0.0715291	-3.80533	0.0681494
[K].TKEAVLLLK.[K]	1xBiotin [K2]	1	3	P36578	P36578 [164-172]	P36578 1xBiotin [K165]	60S ribosomal protein L4 OS=Homo sapiens OX=9606 GN=RPL4 PE=1 SV=5	1	1240.73	2.369	1.558	0.807	0.0249373	0.393401	0.977642	65	37	63.2	67.5	97.3	77.6	149.7	78.6	201.3	119	120.8	123	5074.88	2883.48	4932.92	5265.44	7591.94	6051.65	11685	6134.11	15710.9	9284.65	9426	9595.91	P36578	RPL4	164-172	K165	No	outside	NO_DATA	2.60098	1.37906	0.0742628
[K].TLNNKFASFIDK.[V]	1xBiotin [K5]	13	10	P02538; P05787; P13647	P02538 [169-180]; P05787 [97-108]; P13647 [174-185]	P02538 1xBiotin [K173]; P05787 1xBiotin [K101]; P13647 1xBiotin [K178]	Keratin, type II cytoskeletal 6A OS=Homo sapiens OX=9606 GN=KRT6A PE=1 SV=3 Keratin, type II cytoskeletal 8 OS=Homo sapiens OX=9606 GN=KRT8 PE=1 SV=7 Keratin, type II cytoskeletal 5 OS=Homo sapiens OX=9606 GN=KRT5 PE=1 SV=3	1	1623.82	12.557	4.615	1.509	0.0221685	0.0838917	0.813009	16.1	10.2	8.1	105.9	41.8	9.1	236.1	127.8	49.6	178.5	192.9	223.9	5057.14	3191.74	2550.97	33205.3	13108.4	2849.6	74039.3	40080	15549.8	55964.1	60497.2	70221.7	P02538	KRT6A	169-180	K173	No	outside	NO_DATA	12.0066	3.58575	0.0798729
[R].HYGGLTGLNKAETAAK.[H]	1xBiotin [K]	3	2	Q8N0Y7	Q8N0Y7 [91-106]	Q8N0Y7 1xBiotin [K]	Probable phosphoglycerate mutase 4 OS=Homo sapiens OX=9606 GN=PGAM4 PE=3 SV=1	1	1856.93	2.384	2.343	1.115	0.0496333	0.0446407	0.983915	80.1	42.9	54.4	48.1	61.7	77.7	129.6	79.9	204.2	129.7	147.3	144.5	7611.87	4079.02	5168.02	4569.8	5864.23	7383.11	12319	7596.58	19410.9	12329	14001.6	13737.3	Q8N0Y7	PGAM4	91-106	K100	No	outside	NO_DATA	2.33268	1.22199	0.105199
[K].APAQKAPAPK.[A]	1xBiotin [K5]	1	3	P50914	P50914 [200-209]	P50914 1xBiotin [K204]	60S ribosomal protein L14 OS=Homo sapiens OX=9606 GN=RPL14 PE=1 SV=4	1	1204.65	1.426	1.251	1.392	0.603387	0.359447	0.374511	55.7	64.1	86.6	113.4	101.7	64.7	91.4	107.3	77.9	94.9	215.3	127.2	3405.63	3921.31	5298.45	6937.29	6220.66	3956.81	5592.2	6568.04	4764	5803.48	13171.1	7782.64	P50914	RPL14	200-209	K204	No	outside	NO_DATA	1.34049	0.422762	0.135777
[R].NTKHEISEMNR.[M]	1xBiotin [K3]	1	1	P13647	P13647 [381-391]	P13647 1xBiotin [K383]	Keratin, type II cytoskeletal 5 OS=Homo sapiens OX=9606 GN=KRT5 PE=1 SV=3	1	1584.73	4.739	3.574	0.912	0.154178	0.0833272	0.91467	37.3	40.5	28.2	61.8	20.8	45	176.5	34.2	267.7	157.1	169.9	160.9	4662.12	5066.26	3527.41	7729.87	2608.26	5635.93	22094	4285.53	33506.1	19664.5	21265	20143.5	P13647	KRT5	381-391	K383	No	outside	NO_DATA	4.5177	2.17559	0.141977
[K].LNILKLAPGGHVGR.[F]	1xBiotin [K5]	1	3	P36578	P36578 [235-248]	P36578 1xBiotin [K239]	60S ribosomal protein L4 OS=Homo sapiens OX=9606 GN=RPL4 PE=1 SV=5	1	1670.95	1.642	1.982	0.95	0.306349	0.0429639	0.999991	82.5	59.3	100.6	64.9	74.3	33	135.4	180.3	86.8	135.1	128.7	119.3	5361.7	3852.94	6537.28	4219.16	4832.77	2141.95	8803.38	11719.7	5640.84	8779.18	8363.04	7753.46	P36578	RPL4	235-248	K239	No	outside	NO_DATA	1.661	0.732051	0.144871
[R].KVLQLLR.[L]	1xBiotin [K1]	1	2	P18124	P18124 [107-113]	P18124 1xBiotin [K107]	60S ribosomal protein L7 OS=Homo sapiens OX=9606 GN=RPL7 PE=1 SV=1	1	1095.67	2.363	1.684	0.831	0.103148	0.181178	0.998216	42.6	56.6	70.2	66	45.8	70.8	70.3	133.7	250.3	96.9	185.7	111.1	4055.8	5391.69	6691.59	6285.89	4361.1	6746.96	6696.86	12742.8	23849.9	9231.67	17693.6	10585.6	P18124	RPL7	107-113	K107	No	outside	NO_DATA	2.68228	1.42346	0.149436
[K].IISTTTLNKR.[R]	1xBiotin [K9]	1	1	P19013	P19013 [510-519]	P19013 1xBiotin [K518]	Keratin, type II cytoskeletal 4 OS=Homo sapiens OX=9606 GN=KRT4 PE=1 SV=5	1	1372.76	1.738	1.796	1.493	0.655847	0.12747	0.451068	58.4	99	59.7	86.3	40.4	116.2	107.4	81	103.8	154.9	120.2	172.6	3622	6136.03	3701.69	5348.63	2506.93	7206.4	6660.03	5018.83	6434.86	9605.14	7453.69	10699	P19013	KRT4	510-519	K518	No	outside	NO_DATA	1.34577	0.428436	0.185676
[R].AGKIVVNLTGR.[L]	1xBiotin [K3]	1	1	P62244	P62244 [58-68]	P62244 1xBiotin [K60]	40S ribosomal protein S15a OS=Homo sapiens OX=9606 GN=RPS15A PE=1 SV=2	1	1353.77	1.87	0.815	0.437	0.385694	0.944003	0.214678	97.5	102.1	47.8	104.6	97.9	51.2	182.3	73.1	239.5	80.5	79.7	44	7102.75	7435.84	3480.65	7618.17	7131.57	3729.41	13283.8	5328.13	17447.3	5864.04	5809.05	3205.48	P62244	RPS15A	58-68	K60	No	outside	NO_DATA	2.00115	1.00083	0.186302
[RK].EQIKTLNNK.[F]	1xBiotin [K4]	12	5	P02538; P05787; P13647	P02538 [165-173]; P05787 [93-101]; P13647 [170-178]	P02538 1xBiotin [K168]; P05787 1xBiotin [K96]; P13647 1xBiotin [K173]	Keratin, type II cytoskeletal 6A OS=Homo sapiens OX=9606 GN=KRT6A PE=1 SV=3 Keratin, type II cytoskeletal 8 OS=Homo sapiens OX=9606 GN=KRT8 PE=1 SV=7 Keratin, type II cytoskeletal 5 OS=Homo sapiens OX=9606 GN=KRT5 PE=1 SV=3	1	1313.69	5.79	5.413	0.901	0.12983	0.419988	0.979244	56.7	18.4	21.9	141	21.1	20.9	127	395.1	59.7	103.1	114.4	120.7	11714.5	3794.42	4532.18	29134.8	4368.2	4314.45	26243.4	81637.5	12335.6	21294.8	23644.6	24946	P02538	KRT6A	165-173	K168	No	outside	NO_DATA	5.99849	2.5846	0.19231
[R].KLLEGEECR.[MLI]	1xBiotin [K1]; 1xCarbamidomethyl [C8]	11	4	P02538; P13647	P02538 [467-475]; P13647 [472-480]	P02538 1xBiotin [K467]; P13647 1xBiotin [K472]	Keratin, type II cytoskeletal 6A OS=Homo sapiens OX=9606 GN=KRT6A PE=1 SV=3 Keratin, type II cytoskeletal 5 OS=Homo sapiens OX=9606 GN=KRT5 PE=1 SV=3	1	1359.64	2.751	5.483	1.691	0.180491	0.0152106	0.587792	48.8	32.1	41.3	35	19.2	51.9	113.5	43	250.6	191.9	215.6	157.1	6623.65	4362.28	5604.45	4752.72	2601.8	7048.17	15415.5	5834.08	34037.7	26060.5	29285.6	21336.3	P02538	KRT6A	467-475	K467	No	outside	NO_DATA	3.33249	1.7366	0.195376
[-].MAAANKGNKPR.[V]	1xBiotin [K6]; 1xMet-loss+Acetyl [N-Term]	1	1	Q9GZN8	Q9GZN8 [1-11]	Q9GZN8 1xBiotin [K6]; 1xMet-loss+Acetyl [N-Term]	UPF0687 protein C20orf27 OS=Homo sapiens OX=9606 GN=C20orf27 PE=1 SV=3	1	1294.67	3.822	0.476	0.209	0.464997	0.926594	0.29013	57.9	59.9	52.5	100	97.2	27.7	33.3	221.4	416.8	46.2	40.4	46.8	4424.47	4572.3	4008.15	7634.99	7423.49	2113.98	2544.74	16909.3	31837.5	3531.08	3083.96	3574.07	Q9GZN8	C20orf27	44937	K6	No	outside	NO_DATA	3.94401	1.97966	0.205839
[K].ELAPEPEETWVVEMLCGLK.[M]	1xBiotin [K19]; 1xCarbamidomethyl [C16]; 1xOxidation [M14]	6	1	A6NIY4	A6NIY4 [85-103]	A6NIY4 1xBiotin [K103]	Speedy protein E5 OS=Homo sapiens OX=9606 GN=SPDYE5 PE=3 SV=3	0	2472.15	0.851	1.157	0.95	0.316357	0.983589	0.90829	314.4	94.3	100.5	138.7	70.3	34.4	29.5	86	85.6	81.3	84	81	24461.3	7336.28	7821.49	10787.2	5466.59	2678.04	2297.56	6692.86	6658.45	6323.65	6531.52	6304.15	A6NIY4	SPDYE5	85-103	K103	No	outside	NO_DATA	0.394983	-1.34014	0.241416
[K].WTLLQEQGTKTVR.[Q]	1xBiotin [K10]	4	10	P02538; P13647	P02538 [195-207]; P13647 [200-212]	P02538 1xBiotin [K204]; P13647 1xBiotin [K209]	Keratin, type II cytoskeletal 6A OS=Homo sapiens OX=9606 GN=KRT6A PE=1 SV=3 Keratin, type II cytoskeletal 5 OS=Homo sapiens OX=9606 GN=KRT5 PE=1 SV=3	1	1785.93	3.718	10.646	3.168	0.188167	0.0215945	0.231905	21.9	13.1	19	21	47.5	14.6	244.5	18.3	70.5	204.3	223.4	302.1	3970.93	2380.32	3445.01	3811.4	8629.65	2650.16	44405.4	3318.9	12808.3	37109.6	40577.2	54869.2	P02538	KRT6A	195-207	K204	No	outside	NO_DATA	6.17915	2.62741	0.245219
[R].SLYNLGGSKR.[I]	1xBiotin [K9]	1	5	P13647	P13647 [64-73]	P13647 1xBiotin [K72]	Keratin, type II cytoskeletal 5 OS=Homo sapiens OX=9606 GN=KRT5 PE=1 SV=3	1	1320.67	1.545	4.187	0.604	0.424703	0.103872	0.955061	15.8	137.9	125.3	27.6	28.7	27.9	91.6	201.3	193.6	113.1	120.3	116.9	3974.71	34606.6	31449.3	6913.79	7190.75	7005.88	22975.3	50509	48580.4	28370.3	30177.1	29336.8	P13647	KRT5	64-73	K72	No	outside	NO_DATA	1.74302	0.801588	0.258128
[K].HQPTAIIAKTFK.[G]	1xBiotin [K9]	2	11	P29401	P29401 [233-244]	P29401 1xBiotin [K241]	Transketolase OS=Homo sapiens OX=9606 GN=TKT PE=1 SV=3	1	1580.86	0.712	0.36	0.239	0.455708	0.23376	0.32475	97.8	189.5	236.5	102	75.4	89.7	23.1	134.9	153	32.3	28.4	37.4	39008.4	75587.2	94315.1	40681.7	30053.6	35773.4	9226.57	53797	61000.9	12876.5	11340.7	14927.5	P29401	TKT	233-244	K241	No	outside	NO_DATA	0.593672	-0.752262	0.284806
[K].KGQSEEIQK.[K]	1xBiotin [K1]	1	3	P83731	P83731 [61-69]	P83731 1xBiotin [K61]	60S ribosomal protein L24 OS=Homo sapiens OX=9606 GN=RPL24 PE=1 SV=1	1	1272.63	2.423	1.546	1.749	0.319862	0.561057	0.618576	61.2	31.2	27.6	75	85.4	89	249.1	75.5	34.9	208.4	130.6	132.1	5427.54	2764.14	2446.87	6655.72	7576.62	7892.34	22100.1	6697.6	3097.34	18486.1	11584.6	11717.1	P83731	RPL24	61-69	K61	No	outside	NO_DATA	2.99806	1.58403	0.296294
[R].KTVGVEPAADGK.[G]	1xBiotin [K1]	5	4	P46779	P46779 [47-58]	P46779 1xBiotin [K47]	60S ribosomal protein L28 OS=Homo sapiens OX=9606 GN=RPL28 PE=1 SV=3	1	1397.71	2.261	4.25	1.214	0.713036	0.422192	0.896997	25.3	53.9	53.8	87.6	33.1	34.7	121.6	16.5	343.1	124	159	147.5	3740.22	7986.28	7963.13	12973.2	4897.21	5140.24	18002.8	2440.05	50820	18361.4	23552	21848.5	P46779	RPL28	47-58	K47	No	outside	NO_DATA	3.61931	1.85572	0.296435
[K].KITAASK.[K]	1xBiotin [K1]	1	1	P50914	P50914 [165-171]	P50914 1xBiotin [K165]	60S ribosomal protein L14 OS=Homo sapiens OX=9606 GN=RPL14 PE=1 SV=4	1	944.523	0.546	1.713	2.729	0.821562	0.223066	0.0696789	107.1	116.6	39	48.1	105.5	93.3	64.7	52.2	58.5	110.5	159.7	244.8	6804.83	7406.54	2473.94	3051.83	6697.31	5922.44	4108.15	3314.11	3717.8	7020	10145	15549.7	P50914	RPL14	165-171	K165	No	outside	NO_DATA	0.667657	-0.582822	0.304458
[K].KGLTPSQIGVILR.[D]	1xBiotin [K1]	1	3	P62277	P62277 [43-55]	P62277 1xBiotin [K43]	40S ribosomal protein S13 OS=Homo sapiens OX=9606 GN=RPS13 PE=1 SV=2	1	1607.93	0.931	0.694	0.727	0.54736	0.6058	0.937292	85.2	309.5	80	77.2	147.7	83.1	61.5	79.3	85.8	39.6	93.4	57.7	6831.44	24815.8	6412.21	6191.15	11841	6662.78	4930.11	6356.96	6880.5	3171.79	7486.18	4621.97	P62277	RPS13	43-55	K43	No	outside	NO_DATA	0.477347	-1.06689	0.337725
[K].MLLDIKTR.[L]	1xBiotin [K6]; 1xOxidation [M1]	4	1	P19012	P19012 [391-398]	P19012 1xBiotin [K396]	Keratin, type I cytoskeletal 15 OS=Homo sapiens OX=9606 GN=KRT15 PE=1 SV=3	1	1231.65	2.888	2.553	2.128	0.458586	0.123004	0.216206	32.2	32.6	106.5	78.5	91.6	51.7	108.3	94.2	56.5	217.3	130.3	200.4	2409.4	2441.94	7977.64	5878.46	6862.16	3870.55	8108.23	7052.73	4228.54	16271.5	9755.98	15009.5	P19012	KRT15	391-398	K396	No	outside	NO_DATA	1.51138	0.595869	0.37318
[R].DKIMATTIDNSR.[V]	1xBiotin [K2]; 1xOxidation [M4]	1	2	P19012	P19012 [165-176]	P19012 1xBiotin [K166]	Keratin, type I cytoskeletal 15 OS=Homo sapiens OX=9606 GN=KRT15 PE=1 SV=3	1	1606.76	1.827	1.769	2.351	0.724222	0.495821	0.142371	33.4	43.1	79.4	88.1	105.1	104.6	130.6	33.5	78.7	128.2	190.2	185.1	2304.63	2976.18	5482	6086.87	7258.34	7227.03	9019.62	2312.59	5437.55	8851.01	13139.2	12782.9	P19012	KRT15	165-176	K166	No	outside	NO_DATA	1.55812	0.639807	0.407477
[RK].VGDKIATR.[K]	1xBiotin [K4]	5	4	P29401	P29401 [311-318]	P29401 1xBiotin [K314]	Transketolase OS=Homo sapiens OX=9606 GN=TKT PE=1 SV=3	1	1085.58	0.486	0.402	0.318	0.688094	0.473479	0.573463	58.2	233.3	226.4	87.1	92	73.8	19.8	109.9	195.7	38.3	35	30.5	36541.4	146490	142153	54682.1	57798.1	46319	12401.6	69036	122897	24042.6	21966.9	19171.2	P29401	TKT	311-318	K314	No	outside	NO_DATA	0.628364	-0.670327	0.449105
[R].FVNVVPTFGKK.[K]	1xBiotin [K11]	1	1	P62861	P62861 [42-52]	P62861 1xBiotin [K52]	40S ribosomal protein S30 OS=Homo sapiens OX=9606 GN=FAU PE=1 SV=1	1	1461.79	1.952	2.454	1.272	0.755517	0.246755	0.86585	59.3	134.5	54.4	49.1	112	60	77.8	124.7	115.7	91.8	147.2	173.5	3476.56	7889.91	3187.6	2881.48	6566.52	3518.27	4564.02	7315.7	6786.36	5381.37	8634.17	10174.2	P62861	FAU	42-52	K52	No	outside	NO_DATA	1.28253	0.358997	0.474779
[R].SGKPAELLK.[M]	1xBiotin [K3]	2	2	P29401	P29401 [595-603]	P29401 1xBiotin [K597]	Transketolase OS=Homo sapiens OX=9606 GN=TKT PE=1 SV=3	0	1168.64	0.651	0.261	0.141	0.708186	0.278083	0.301727	63.4	202.1	281	97.3	70.7	66.3	14.4	131.6	210.9	18.5	25.3	18.4	36255.9	115490	160622	55606.6	40420.7	37912.4	8252.15	75202.5	120551	10568.5	14441.5	10540.5	P29401	TKT	595-603	K597	No	outside	NO_DATA	0.653096	-0.614633	0.500593
[R].SGKPAELLKMFGIDR.[D]	1xBiotin [K9]	2	1	P29401	P29401 [595-609]	P29401 1xBiotin [K603]	Transketolase OS=Homo sapiens OX=9606 GN=TKT PE=1 SV=3	1	1887.98	0.506	0.592	0.686	0.894738	0.491079	0.892366	71	201.6	35.4	572.4	41.6	26	17.4	125	35.9	24.6	13.8	35.1	13195.9	37481.8	6586.61	106407	7742.31	4831.19	3243.58	23245.8	6682.72	4582.25	2564.69	6523.39	P29401	TKT	595-609	K603	No	outside	NO_DATA	0.57928	-0.787668	0.514426
[K].SKITVTSEVPFSK.[R]	1xBiotin [K2]	1	3	P35268	P35268 [68-80]	P35268 1xBiotin [K69]	60S ribosomal protein L22 OS=Homo sapiens OX=9606 GN=RPL22 PE=1 SV=2	1	1648.86	1.103	1.162	0.816	0.963227	0.903695	0.830185	102.2	106.2	92.6	79.1	55.7	85.9	112.7	57.4	240.6	83.4	91.9	92.3	7566.43	7862.3	6860.6	5859.07	4121.75	6361.2	8346.92	4252.75	17820.3	6179.75	6809.42	6833.24	P35268	RPL22	68-80	K69	No	outside	NO_DATA	1.36478	0.448663	0.538004
[R].LKYENELALR.[Q]	1xBiotin [K2]	4	3	P19012	P19012 [193-202]	P19012 1xBiotin [K194]	Keratin, type I cytoskeletal 15 OS=Homo sapiens OX=9606 GN=KRT15 PE=1 SV=3	1	1474.77	0.671	4.615	6.853	0.993977	0.0735799	0.0873195	49	26.6	56.9	36	48.8	52.3	199.7	32.9	17.1	225.3	218.4	237	6311.67	3425.77	7335.26	4644.63	6289.68	6733.11	25733	4236.1	2204.9	29030	28138.9	30542.9	P19012	KRT15	193-202	K194	No	outside	NO_DATA	1.88453	0.914206	0.544849
[R].VDKAAAAAAALQAK.[S]	1xBiotin [K3]	1	1	P36578	P36578 [351-364]	P36578 1xBiotin [K353]	60S ribosomal protein L4 OS=Homo sapiens OX=9606 GN=RPL4 PE=1 SV=5	1	1524.82	1.117	1.097	1.221	0.987144	0.990461	0.995619	80.3	68.3	96	59.6	122.5	99.8	89.6	38.6	229.3	71.5	109.5	135	5157.01	4387.38	6170.13	3829.37	7870.48	6413.71	5760.77	2483.27	14736.1	4593.73	7035.71	8674.95	P36578	RPL4	351-364	K353	No	outside	NO_DATA	1.46235	0.548288	0.54833
[-].MATAEVLNIGKK.[L]	1xBiotin [K11]; 1xMet-loss+Acetyl [N-Term]	2	1	P22234	P22234 [1-12]	P22234 1xBiotin [K11]; 1xMet-loss+Acetyl [N-Term]	Multifunctional protein ADE2 OS=Homo sapiens OX=9606 GN=PAICS PE=1 SV=3	1	1411.76	1.453	0.405	1.042	0.99572	0.491749	0.942276	224.4	53.4	50.8	47.5	199.8	211	77.6	87.3	61.3	24.2	81.9	80.9	20444.3	4866.99	4624.71	4331.59	18209.2	19225.9	7071.93	7951.76	5581.42	2206.88	7461.53	7367.14	P22234	PAICS	44938	K11	No	outside	NO_DATA	0.688305	-0.53888	0.587393
[K].AFGQAKHQPTAIIAK.[T]	1xBiotin [K6]	2	2	P29401	P29401 [227-241]	P29401 1xBiotin [K232]	Transketolase OS=Homo sapiens OX=9606 GN=TKT PE=1 SV=3	1	1806.97	0.494	1.38	0.753	0.919016	0.95099	0.982244	5.3	212.7	234.3	57.4	60.9	37.5	105.1	92.8	147.3	69	79.2	98.5	2316.43	93619.6	103155	25260.1	26813.3	16529.3	46286.8	40861.5	64865.6	30377.8	34865.4	43346.3	P29401	TKT	227-241	K232	No	outside	NO_DATA	0.76354	-0.389225	0.658774
[K].LQALKDTANR.[L]	1xBiotin [K5]	2	10	P29401	P29401 [12-21]	P29401 1xBiotin [K16]	Transketolase OS=Homo sapiens OX=9606 GN=TKT PE=1 SV=3	1	1355.71	0.802	0.565	0.257	0.965868	0.812288	0.433709	45	238.1	201.4	73.4	59.3	73.5	33.8	186.1	161.5	51	35.4	41.5	19240.2	101857	86178.4	31420.1	25355.3	31440.5	14462.9	79637.9	69117.7	21831.4	15159.2	17740.7	P29401	TKT	45281	K16	No	outside	NO_DATA	0.787448	-0.344744	0.673877
[R].HWGGNVLGPKSVAR.[I]	1xBiotin [K10]	1	2	P62424	P62424 [236-249]	P62424 1xBiotin [K245]	60S ribosomal protein L7a OS=Homo sapiens OX=9606 GN=RPL7A PE=1 SV=2	1	1703.88	1.099	1.014	1.266	0.943663	0.999675	0.615718	173.4	45.8	71.6	98.3	151.6	84.9	122.8	78.7	28.4	147	97.8	99.6	13278.3	3509.19	5485.44	7528.65	11613.7	6504.01	9405.77	6027.92	2175.06	11263.5	7493.11	7630.77	P62424	RPL7A	236-249	K245	No	outside	NO_DATA	0.790588	-0.339002	0.691344
[K].KYDAFLASESLIK.[Q]	1xBiotin [K1]	1	3	P62906	P62906 [106-118]	P62906 1xBiotin [K106]	60S ribosomal protein L10a OS=Homo sapiens OX=9606 GN=RPL10A PE=1 SV=2	1	1710.88	1.362	0.987	1.535	0.982681	0.989091	0.229152	62.3	97.8	47.7	131.9	131.9	98.4	114.2	84.8	40.4	135.3	125.1	130.2	3741.59	5877.48	2865.96	7927.04	7925.08	5910.74	6858.77	5096.41	2425.59	8130.83	7517.74	7821.53	P62906	RPL10A	106-118	K106	No	outside	NO_DATA	1.15184	0.203941	0.707664
[K].KDVDAAYMNK.[V]	1xBiotin [K1]; 1xOxidation [M8]	8	5	P02538; P13647	P02538 [272-281]; P13647 [277-286]	P02538 1xBiotin [K272]; P13647 1xBiotin [K277]	Keratin, type II cytoskeletal 6A OS=Homo sapiens OX=9606 GN=KRT6A PE=1 SV=3 Keratin, type II cytoskeletal 5 OS=Homo sapiens OX=9606 GN=KRT5 PE=1 SV=3	1	1396.62	1.075	1.794	2.206	0.970551	0.331903	0.0773199	40.7	91.5	73.3	94.7	96.9	97	99.8	78.8	48.9	173.9	196.4	108.1	2802.49	6296.07	5043.99	6516.28	6666.51	6670.88	6866.66	5422.03	3360.52	11959.3	13508.9	7433.58	P02538	KRT6A	272-281	K272	No	outside	NO_DATA	1.10653	0.146049	0.74518
[R].GLGVGFGSGGGSSSSVKFVSTTSSSR.[K]	1xBiotin [K17]	1	2	P13647	P13647 [560-585]	P13647 1xBiotin [K576]	Keratin, type II cytoskeletal 5 OS=Homo sapiens OX=9606 GN=KRT5 PE=1 SV=3	1	2618.25	1.072	1.689	1.56	0.990436	0.606983	0.774894	59.5	37.4	132.5	58.9	35.9	137.3	171.9	43.6	63.8	275.8	83.9	99.5	3423.31	2153.83	7622.08	3388.71	2062.2	7898.05	9887.86	2508.28	3668.73	15860.4	4823.36	5722.98	P13647	KRT5	560-585	K576	No	outside	NO_DATA	1.21711	0.283456	0.752247
[R].KISSDLDGHPVPK.[Q]	1xBiotin [K1]	2	3	P29401	P29401 [102-114]	P29401 1xBiotin [K102]	Transketolase OS=Homo sapiens OX=9606 GN=TKT PE=1 SV=3	1	1618.83	1.339	0.484	0.199	0.996269	0.666475	0.198149	46.6	153.4	191.7	84.4	102.2	42.6	44.2	205.4	210.6	32.5	40.9	45.4	11409.2	37558.2	46934.1	20658.8	25029.6	10433.2	10817.9	50299.8	51564.5	7955.33	10008.1	11125.6	P29401	TKT	102-114	K102	No	outside	NO_DATA	1.17498	0.232634	0.759791
[R].KFLDGIYVSEK.[G]	1xBiotin [K1]	1	4	P32969	P32969 [174-184]	P32969 1xBiotin [K174]	60S ribosomal protein L9 OS=Homo sapiens OX=9606 GN=RPL9 PE=1 SV=1	1	1524.78	1	1.321	2.26	0.995052	0.442955	0.0710844	114.6	57.5	64.6	110.5	136.4	64.5	93.5	59.5	64.6	136.2	146	152.1	11767.1	5905.51	6633.17	11351	14009	6618.52	9601.56	6108.18	6633.34	13986.2	14989.8	15619.4	P32969	RPL9	174-184	K174	No	outside	NO_DATA	0.91925	-0.12147	0.775205
[K].ESWHGKPLPK.[N]	1xBiotin [K6]	2	1	P29401	P29401 [255-264]	P29401 1xBiotin [K260]	Transketolase OS=Homo sapiens OX=9606 GN=TKT PE=1 SV=3	0	1404.71	0.788	1.962	2.41	0.94113	0.254273	0.207419	73.3	65.8	119.6	123.3	70.9	41.5	38.9	135.3	57.7	139.1	127.8	206.8	4359.72	3914.21	7116.43	7336.78	4219.26	2467.17	2316.12	8048.54	3435.89	8279.61	7607.46	12308.6	P29401	TKT	255-264	K260	No	outside	NO_DATA	0.896701	-0.1573	0.806008
[K].KVVNPLFEK.[R]	1xBiotin [K1]	1	1	P62424	P62424 [26-34]	P62424 1xBiotin [K26]	60S ribosomal protein L7a OS=Homo sapiens OX=9606 GN=RPL7A PE=1 SV=2	1	1299.71	0.76	1.505	1.977	0.999686	0.118583	0.32461	90	103.1	68.3	46.2	89.9	91.2	147.7	67.5	68.4	135.3	131.7	160.9	4780.51	5471.79	3625.91	2451.97	4771.16	4839.45	7839.63	3581.95	3632.39	7181.48	6993.97	8540.56	P62424	RPL7A	26-34	K26	No	outside	NO_DATA	1.08472	0.117323	0.808039
[K].KILATPPQEDAPSVDIANIR.[M]	1xBiotin [K1]	2	4	P29401	P29401 [283-302]	P29401 1xBiotin [K283]	Transketolase OS=Homo sapiens OX=9606 GN=TKT PE=1 SV=3	1	2374.24	1.002	2.639	0.408	0.991379	0.826492	0.45096	135.7	47.3	237.2	18.7	89	21	66.8	277.1	135.9	36	79.8	55.5	20373.1	7099.57	35617.9	2808.62	13371.4	3156.48	10032.9	41620.6	20405.6	5410.6	11989.2	8330.87	P29401	TKT	283-302	K283	No	outside	NO_DATA	1.14215	0.191757	0.821643
[R].IEKELLQK.[I]	1xBiotin [K3]	1	1	Q8TBF8	Q8TBF8 [243-250]	Q8TBF8 1xBiotin [K245]	Protein FAM81A OS=Homo sapiens OX=9606 GN=FAM81A PE=1 SV=3	1	1226.68	1.132	2.3	1.691	0.997642	0.173064	0.164245	91.8	83	62.7	63.5	69.1	94.6	132.9	32	94	151	159	166.5	7604.47	6874.11	5194.57	5257.53	5724.08	7832.03	11010.1	2649.59	7783.55	12507	13165.7	13786.7	Q8TBF8	FAM81A	243-250	K245	No	outside	NO_DATA	1.08998	0.124298	0.827488
[K].AAGKGDVPTK.[R]	1xBiotin [K4]	1	1	P62424	P62424 [122-131]	P62424 1xBiotin [K125]	60S ribosomal protein L7a OS=Homo sapiens OX=9606 GN=RPL7A PE=1 SV=2	1	1169.6	0.82	1.348	2.51	0.99701	0.79147	0.166985	70	100	43.8	134.5	106.9	86	126.3	57.4	50.2	117	144.2	163.6	3613.95	5160.42	2261.57	6944.27	5519.65	4439.03	6517.87	2964.28	2591.02	6039.83	7441.47	8441.7	P62424	RPL7A	122-131	K125	No	outside	NO_DATA	1.09399	0.129595	0.829654
[K].AYGQALAKLGHASDR.[I]	1xBiotin [K8]	2	2	P29401	P29401 [320-334]	P29401 1xBiotin [K327]	Transketolase OS=Homo sapiens OX=9606 GN=TKT PE=1 SV=3	1	1783.89	0.673	0.633	1.066	0.999907	0.757128	1	110.5	44.4	142.5	125.3	99	137.1	66.8	132.7	74.4	70.4	79.3	117.6	19746.6	7943.98	25481.9	22399.2	17699.2	24518.3	11940.7	23722.3	13297.5	12578.3	14172.9	21033.1	P29401	TKT	320-334	K327	No	outside	NO_DATA	0.920786	-0.119062	0.836205
[R].SKLILFPR.[K]	1xBiotin [K2]	1	4	P26373	P26373 [122-129]	P26373 1xBiotin [K123]	60S ribosomal protein L13 OS=Homo sapiens OX=9606 GN=RPL13 PE=1 SV=4	1	1199.7	1.068	0.38	0.946	0.999324	0.0517303	0.664934	161.8	61.4	59.1	176	163.3	149.1	58.7	134.4	65.6	62	32.4	76.1	19126.5	7260.73	6987.32	20810.4	19312.3	17634.6	6941.62	15886.6	7756.37	7335.76	3830.92	8998.06	P26373	RPL13	122-129	K123	No	outside	NO_DATA	0.916404	-0.125945	0.859166
[K].ADINTKWAATR.[W]	1xBiotin [K6]	1	1	P50914	P50914 [80-90]	P50914 1xBiotin [K85]	60S ribosomal protein L14 OS=Homo sapiens OX=9606 GN=RPL14 PE=1 SV=4	1	1472.73	1.223	0.527	1.585	0.985639	0.482797	0.800913	141.6	43.4	19.8	159.4	141.9	241.2	95.3	38.5	53	81	84	100.9	16811.9	5151.18	2354.62	18931.1	16855.1	28642.2	11316.5	4576.69	6297.59	9614.32	9980.48	11988.1	P50914	RPL14	80-90	K85	No	outside	NO_DATA	0.912536	-0.132047	0.891228
[R].HLKIVYR.[R]	1xBiotin [K3]	1	5	P61927	P61927 [66-72]	P61927 1xBiotin [K68]	60S ribosomal protein L37 OS=Homo sapiens OX=9606 GN=RPL37 PE=1 SV=2	1	1154.65	1.042	0.624	0.579	0.983327	0.320053	0.583135	71.1	153.7	113.9	110.1	121.4	109.9	48.7	118.7	155.8	73.4	54.5	68.7	48962.2	105870	78408.8	75843.8	83592	75703.7	33535.2	81731.6	107283	50548.4	37533.4	47296.3	P61927	RPL37	66-72	K68	No	outside	NO_DATA	0.954165	-0.0676886	0.901935
[K].NSTFSEIFKK.[E]	1xBiotin [K9]	2	2	P29401	P29401 [344-353]	P29401 1xBiotin [K352]	Transketolase OS=Homo sapiens OX=9606 GN=TKT PE=1 SV=3	1	1426.7	0.801	2.881	1.736	0.999892	0.0337	0.218127	110.6	45.8	115.3	35.5	77.7	53.4	88.6	51.5	120.2	153.9	143.9	203.7	6661.68	2760.3	6942.03	2138	4676.76	3215.81	5336.11	3100.83	7236.85	9265.46	8665	12264.9	P29401	TKT	344-353	K352	No	outside	NO_DATA	0.957821	-0.0621716	0.90461
[R].SGKPAELLKMFGIDR.[D]	1xBiotin [K9]; 1xOxidation [M10]	2	9	P29401	P29401 [595-609]	P29401 1xBiotin [K603]	Transketolase OS=Homo sapiens OX=9606 GN=TKT PE=1 SV=3	1	1903.98	0.211	0.082	0.635	0.982754	0.123204	0.80868	121.8	9.6	134.3	260.9	128.6	200.2	8.3	261.2	25.7	13.3	19.8	16.3	55454.2	4378.88	61144.4	118804	58533.1	91136.7	3786.25	118945	11699.9	6068.52	8995.03	7435.1	P29401	TKT	595-609	K603	No	outside	NO_DATA	1.11121	0.152132	0.918742
[R].KQLDTLGNDK.[G]	1xBiotin [K1]	1	2	P19013	P19013 [197-206]	P19013 1xBiotin [K197]	Keratin, type II cytoskeletal 4 OS=Homo sapiens OX=9606 GN=KRT4 PE=1 SV=5	1	1357.68	1.454	1.195	1.572	0.961435	0.60328	0.664417	147.9	45.1	59	113	128.4	40.8	85.9	92.6	83.9	151.8	135	116.5	8017.83	2447.44	3200.96	6124.44	6958.23	2213.28	4655.06	5020.06	4549.43	8231.86	7316.16	6317.85	P19013	KRT4	197-206	K197	No	outside	NO_DATA	1.04085	0.0577672	0.920457
[K].VLETKWTLLQEQGTK.[T]	1xBiotin [K5]	1	1	P02538	P02538 [190-204]	P02538 1xBiotin [K194]	Keratin, type II cytoskeletal 6A OS=Homo sapiens OX=9606 GN=KRT6A PE=1 SV=3	1	2000.05	0.422	2.574	6.464	0.906653	0.121292	0.0557379	53.7	68.5	78.1	72.6	44.9	75.6	154.4	28.9	26.6	155.8	253.9	187	5090.06	6488.18	7397.25	6883.31	4252.7	7166.33	14630.7	2741.03	2523.26	14767.9	24063	17717.2	P02538	KRT6A	190-204	K194	No	outside	NO_DATA	1.04846	0.0682695	0.943389
[R].VGLKAPGIIPR.[I]	1xBiotin [K4]	3	3	P25705	P25705 [172-182]	P25705 1xBiotin [K175]	ATP synthase subunit alpha, mitochondrial OS=Homo sapiens OX=9606 GN=ATP5F1A PE=1 SV=1	1	1346.8	1.96	1.094	1.302	0.128888	0.801281	0.348008	40	77.7	47.9	111.8	128.5	95.7	93.9	67.7	122.3	114.3	177.9	122.3	2392.59	4646.2	2866.66	6683.59	7684.94	5721.99	5617.47	4046.74	7315.99	6836.33	10639.8	7311.9	P25705	ATP5F1A	172-182	K175	No	outside	Mitochondrion;Mitochondrion inner membrane;Cell membrane	1.71423	0.777559	0.113378
[K].LIKEGDIVK.[R]	1xBiotin [K3]	3	1	P25705	P25705 [124-132]	P25705 1xBiotin [K126]	ATP synthase subunit alpha, mitochondrial OS=Homo sapiens OX=9606 GN=ATP5F1A PE=1 SV=1	1	1240.7	0.878	1.323	0.957	0.999507	0.972977	0.998572	161.9	47.6	112.4	71.4	58.5	115.2	175.3	57.4	98.7	94.5	149.1	58	7163.09	2106.84	4972.68	3158.89	2587.73	5094.52	7756.98	2537.69	4366.8	4179.46	6598.17	2567.36	P25705	ATP5F1A	124-132	K126	No	outside	Mitochondrion;Mitochondrion inner membrane;Cell membrane	1.02941	0.0418155	0.950577
[K].GQPLCVLSAMKMETVVTSPMEGTVR.[K]	1xBiotin [K11]; 1xCarbamidomethyl [C5]; 3xOxidation [M10; M12; M20]	1	445	P11498	P11498 [1134-1158]	P11498 1xBiotin [K1144]	Pyruvate carboxylase, mitochondrial OS=Homo sapiens OX=9606 GN=PC PE=1 SV=2	1	2995.41	0.278	0.275	1.465	0.0184792	0.0371786	0.494511	101.7	159.1	123.1	144.8	182.2	197.8	34.2	70	16.5	50.1	46	74.6	8.5174e+06	1.3321e+07	1.03112e+07	1.21229e+07	1.52612e+07	1.65688e+07	2.86578e+06	5859423	1.37879e+06	4.19712e+06	3.84888e+06	6.24672e+06	P11498	PC	1134-1158	K1144	No	outside	Mitochondrion matrix	0.314281	-1.66987	0.0187733
[K].IGIEIIKR.[T]	1xBiotin [K7]	1	3	P10809	P10809 [463-470]	P10809 1xBiotin [K469]	60 kDa heat shock protein, mitochondrial OS=Homo sapiens OX=9606 GN=HSPD1 PE=1 SV=2	1	1167.69	4.368	3.476	1.214	0.0228391	0.0213697	0.823824	32.2	74.2	22	54.7	43.4	49.1	140.6	76.4	195.9	152.1	170.6	188.8	3014.88	6947.1	2057.22	5123.87	4060.21	4597.06	13168.3	7156.61	18346.8	14248.5	15981.3	17679.2	P10809	HSPD1	463-470	K469	No	outside	Mitochondrion matrix	3.2175	1.68594	0.0672192
[R].LKVGLQVVAVK.[A]	1xBiotin [K2]	1	4	P10809	P10809 [291-301]	P10809 1xBiotin [K292]	60 kDa heat shock protein, mitochondrial OS=Homo sapiens OX=9606 GN=HSPD1 PE=1 SV=2	1	1379.84	2.243	1.99	1.127	0.205565	0.298231	0.999393	43.7	49	56.5	148.8	22.1	62.3	110	206.3	92.9	121	123.9	163.5	5491.47	6158.98	7095.66	18683.8	2770.97	7820.92	13812.2	25900.9	11666.3	15196.9	15564.9	20525.6	P10809	HSPD1	291-301	K292	No	outside	Mitochondrion matrix	2.74081	1.4546	0.0710817
[K].GKGGEIQPVSVK.[V]	1xBiotin [K2]	1	3	P61604	P61604 [55-66]	P61604 1xBiotin [K56]	10 kDa heat shock protein, mitochondrial OS=Homo sapiens OX=9606 GN=HSPE1 PE=1 SV=2	1	1424.76	3.47	2.932	1.572	0.274949	0.0974429	0.643159	62	21.4	34.7	64.5	64.7	21.7	225.8	35.2	120.3	198.3	162.3	189.1	7566.96	2615.65	4228.93	7869.34	7897.64	2652.35	27551.3	4297.42	14674	24190.1	19799.5	23071.6	P61604	HSPE1	55-66	K56	No	outside	Mitochondrion matrix	3.22815	1.69071	0.194845
[R].LAKLSDGVAVLK.[V]	1xBiotin [K3]	1	4	P10809	P10809 [394-405]	P10809 1xBiotin [K396]	60 kDa heat shock protein, mitochondrial OS=Homo sapiens OX=9606 GN=HSPD1 PE=1 SV=2	1	1439.83	2.136	1.933	1.034	0.346415	0.146929	0.878661	92.6	41.1	64.3	73.6	49.3	73.4	185.6	54.7	137.3	158.5	127.6	142	7903.09	3506.34	5486.65	6281.07	4205.41	6268.28	15841.4	4672.13	11722.1	13527	10893.6	12116.9	P10809	HSPD1	394-405	K396	No	outside	Mitochondrion matrix	1.90787	0.931965	0.217849
[K].ISKGANPVEIR.[R]	1xBiotin [K3]	2	17	P10809	P10809 [131-141]	P10809 1xBiotin [K133]	60 kDa heat shock protein, mitochondrial OS=Homo sapiens OX=9606 GN=HSPD1 PE=1 SV=2	1	1409.76	0.665	0.22	0.388	0.369468	0.0460734	0.409725	117.3	134.6	174.6	158	159.2	94.9	22.6	89.6	149	34.8	35.7	29.9	114208	131051	170007	153858	155057	92425.9	22037	87214.3	145095	33842.9	34718.4	29114	P10809	HSPD1	131-141	K133	No	outside	Mitochondrion matrix	0.612489	-0.707244	0.242996
[R].KFLPLFDR.[V]	1xBiotin [K1]	1	1	P61604	P61604 [8-15]	P61604 1xBiotin [K8]	10 kDa heat shock protein, mitochondrial OS=Homo sapiens OX=9606 GN=HSPE1 PE=1 SV=2	1	1261.68	1.022	0.909	0.674	0.911679	0.818364	0.999976	68	30.6	71.4	32.3	51.5	59.7	242.1	69.4	37.7	32.3	458.2	46.8	7484.32	3375.64	7863.71	3559.3	5668.98	6579.25	26662.2	7647.93	4153.9	3554.11	50467.2	5153.35	P61604	HSPE1	45153	K8	No	outside	Mitochondrion matrix	2.0543	1.03865	0.408877
[K].FGKHGGTIPIVPTAEFQDR.[I]	1xBiotin [K3]	3	2	P00367	P00367 [478-496]	P00367 1xBiotin [K480]	Glutamate dehydrogenase 1, mitochondrial OS=Homo sapiens OX=9606 GN=GLUD1 PE=1 SV=2	1	2296.15	1.171	1.904	2.888	0.877262	0.437385	0.283709	69.1	48	41.4	165.5	85.3	40.4	160.9	56.2	39.6	182.6	162.4	148.5	8685.68	6036.43	5206.61	20801.2	10724.2	5074.93	20228.9	7070.34	4977.82	22956.3	20421.2	18672.4	P00367	GLUD1	478-496	K480	No	outside	Mitochondrion matrix	1.61963	0.695662	0.447078
[K].GQPLCVLSAMKMETVVTSPMEGTVR.[K]	1xBiotin [K11]; 1xCarbamidomethyl [C5]; 2xOxidation [M12; M]	1	367	P11498	P11498 [1134-1158]	P11498 1xBiotin [K1144]	Pyruvate carboxylase, mitochondrial OS=Homo sapiens OX=9606 GN=PC PE=1 SV=2	1	2979.41	1.566	0.376	1.099	0.772975	0.509616	0.513319	127.8	42.2	45	206.3	161.2	212.6	70.6	78	8.1	77.5	94.4	76.2	8.90174e+06	2.93594e+06	3.13698e+06	1.43649e+07	1.12269e+07	1.48055e+07	4.91369e+06	5.43395e+06	563490	5.40017e+06	6.5728e+06	5.30732e+06	P11498	PC	1134-1158	K1144	No	outside	Mitochondrion matrix	0.728639	-0.456723	0.615628
[K].VAKGQPLCVLSAMKMETVVTSPMEGTVR.[K]	1xBiotin [K14]; 1xCarbamidomethyl [C8]; 1xOxidation [M]	1	2	P11498	P11498 [1131-1158]	P11498 1xBiotin [K1144]	Pyruvate carboxylase, mitochondrial OS=Homo sapiens OX=9606 GN=PC PE=1 SV=2	2	3261.62	1.183	0.982	0.714	0.999372	0.979952	0.993864	223.7	38.1	75.2	64.7	257	39.3	88.9	61.1	93.9	29.8	164.6	63.5	16979.8	2894.62	5703.22	4912.03	19507.2	2984.3	6748.87	4640.32	7122.43	2262.65	12491.5	4821.2	P11498	PC	1131-1158	K1144	No	outside	Mitochondrion matrix	0.723742	-0.466453	0.618717
[K].AGDSLMVMIAMKMEHTIK.[S]	1xBiotin [K]; 3xOxidation [M8; M11; M]	1	217	Q96RQ3	Q96RQ3 [670-687]	Q96RQ3 1xBiotin [K]	Methylcrotonoyl-CoA carboxylase subunit alpha, mitochondrial OS=Homo sapiens OX=9606 GN=MCCC1 PE=1 SV=3	1	2280.06	1.543	0.509	2.743	0.74028	0.954782	0.461346	179.4	21.1	16.6	173.5	175.7	222.7	112.6	32.6	0.2	67.8	89.4	108.6	3.30617e+06	389183	306171	3.19692e+06	3.23785e+06	4.10346e+06	2.07439e+06	600447	2859.07	1.24876e+06	1.64704e+06	2.00214e+06	Q96RQ3	MCCC1	670-687	K681	No	outside	Mitochondrion matrix	0.669169	-0.579558	0.723601
[K].VAKGQPLCVLSAMKMETVVTSPMEGTVR.[K]	1xBiotin [K]; 1xCarbamidomethyl [C8]; 2xOxidation [M15; M]	1	11	P11498	P11498 [1131-1158]	P11498 1xBiotin [K]	Pyruvate carboxylase, mitochondrial OS=Homo sapiens OX=9606 GN=PC PE=1 SV=2	2	3277.61	1.94	0.384	3.188	0.999373	0.999873	0.738186	147.8	7.3	16.7	325	268.2	11.7	89.4	32.3	9.1	61.1	128.3	103.1	61413.5	3015.27	6921.61	135011	111390	4840.15	37149.9	13429.7	3793.47	25391.6	53277.8	42819.5	P11498	PC	1131-1158	K1133	No	outside	Mitochondrion matrix	0.762058	-0.392028	0.803575
[K].AGDSLMVMIAMKMEHTIK.[S]	1xBiotin [K]; 2xOxidation [M]	1	115	Q96RQ3	Q96RQ3 [670-687]	Q96RQ3 1xBiotin [K]	Methylcrotonoyl-CoA carboxylase subunit alpha, mitochondrial OS=Homo sapiens OX=9606 GN=MCCC1 PE=1 SV=3	1	2264.06	30.813	0.544	3.316	0.961885	0.981824	0.691957	216.4	0.6	0.9	123.1	176	245.7	133	28.9	0.4	64.2	115.1	95.8	1.55009e+06	4052.89	6715.63	881803	1.26057e+06	1.75983e+06	952761	206932	2942.37	460188	824586	686288	Q96RQ3	MCCC1	670-687	K681	No	outside	Mitochondrion matrix	0.744867	-0.424945	0.833101
[K].GQPLCVLSAMKMETVVTSPMEGTVR.[K]	1xBiotin [K11]; 1xCarbamidomethyl [C5]; 1xOxidation [M]	1	155	P11498	P11498 [1134-1158]	P11498 1xBiotin [K1144]	Pyruvate carboxylase, mitochondrial OS=Homo sapiens OX=9606 GN=PC PE=1 SV=2	1	2963.42	3.237	0.454	1.774	0.998189	0.758002	0.529819	141.5	13.7	15.8	199.7	180.8	237.1	86.9	51.1	4.5	105.5	90.6	72.9	3.4767e+06	335784	387646	4.90678e+06	4.44417e+06	5.8255e+06	2.13427e+06	1.2549e+06	110676	2.59372e+06	2226197	1.79221e+06	P11498	PC	1134-1158	K1144	No	outside	Mitochondrion matrix	0.833273	-0.263138	0.854327
[K].KGEDFVK.[T]	1xBiotin [K1]	2	1	P40926	P40926 [329-335]	P40926 1xBiotin [K329]	Malate dehydrogenase, mitochondrial OS=Homo sapiens OX=9606 GN=MDH2 PE=1 SV=3	1	1048.51	0.745	2.29	4.61	0.995609	0.0772464	0.00842681	68	56.9	50	83.5	87.3	85.4	111.1	34	42.4	153.1	195.6	232.6	4584.23	3839.29	3374.43	5632.42	5888.52	5758.87	7493	2294.71	2860.94	10329.4	13189.5	15690.7	P40926	MDH2	329-335	K329	No	outside	Mitochondrion matrix	1.0721	0.100446	0.874436
[K].AGDSLMVMIAMKMEHTIK.[S]	1xBiotin [K]; 1xOxidation [M]	1	30	Q96RQ3	Q96RQ3 [670-687]	Q96RQ3 1xBiotin [K]	Methylcrotonoyl-CoA carboxylase subunit alpha, mitochondrial OS=Homo sapiens OX=9606 GN=MCCC1 PE=1 SV=3	1	2248.07	0.754	1.248	27.335	0.998962	0.999946	0.608893	312.4	6.5	3.1	45.7	107.4	143.8	254.9	2.7	4.9	48.6	136	134	303885	6322.34	3025.43	44440.3	104423	139880	247904	2669.37	4767.8	47303.2	132235	130328	Q96RQ3	MCCC1	670-687	K681	No	outside	Mitochondrion matrix	0.81518	-0.29481	0.888103
[K].VLQATVVAVGSGSKGK.[G]	1xBiotin [K14]	1	3	P61604	P61604 [41-56]	P61604 1xBiotin [K54]	10 kDa heat shock protein, mitochondrial OS=Homo sapiens OX=9606 GN=HSPE1 PE=1 SV=2	1	1726.95	1.147	1.373	1.492	0.999455	0.999995	0.931903	80.8	71	98.9	140.6	100.8	77	124.1	92.7	42.7	193.6	138.4	39.5	4194.92	3686.77	5131.14	7298.16	5232.19	3995.38	6440.53	4811.89	2214.1	10050.8	7181.57	2049.87	P61604	HSPE1	41-56	K54	No	outside	Mitochondrion matrix	1.03486	0.0494415	0.91309
[K].GQPLCVLSAMKMETVVTSPMEGTVR.[K]	1xBiotin [K11]; 1xCarbamidomethyl [C5]	1	22	P11498	P11498 [1134-1158]	P11498 1xBiotin [K1144]	Pyruvate carboxylase, mitochondrial OS=Homo sapiens OX=9606 GN=PC PE=1 SV=2	1	2947.42	21.568	0.573	3.164	0.908501	0.973878	0.739753	185	1.6	1.2	246.7	113.5	184.7	145.8	33.5	1.4	105.9	121.1	59.7	650917	5463.35	4154.46	868293	399316	650077	513221	117835	5041.74	372819	426091	209988	P11498	PC	1134-1158	K1144	No	outside	Mitochondrion matrix	0.963005	-0.0543852	0.976934
[K].VAKGQPLCVLSAMKMETVVTSPMEGTVR.[K]	1xBiotin [K14]; 1xCarbamidomethyl [C8]; 3xOxidation [M13; M15; M23]	1	10	P11498	P11498 [1131-1158]	P11498 1xBiotin [K1144]	Pyruvate carboxylase, mitochondrial OS=Homo sapiens OX=9606 GN=PC PE=1 SV=2	2	3293.61	3.27	0.311	1.523	0.823285	0.3272	0.69428	97.3	13.2	6.8	206	212.1	311.2	43.3	58.4	18.4	65.9	52.4	115	41287.9	5618.75	2899.74	87476.9	90046	132134	18372.1	24789.1	7824.34	27971.7	22234.4	48805.7	P11498	PC	1131-1158	K1144	No	outside	Mitochondrion matrix	1.02367	0.0337566	0.977873
[K].KAAIISAEGDSK.[A]	1xBiotin [K1]	1	2	P35232	P35232 [208-219]	P35232 1xBiotin [K208]	Prohibitin OS=Homo sapiens OX=9606 GN=PHB PE=1 SV=1	1	1415.72	1.305	1.746	1.149	0.855324	0.492485	0.999869	59.6	81.9	113.4	70.3	113.4	34.3	106.9	62.2	208.4	88.3	122.8	138.4	4017.34	5516.04	7638.55	4736.09	7640.11	2306.99	7197.08	4188.31	14038.7	5945.76	8271.04	9324.04	P35232	PHB	208-219	K208	No	outside	Mitochondrion inner membrane;Nucleus	1.48056	0.566145	0.424757
[R].KISSPTGSK.[D]	1xBiotin [K1]	2	1	Q99623	Q99623 [89-97]	Q99623 1xBiotin [K89]	Prohibitin-2 OS=Homo sapiens OX=9606 GN=PHB2 PE=1 SV=2	1	1130.59	1.806	1.148	0.592	0.885568	0.999821	0.652516	71	85.6	151.5	97.5	79.7	77.4	67.8	155.2	154.6	93.5	74.7	91.6	20841.9	25127.1	44463.9	28632.6	23406.3	22711.4	19900.2	45569.4	45388.8	27439.2	21932	26879.1	Q99623	PHB2	89-97	K89	No	outside	Mitochondrion inner membrane;Cytoplasm;Nucleus	1.22586	0.293798	0.576155
[R].GVQKILQDYK.[S]	1xBiotin [K4]	1	4	P06576	P06576 [423-432]	P06576 1xBiotin [K426]	ATP synthase subunit beta, mitochondrial OS=Homo sapiens OX=9606 GN=ATP5F1B PE=1 SV=3	1	1417.75	1.071	2.313	2.823	0.823498	0.232551	0.140952	27.8	59.1	66	77.3	75.6	82.7	164.9	63.3	29.6	212.7	162.2	178.7	2515.3	5345.36	5964.53	6987.38	6840.96	7481.9	14912.7	5725.03	2677.66	19240.3	14672.4	16160.2	P06576	ATP5F1B	423-432	K426	No	outside	Mitochondrion inner membrane	1.68644	0.753982	0.454966
[K].GGKIGLFGGAGVGK.[T]	1xBiotin [K3]	1	3	P06576	P06576 [199-212]	P06576 1xBiotin [K201]	ATP synthase subunit beta, mitochondrial OS=Homo sapiens OX=9606 GN=ATP5F1B PE=1 SV=3	1	1443.78	2.628	2.88	1.529	0.968272	0.233355	0.718309	38.4	263	29.2	63.5	34.1	53.6	114.2	100.9	52.5	162.3	134	154.3	2987.22	20452.4	2270.43	4935.53	2650.26	4165.89	8883.15	7849.81	4083.74	12623.5	10424.6	11999.5	P06576	ATP5F1B	199-212	K201	No	outside	Mitochondrion inner membrane	0.809673	-0.304589	0.803047
[R].DKPHVNVGTIGHVDHGK.[T]	1xBiotin [K2]	1	1	P49411	P49411 [54-70]	P49411 1xBiotin [K55]	Elongation factor Tu, mitochondrial OS=Homo sapiens OX=9606 GN=TUFM PE=1 SV=2	0	2036.01	0.505	2.946	3.079	0.984242	0.193349	0.198843	111.2	108	37.3	41.6	118.9	57	127.9	41.5	54.6	144.9	168	189	7477.88	7265.98	2509.75	2798.91	7999.18	3834.3	8599.96	2792.41	3668.63	9747.34	11294.8	12711.5	P49411	TUFM	54-70	K55	No	outside	Mitochondrion	0.872919	-0.19608	0.77845
[R].NPDTQWITKPVHK.[H]	1xBiotin [K9]	1	2	P61313	P61313 [145-157]	P61313 1xBiotin [K153]	60S ribosomal protein L15 OS=Homo sapiens OX=9606 GN=RPL15 PE=1 SV=2	0	1789.91	2.067	2.149	1.341	0.585608	0.304226	0.473851	44.1	49.8	60.1	64.2	102.6	61.3	179.4	102.9	34.5	115.3	137.9	248	3273.62	3696.03	4462.27	4766.15	7618.76	4550.78	13323.2	7638.29	2558.91	8559.55	10243	18418.5	P61313	RPL15	145-157	K153	No	outside	Membrane	2.05743	1.04085	0.267199
[K].YNSDKSSTYVK.[N]	1xBiotin [K5]	1	4	P07339	P07339 [123-133]	P07339 1xBiotin [K127]	Cathepsin D OS=Homo sapiens OX=9606 GN=CTSD PE=1 SV=1	1	1517.69	3.565	2.507	0.982	0.0771677	0.123507	0.907821	24.4	42.7	77.9	47.8	59.7	82.6	188.5	62.3	152.2	147.7	149.6	164.6	2277.29	3985.21	7272.96	4464.81	5567.48	7708.15	17585.8	5817.87	14206.6	13777.9	13956.1	15356.5	P07339	CTSD	123-133	K127	No	outside	Lysosome;Melanosome;Secreted, extracellular space;In aortic samples, detected as an extracellular protein loosely bound to the matrix (PubMed:20551380)	2.77865	1.47438	0.101829
[K].GYKLSPEDYTLK.[V]	1xBiotin [K3]	1	1	P07339	P07339 [346-357]	P07339 1xBiotin [K348]	Cathepsin D OS=Homo sapiens OX=9606 GN=CTSD PE=1 SV=1	1	1639.8	0.825	1.351	1.732	0.995444	0.226105	0.245881	92.5	91	80.5	52	109.3	96.2	131.2	58.2	75.1	130	123.1	161	6660.65	6549.8	5791.88	3743.39	7870.26	6925.9	9442.48	4189.44	5403.87	9357.73	8858.91	11589.8	P07339	CTSD	346-357	K348	No	outside	Lysosome;Melanosome;Secreted, extracellular space;In aortic samples, detected as an extracellular protein loosely bound to the matrix (PubMed:20551380)	1.00176	0.00253823	0.994808
[K].TTILYKLK.[LG]	1xBiotin [K6]	10	2	P61204	P61204 [31-38]	P61204 1xBiotin [K36]	ADP-ribosylation factor 3 OS=Homo sapiens OX=9606 GN=ARF3 PE=1 SV=2	1	1205.7	1.389	0.792	0.586	0.214879	0.986572	0.162904	77.2	59.8	76.9	52.1	98.5	79	87.4	106.7	364.1	62.6	73.3	62.5	5754.77	4462.62	5732.35	3885.19	7342.23	5892.74	6518.08	7959.78	27150.6	4666.57	5467.4	4658.71	P61204	ARF3	31-38	K36	No	outside	Golgi apparatus;Cytoplasm, perinuclear region	2.60997	1.38404	0.268324
[K].ALAPEYAKAAGK.[L]	1xBiotin [K8]	1	4	P07237	P07237 [58-69]	P07237 1xBiotin [K65]	Protein disulfide-isomerase OS=Homo sapiens OX=9606 GN=P4HB PE=1 SV=3	1	1415.74	1.319	2.379	2.106	0.21178	0.0798898	0.529665	67.6	56.5	24.3	43.8	66	70.3	216	64.5	74.5	153.6	156.9	205.9	7061.39	5897.42	2541.28	4577.57	6890.17	7340.83	22560.9	6731.76	7781.39	16039.9	16389.2	21503.5	P07237	P4HB	58-69	K65	No	outside	Endoplasmic reticulum;Endoplasmic reticulum lumen;Melanosome;Cell membrane;In some cell types, seems to be also secreted or associated with the plasma membrane, where it undergoes constant shedding and replacement from intracellular sources (Probable);Localizes near CD4-enriched regions on lymphoid cell surfaces (PubMed:11181151);Identified by mass spectrometry in melanosome fractions from stage …	2.39186	1.25813	0.245381
[K].LSNFKTAAESFK.[G]	1xBiotin [K5]	1	2	P07237	P07237 [272-283]	P07237 1xBiotin [K276]	Protein disulfide-isomerase OS=Homo sapiens OX=9606 GN=P4HB PE=1 SV=3	1	1568.78	1.464	3.608	2.278	0.379646	0.00483611	0.0634509	67.7	57	47.6	43.1	68.3	52.6	155.3	52.4	83.4	208.7	174.1	189.9	4131.79	3474.52	2904.02	2629.45	4164.95	3211.23	9471.88	3194.01	5086.64	12729.5	10617.3	11586	P07237	P4HB	272-283	K276	No	outside	Endoplasmic reticulum;Endoplasmic reticulum lumen;Melanosome;Cell membrane;In some cell types, seems to be also secreted or associated with the plasma membrane, where it undergoes constant shedding and replacement from intracellular sources (Probable);Localizes near CD4-enriched regions on lymphoid cell surfaces (PubMed:11181151);Identified by mass spectrometry in melanosome fractions from stage …	1.68905	0.756215	0.271209
[K].TAAESFKGK.[I]	1xBiotin [K7]	1	1	P07237	P07237 [277-285]	P07237 1xBiotin [K283]	Protein disulfide-isomerase OS=Homo sapiens OX=9606 GN=P4HB PE=1 SV=3	1	1164.57	1.027	1.467	0.864	0.945324	0.829459	0.986703	108.3	104.3	69.4	63.1	112.6	58.4	107.1	57.2	220.3	92.6	89.9	116.7	7729.41	7444.42	4954.55	4508.12	8037.93	4171.8	7648.94	4083.73	15730.2	6611.43	6417.69	8330.08	P07237	P4HB	277-285	K283	No	outside	Endoplasmic reticulum;Endoplasmic reticulum lumen;Melanosome;Cell membrane;In some cell types, seems to be also secreted or associated with the plasma membrane, where it undergoes constant shedding and replacement from intracellular sources (Probable);Localizes near CD4-enriched regions on lymphoid cell surfaces (PubMed:11181151);Identified by mass spectrometry in melanosome fractions from stage …	1.36439	0.448252	0.529566
[K].KQAGPASVPLR.[T]	1xBiotin [K1]	1	7	P30101	P30101 [130-140]	P30101 1xBiotin [K130]	Protein disulfide-isomerase A3 OS=Homo sapiens OX=9606 GN=PDIA3 PE=1 SV=4	1	1349.74	6.569	13.309	0.837	1.128e-05	3.2701e-06	0.570289	28.2	28.9	15.2	11.2	14.3	11.7	171	185.4	259.1	155.2	169.2	150.6	6754.71	6912.16	3644.88	2688.01	3428.79	2790.37	40924.3	44369.6	62022.8	37138.2	40490.3	36037.6	P30101	PDIA3	130-140	K130	No	outside	Endoplasmic reticulum;Endoplasmic reticulum lumen;Melanosome	8.50964	3.0891	0.00281643
[R].LKGIVPLAK.[V]	1xBiotin [K2]	1	3	P30101	P30101 [74-82]	P30101 1xBiotin [K75]	Protein disulfide-isomerase A3 OS=Homo sapiens OX=9606 GN=PDIA3 PE=1 SV=4	1	1164.72	12.959	3.057	0.409	0.0110017	0.0984065	0.621606	20.9	16.4	70.4	50.9	20.9	36.2	98.6	275.7	270.6	110.7	128.6	100	5488.4	4322.2	18512.5	13367.8	5503.2	9511.93	25912.4	72452.6	71122.5	29079.9	33800.5	26281.9	P30101	PDIA3	74-82	K75	No	outside	Endoplasmic reticulum;Endoplasmic reticulum lumen;Melanosome	5.98408	2.58113	0.0420281
[K].LSKDPNIVIAK.[M]	1xBiotin [K3]	1	5	P30101	P30101 [423-433]	P30101 1xBiotin [K425]	Protein disulfide-isomerase A3 OS=Homo sapiens OX=9606 GN=PDIA3 PE=1 SV=4	1	1423.8	1.88	3.834	1.477	0.248837	0.0076603	0.408074	60.9	30.8	64	18.4	55.1	44.1	114.5	66.8	147.9	141.9	169.1	286.6	6980.82	3534.25	7329.1	2105.77	6311.51	5054.76	13120.7	7660.43	16945	16256.6	19379.2	32844.1	P30101	PDIA3	423-433	K425	No	outside	Endoplasmic reticulum;Endoplasmic reticulum lumen;Melanosome	2.1142	1.08011	0.0882603
[K].FLDAGHKLNFAVASR.[K]	1xBiotin [K7]	1	3	P30101	P30101 [290-304]	P30101 1xBiotin [K296]	Protein disulfide-isomerase A3 OS=Homo sapiens OX=9606 GN=PDIA3 PE=1 SV=4	1	1871.96	4.265	4.907	1.236	0.190175	0.0229788	0.639985	38	39.2	42.2	61.4	42.1	16.1	167.1	181.9	42.3	143	220.2	206.5	4870.58	5016.33	5407.75	7856.92	5388.56	2063.54	21395.7	23296	5420.79	18312.1	28201	26439.5	P30101	PDIA3	290-304	K296	No	outside	Endoplasmic reticulum;Endoplasmic reticulum lumen;Melanosome	3.27647	1.71214	0.110102
[R].TADGIVSHLKK.[Q]	1xBiotin [K]	1	5	P30101	P30101 [120-130]	P30101 1xBiotin [K]	Protein disulfide-isomerase A3 OS=Homo sapiens OX=9606 GN=PDIA3 PE=1 SV=4	1	1394.75	3.975	4.74	1.585	0.150699	0.0345708	0.583983	19.5	29.7	66.5	57.4	24.4	39.4	118	42.6	224.1	164.7	187	226.7	2107.24	3208.34	7191.12	6200.38	2638.12	4263.22	12751.8	4602.73	24222.3	17803.1	20209.4	24500.5	P30101	PDIA3	120-130	K129	No	outside	Endoplasmic reticulum;Endoplasmic reticulum lumen;Melanosome	3.32436	1.73308	0.175653
[R].FLQDYFDGNLKR.[Y]	1xBiotin [K11]	1	2	P30101	P30101 [352-363]	P30101 1xBiotin [K362]	Protein disulfide-isomerase A3 OS=Homo sapiens OX=9606 GN=PDIA3 PE=1 SV=4	1	1741.84	2.404	1.321	0.72	0.698418	0.974274	0.978862	52.3	42.4	151.2	46.7	68.5	158.4	187.3	65.1	125.7	70	141.8	90.5	2526.01	2049.68	7302.88	2254.69	3308.72	7653.26	9049.26	3143.87	6073.42	3380.34	6851.76	4371.21	P30101	PDIA3	352-363	K362	No	outside	Endoplasmic reticulum;Endoplasmic reticulum lumen;Melanosome	1.53777	0.620843	0.423592
[R].GFPTIYFSPANKK.[L]	1xBiotin [K]	1	3	P30101	P30101 [449-461]	P30101 1xBiotin [K]	Protein disulfide-isomerase A3 OS=Homo sapiens OX=9606 GN=PDIA3 PE=1 SV=4	1	1695.86	1.192	4.727	1.494	0.896299	0.0650921	0.782957	117	95	39	35.8	35.5	61.9	177.7	113.2	51.1	92.2	212.6	169	6876.8	5579.7	2292.55	2100.94	2086.84	3636.8	10440.6	6649.65	3000.6	5419.54	12494.8	9931.36	P30101	PDIA3	449-461	K460	No	outside	Endoplasmic reticulum;Endoplasmic reticulum lumen;Melanosome	1.36218	0.445918	0.522625
[K].YGVSGYPTLKIFR.[D]	1xBiotin [K10]	1	1	P30101	P30101 [95-107]	P30101 1xBiotin [K104]	Protein disulfide-isomerase A3 OS=Homo sapiens OX=9606 GN=PDIA3 PE=1 SV=4	1	1726.9	1.154	1.24	1.021	0.965699	0.409653	0.351029	89.5	95.3	94.4	89.7	98.1	72.2	111.1	108.9	47.8	104.3	111.2	177.6	6058.31	6450.71	6388.35	6072.54	6643.86	4887.23	7525.65	7371.24	3236.9	7063.8	7528.02	12022.7	P30101	PDIA3	95-107	K104	No	outside	Endoplasmic reticulum;Endoplasmic reticulum lumen;Melanosome	0.959593	-0.059505	0.865508
[K].KTFEINPR.[H]	1xBiotin [K1]	2	2	P14625	P14625 [683-690]	P14625 1xBiotin [K683]	Endoplasmin OS=Homo sapiens OX=9606 GN=HSP90B1 PE=1 SV=1	1	1230.63	2.255	3.991	1.127	0.132271	0.0134623	0.925754	32.9	63.8	78.4	64.9	40.6	21.3	143.8	80.5	191.2	156.1	164.7	162	3171.32	6151.34	7561.28	6265.29	3916	2054.2	13872.7	7764.91	18442.1	15060.5	15887.1	15629	P14625	HSP90B1	683-690	K683	No	outside	Endoplasmic reticulum lumen;Sarcoplasmic reticulum lumen;Melanosome	2.37384	1.24722	0.0823757
[R].KEAESSPFVER.[L]	1xBiotin [K1]	1	1	P14625	P14625 [547-557]	P14625 1xBiotin [K547]	Endoplasmin OS=Homo sapiens OX=9606 GN=HSP90B1 PE=1 SV=1	1	1504.71	1.696	2.029	1.119	0.727211	0.753128	0.999862	68.3	85.4	52	63.9	42.4	108.3	183.5	65.6	115.9	39.5	129.7	245.6	3757.8	4697.01	2856.9	3514.45	2332.5	5952.78	10090.1	3604.8	6373.43	2172.14	7129.69	13507.4	P14625	HSP90B1	547-557	K547	No	outside	Endoplasmic reticulum lumen;Sarcoplasmic reticulum lumen;Melanosome	1.77412	0.827105	0.209238
[K].EKNLLHVTDTGVGMTR.[E]	1xBiotin [K2]; 1xOxidation [M14]	1	2	P14625	P14625 [141-156]	P14625 1xBiotin [K142]	Endoplasmin OS=Homo sapiens OX=9606 GN=HSP90B1 PE=1 SV=1	1	2012.99	1.089	1.982	1.833	0.509818	0.1729	0.259413	24.9	74.8	76.3	75.3	94.7	62.7	100.2	74.4	81.4	113.6	149.3	272.3	2113.75	6345.24	6476.83	6393.1	8039.53	5324.02	8508.66	6317.86	6913.06	9643.97	12672.6	23109.8	P14625	HSP90B1	141-156	K142	No	outside	Endoplasmic reticulum lumen;Sarcoplasmic reticulum lumen;Melanosome	1.45553	0.541549	0.223334
[K].LIINSLYKNK.[E]	1xBiotin [K]	1	4	P14625	P14625 [88-97]	P14625 1xBiotin [K]	Endoplasmin OS=Homo sapiens OX=9606 GN=HSP90B1 PE=1 SV=1	1	1431.8	1.471	1.766	1.216	0.368804	0.156217	0.745111	47.5	86.5	77.6	62	78.6	86.1	114.1	65	162.3	138.7	171.2	110.5	4120.21	7511.16	6731.3	5376.88	6817.15	7472.38	9901.76	5638.74	14088.2	12038.3	14858.1	9590.35	P14625	HSP90B1	88-97	K95	No	outside	Endoplasmic reticulum lumen;Sarcoplasmic reticulum lumen;Melanosome	1.61353	0.690219	0.228823
[K].AQAYQTGKDISTNYYASQK.[K]	1xBiotin [K8]	1	4	P14625	P14625 [664-682]	P14625 1xBiotin [K671]	Endoplasmin OS=Homo sapiens OX=9606 GN=HSP90B1 PE=1 SV=1	1	2363.1	11.102	0.354	0.329	0.22147	0.529754	0.818035	124.1	15	8.7	155.2	219.3	109.7	42.4	166.8	178.2	72.5	53.2	54.9	37462.8	4538.53	2623.6	46875.8	66211	33115	12812.9	50385.3	53803.9	21908.6	16061.8	16579.1	P14625	HSP90B1	664-682	K671	No	outside	Endoplasmic reticulum lumen;Sarcoplasmic reticulum lumen;Melanosome	2.6219	1.39061	0.236256
[R].IMKAQAYQTGK.[DG]	1xBiotin [K3]; 1xOxidation [M2]	2	3	P14625	P14625 [661-671]	P14625 1xBiotin [K663]	Endoplasmin OS=Homo sapiens OX=9606 GN=HSP90B1 PE=1 SV=1	1	1480.73	2.016	0.572	0.891	0.35258	0.474747	0.984889	126.4	20.4	47.8	137.1	168.7	150	96.3	93.7	102.2	85.8	74.8	96.9	20280.2	3270.34	7663.1	22001.4	27074.8	24066.1	15448.5	15028.8	16392	13772.2	12006.6	15546.7	P14625	HSP90B1	661-671	K663	No	outside	Endoplasmic reticulum lumen;Sarcoplasmic reticulum lumen;Melanosome	1.50157	0.586467	0.36521
[R].STMKPVQK.[V]	1xBiotin [K4]; 1xOxidation [M3]	1	1	P11021	P11021 [337-344]	P11021 1xBiotin [K340]	Endoplasmic reticulum chaperone BiP OS=Homo sapiens OX=9606 GN=HSPA5 PE=1 SV=2	0	1160.58	1.601	1.595	0.984	0.280582	0.11359	0.999999	108.5	73.9	52.7	73	80.3	42.3	118.3	103.1	160.1	116.5	93.1	178.3	11162.2	7603.68	5421.32	7511.32	8259.04	4349.9	12173.8	10609	16470.1	11983.2	9580.14	18342.5	P11021	HSPA5	337-344	K340	No	outside	Endoplasmic reticulum lumen;Melanosome;Cytoplasm	1.62288	0.698559	0.106874
[K].KTKPYIQVDIGGGQTK.[T]	1xBiotin [K1]	1	4	P11021	P11021 [123-138]	P11021 1xBiotin [K123]	Endoplasmic reticulum chaperone BiP OS=Homo sapiens OX=9606 GN=HSPA5 PE=1 SV=2	1	1959.04	2.023	2.269	1.311	0.148121	0.0227223	0.294316	57.3	68.5	39.6	52.6	69.3	66.9	146.2	61.8	115.8	127.4	151.8	242.7	6646.68	7950.55	4600.91	6108.79	8044.22	7766.01	16966.3	7167.24	13444.2	14785.6	17624.1	28171.9	P11021	HSPA5	123-138	K123	No	outside	Endoplasmic reticulum lumen;Melanosome;Cytoplasm	1.95737	0.968913	0.112989
[K].TGKDVR.[K]	1xBiotin [K3]	1	1	P11021	P11021 [274-279]	P11021 1xBiotin [K276]	Endoplasmic reticulum chaperone BiP OS=Homo sapiens OX=9606 GN=HSPA5 PE=1 SV=2	1	901.456	1.483	2.63	2.026	0.606086	0.134043	0.530873	38.9	83	51.1	58.3	88.2	39.4	220.9	46.5	75.7	153.4	134.3	210.3	3352.72	7163.26	4404.67	5029.75	7605.45	3400.11	19060	4008.23	6531.16	13230.7	11589.5	18144	P11021	HSPA5	274-279	K276	No	outside	Endoplasmic reticulum lumen;Melanosome;Cytoplasm	1.98378	0.988255	0.364846
[K].KSQIFSTASDNQPTVTIK.[V]	1xBiotin [K1]	1	3	P11021	P11021 [447-464]	P11021 1xBiotin [K447]	Endoplasmic reticulum chaperone BiP OS=Homo sapiens OX=9606 GN=HSPA5 PE=1 SV=2	1	2191.11	1.894	3.555	2.07	0.75296	0.101241	0.295619	33.7	52.1	86.5	75.8	45.5	57.5	166.3	32.5	98.7	135	204.4	211.9	2746.66	4243.39	7041.03	6170.77	3701.62	4678.99	13532.7	2645.4	8035.3	10984.5	16634.8	17246.7	P11021	HSPA5	447-464	K447	No	outside	Endoplasmic reticulum lumen;Melanosome;Cytoplasm	1.72569	0.787176	0.372817
[K].KVTHAVVTVPAYFNDAQR.[Q]	1xBiotin [K1]	1	2	P11021	P11021 [164-181]	P11021 1xBiotin [K164]	Endoplasmic reticulum chaperone BiP OS=Homo sapiens OX=9606 GN=HSPA5 PE=1 SV=2	1	2242.14	1.458	3.5	2.303	0.711263	0.0530067	0.308216	33.8	56.5	76.4	54.2	34.3	60.4	205.7	34.2	82.4	216.3	156.3	189.6	3231.84	5404.57	7309.74	5185.02	3281.3	5781.98	19680.2	3273.25	7880.95	20699.1	14960.4	18146	P11021	HSPA5	164-181	K164	No	outside	Endoplasmic reticulum lumen;Melanosome;Cytoplasm	1.93366	0.951331	0.379305
[K].KKELEEIVQPIISK.[L]	1xBiotin [K1]	1	1	P11021	P11021 [620-633]	P11021 1xBiotin [K620]	Endoplasmic reticulum chaperone BiP OS=Homo sapiens OX=9606 GN=HSPA5 PE=1 SV=2	2	1880.06	1.012	3.026	1.557	0.779218	0.523303	0.828355	67.5	32.7	496.4	28.6	35.2	52.7	94.9	68.3	25.2	124.2	68	106.4	7140.61	3454.51	52519.9	3022.48	3719.16	5580.04	10042.6	7226.56	2670.64	13142.6	7190.27	11252.6	P11021	HSPA5	620-633	K620	No	outside	Endoplasmic reticulum lumen;Melanosome;Cytoplasm	0.315928	-1.66233	0.417175
[K].EFFNGKEPSR.[G]	1xBiotin [K6]	1	1	P11021	P11021 [377-386]	P11021 1xBiotin [K382]	Endoplasmic reticulum chaperone BiP OS=Homo sapiens OX=9606 GN=HSPA5 PE=1 SV=2	1	1436.66	0.742	1.052	1.117	0.975883	0.983564	0.906429	133.7	47	138.8	54.9	135.3	105.4	122.1	99.2	45.1	110.9	92.2	115.3	6730.34	2366.41	6984.28	2764.91	6810.61	5303.73	6144.5	4994.84	2270.73	5580.75	4642.69	5801.5	P11021	HSPA5	377-386	K382	No	outside	Endoplasmic reticulum lumen;Melanosome;Cytoplasm	0.833907	-0.262042	0.661856
[truncated: 344 more rows]
[truncated: 4 more columns]

## Sheet: DMSO P<0.05 all
Annotated Sequence	Modifications	# Proteins	# PSMs	Master Protein Accessions	Positions in Master Proteins	Modifications in Master Proteins	Master Protein Descriptions	# Missed Cleavages	Theo. MH+ [Da]	Abundance Ratio: (3) / (1)	Abundance Ratio: (4) / (2)	Abundance Ratio: (4) / (3)	Abundance Ratio P-Value: (3) / (1)	Abundance Ratio P-Value: (4) / (2)	Abundance Ratio P-Value: (4) / (3)	Abundances (Scaled): F1: Sample, 1	Abundances (Scaled): F2: Sample, 1	Abundances (Scaled): F3: Sample, 1	Abundances (Scaled): F4: Sample, 2	Abundances (Scaled): F5: Sample, 2	Abundances (Scaled): F6: Sample, 2	Abundances (Scaled): F7: Sample, 3	Abundances (Scaled): F8: Sample, 3	Abundances (Scaled): F9: Sample, 3	Abundances (Scaled): F10: Sample, 4	Abundances (Scaled): F11: Sample, 4	Abundances (Scaled): F12: Sample, 4	Abundances (Normalized): F1: Sample, 1	Abundances (Normalized): F2: Sample, 1	Abundances (Normalized): F3: Sample, 1	Abundances (Normalized): F4: Sample, 2	Abundances (Normalized): F5: Sample, 2	Abundances (Normalized): F6: Sample, 2	Abundances (Normalized): F7: Sample, 3	Abundances (Normalized): F8: Sample, 3	Abundances (Normalized): F9: Sample, 3	Abundances (Normalized): F10: Sample, 4	Abundances (Normalized): F11: Sample, 4	Abundances (Normalized): F12: Sample, 4	Master Protein Accessions	Gene name	Biotinilation site	Biotinilation site	Predicted TM by TMHMM	Inside/Outside by TMHMM	UniProt subcellular location	Ratio(EGFR/AGIA)	Ratio(Log2)	pValue
[truncated: 108 more rows]
[truncated: 4 more columns]

[truncated: 4 more sheets: DMSO P<0.05 membrane, Gefitinib, Gefitinib P<0.05 all, Gefitinib P<0.05 membrane]
