# Supplementary material for: Proximity extracellular protein-protein interaction analysis of EGFR using AirID-conjugated fragment of antigen binding
Source: Nat Commun. 2023 Dec 14;14:8301. doi: 10.1038/s41467-023-43931-7 (PMC10721602; doi:10.1038/s41467-023-43931-7)
Supplement: Supplementary file 11 — Supplementary Data 8 [file 41467_2023_43931_MOESM11_ESM.xlsx]

## Sheet: PeptideGroups
Annotated Sequence	Modifications	# Proteins	# PSMs	Master Protein Accessions	Positions in Master Proteins	Modifications in Master Proteins	Master Protein Descriptions	# Missed Cleavages	Theo. MH+ [Da]	Abundance Ratio: (3) / (1)	Abundance Ratio: (4) / (2)	Abundance Ratio: (4) / (3)	Abundance Ratio P-Value: (3) / (1)	Abundance Ratio P-Value: (4) / (2)	Abundance Ratio P-Value: (4) / (3)	Abundances (Grouped): 1	Abundances (Grouped): 2	Abundances (Grouped): 3	Abundances (Grouped): 4	Abundances (Scaled): F13: Sample, 1	Abundances (Scaled): F14: Sample, 1	Abundances (Scaled): F15: Sample, 1	Abundances (Scaled): F16: Sample, 2	Abundances (Scaled): F17: Sample, 2	Abundances (Scaled): F18: Sample, 2	Abundances (Scaled): F19: Sample, 3	Abundances (Scaled): F20: Sample, 3	Abundances (Scaled): F21: Sample, 3	Abundances (Scaled): F22: Sample, 4	Abundances (Scaled): F23: Sample, 4	Abundances (Scaled): F24: Sample, 4	Abundances (Normalized): F13: Sample, 1	Abundances (Normalized): F14: Sample, 1	Abundances (Normalized): F15: Sample, 1	Abundances (Normalized): F16: Sample, 2	Abundances (Normalized): F17: Sample, 2	Abundances (Normalized): F18: Sample, 2	Abundances (Normalized): F19: Sample, 3	Abundances (Normalized): F20: Sample, 3	Abundances (Normalized): F21: Sample, 3	Abundances (Normalized): F22: Sample, 4	Abundances (Normalized): F23: Sample, 4	Abundances (Normalized): F24: Sample, 4	Found in Sample: [S13] F13: Sample, 1	Found in Sample: [S14] F14: Sample, 1	Found in Sample: [S15] F15: Sample, 1	Found in Sample: [S16] F16: Sample, 2	Found in Sample: [S17] F17: Sample, 2	Found in Sample: [S18] F18: Sample, 2
[K].AGDSLMVMIAMKMEHTIK.[S]	1xBiotin [K]; 2xOxidation [M]	1	41	Q96RQ3	Q96RQ3 [670-687]	Q96RQ3 1xBiotin [K]	Methylcrotonoyl-CoA carboxylase subunit alpha, mitochondrial OS=Homo sapiens OX=9606 GN=MCCC1 PE=1 SV=3	1	2264.06	0.686	0.612	67.875	0.99895	0.970167	0.289598	3.2	244.8	2.2	149.8	119.2	2.5	2.4	228.6	192	181	143.3	1.6	1.7	117.8	92.2	117.5	219292	4639.71	4442.92	420462	353048	332964	263602	3009.73	3183.15	216609	169644	216055	High	Not Found	Not Found	High	High	High
[K].GQPLCVLSAMKMETVVTSPMEGTVR.[K]	1xBiotin [K11]; 1xCarbamidomethyl [C5]; 2xOxidation [M12; M]	1	93	P11498	P11498 [1134-1158]	P11498 1xBiotin [K1144]	Pyruvate carboxylase, mitochondrial OS=Homo sapiens OX=9606 GN=PC PE=1 SV=2	1	2979.41	2.798	0.966	49.139	0.983933	0.999997	0.389186	1.4	200.7	3.9	193.9	161	0.8	1	139.5	145	127.9	186.8	2.7	1.5	115.9	183	134.8	508035	2664.06	3094.66	440272	457710	403810	589695	8658.08	4596	365833	577636	425449	High	Not Found	Not Found	High	High	High
[K].GQPLCVLSAMKMETVVTSPMEGTVR.[K]	1xBiotin [K11]; 1xCarbamidomethyl [C5]; 3xOxidation [M10; M12; M20]	1	88	P11498	P11498 [1134-1158]	P11498 1xBiotin [K1144]	Pyruvate carboxylase, mitochondrial OS=Homo sapiens OX=9606 GN=PC PE=1 SV=2	1	2995.41	0.611	1.022	29.31	0.997671	0.99999	0.366801	10.8	189.2	6.6	193.4	137	8.5	0.7	149.6	155.8	146.1	156.9	5.2	2	115.8	169.5	152.9	602451	37572.3	2870.9	657766	685389	642472	690078	22939.8	9008.28	509404	745344	672363	High	Peak Found	Not Found	High	High	High
[K].KPKNENPVDYTVQIPPSTTYAITPMK.[R]	1xBiotin [K]; 1xOxidation [M25]	7	15	Q12906	Q12906 [346-371]	Q12906 1xBiotin [K]	Interleukin enhancer-binding factor 3 OS=Homo sapiens OX=9606 GN=ILF3 PE=1 SV=3	1	3174.58	0.647	1.715	26.918	0.999222	0.970685	0.205952	13.7	139	8.9	238.4	117.1	11.5	6.4	116.4	128.9	91.8	177.9	4.4	7.4	213.1	125.5	199.6	52645.1	5153.82	2895.99	52328.9	57932.1	41250.5	79947	1990.92	3333.61	95773.7	56433.9	89732.8	Peak Found	Not Found	Not Found	High	Peak Found	High
[K].AGDSLMVMIAMKMEHTIK.[S]	1xBiotin [K]; 3xOxidation [M8; M11; M]	1	131	Q96RQ3	Q96RQ3 [670-687]	Q96RQ3 1xBiotin [K]	Methylcrotonoyl-CoA carboxylase subunit alpha, mitochondrial OS=Homo sapiens OX=9606 GN=MCCC1 PE=1 SV=3	1	2280.06	16.355	0.652	25.658	0.961855	0.995617	0.432262	0.4	238.2	6.1	155.4	134	0.3	0.2	178.6	195.6	185.7	129.2	4.7	0.2	88	121.1	162.2	1.09952e+06	2367.78	1942.6	1.46495e+06	1.60418e+06	1.52329e+06	1.06008e+06	38724.8	2028.02	721965	993615	1.33031e+06	High	Not Found	Not Found	High	High	High
[K].GQPLCVLSAMKMETVVTSPMEGTVR.[K]	1xBiotin [K11]; 1xCarbamidomethyl [C5]; 1xOxidation [M]	1	22	P11498	P11498 [1134-1158]	P11498 1xBiotin [K1144]	Pyruvate carboxylase, mitochondrial OS=Homo sapiens OX=9606 GN=PC PE=1 SV=2	1	2963.42	1.741	1.442	21.928	0.628825	0.998904	0.218122	5.9	157.1	10.3	226.6	22.9	4.9	3.6	127	175.8	129.2	222	6.2	8.5	198.6	115	186.4	13422.6	2859.53	2094.84	74378	103013	75710.2	130066	3619.97	4978.86	116334	67382.6	109178	Peak Found	Not Found	Not Found	High	High	High
[R].NLKASLENSLR.[E]	1xBiotin [K3]	1	7	P05783	P05783 [315-325]	P05783 1xBiotin [K317]	Keratin, type I cytoskeletal 18 OS=Homo sapiens OX=9606 GN=KRT18 PE=1 SV=2	1	1470.77	1.79	1.98	19.691	0.966104	0.946297	0.268948	7.2	127.5	12.8	252.5	89.3	5.2	4.5	87.5	93.3	129.2	216.9	9.4	4.6	184.8	147.3	228.1	38653.4	2270.18	1929.89	37881.2	40410.6	55943.2	93933.9	4062.76	1987.6	79998.1	63764.2	98743	Peak Found	Not Found	Not Found	High	Peak Found	Peak Found
[K].LLETKWTLLQEQK.[S]	1xBiotin [K5]	1	7	P08729	P08729 [118-130]	P08729 1xBiotin [K122]	Keratin, type II cytoskeletal 7 OS=Homo sapiens OX=9606 GN=KRT7 PE=1 SV=5	1	1856	1.133	2.435	12.935	0.999701	0.851472	0.148329	17.5	105.6	19.9	257	110	8.3	17.3	104.2	151.3	59.8	100.3	19.6	10	253.8	91.3	274	28474	2154.83	4481.47	26965	39138	15469.8	25960.7	5076.55	2593.48	65665.4	23635.4	70895.1	Peak Found	Not Found	Not Found	High	High	Peak Found
[K].HFEAKIEK.[H]	1xBiotin [K5]	1	22	P30533	P30533 [283-290]	P30533 1xBiotin [K287]	Alpha-2-macroglobulin receptor-associated protein OS=Homo sapiens OX=9606 GN=LRPAP1 PE=1 SV=1	1	1227.62	0.008	0.17	12.27	0.000615155	0.0909539	0.0807782	241.9	133.5	1.9	22.7	225.3	187.8	330.6	81.4	124.3	161.4	19.3	1.7	1.7	27.4	21.2	17.8	1.30841e+06	1.09019e+06	1.9198e+06	472616	721978	937059	112124	10011.2	9789.02	159150	122834	103511	High	High	High	High	High	High
[R].TKELGYTVK.[K]	1xBiotin [K2]	1	4	P30533	P30533 [331-339]	P30533 1xBiotin [K332]	Alpha-2-macroglobulin receptor-associated protein OS=Homo sapiens OX=9606 GN=LRPAP1 PE=1 SV=1	1	1264.66	0.017	0.179	10.954	0.00311662	0.0655616	0.112864	178.6	185.2	3	33.1	190.2	122.4	172.9	165.8	235.1	179.2	33.8	2.9	2.8	36.8	32.1	26.2	176318	113485	160243	153683	217928	166102	31355.1	2714.39	2556.49	34096	29733.9	24259.6	High	High	Peak Found	Peak Found	Peak Found	High
[R].GHDQYAYDGKDYIALNEDLR.[S]	1xBiotin [K10]	1	7	P01889	P01889 [136-155]	P01889 1xBiotin [K145]	HLA class I histocompatibility antigen, B alpha chain OS=Homo sapiens OX=9606 GN=HLA-B PE=1 SV=3	1	2582.16	0.792	2.081	7.669	0.999994	0.24578	0.00933616	37.1	108.2	29.4	225.3	58.7	20.4	34.9	71.4	111.8	101.8	85.5	27.6	17.1	211.8	187	272.1	7672.75	2661.38	4560.31	9331.89	14612.4	13305.3	11179.1	3610.9	2235.21	27692.7	24454.4	35578	Peak Found	Not Found	Not Found	High	Peak Found	High
[K].YEELQSLAGKHGDDLRR.[T]	1xBiotin [K10]	2	3	P05787	P05787 [286-302]	P05787 1xBiotin [K295]	Keratin, type II cytoskeletal 8 OS=Homo sapiens OX=9606 GN=KRT8 PE=1 SV=7	2	2213.08	1.756	1.583	6.912	0.173253	0.843182	0.259139	17.7	135.9	31.1	215.2	9.9	21.8	15.3	117.1	89	122.7	250.6	26.8	25.1	147.3	189.1	185.3	2056.41	4555.85	3184.79	24413.7	18571.7	25600.6	52261.6	5591.25	5226.72	30724.7	39437.6	38648.7	Not Found	Not Found	Not Found	Peak Found	Peak Found	Peak Found
[K].TLNNKFASFIDK.[V]	1xBiotin [K5]	13	16	P08729; P04259; P05787; P13647	P08729 [97-108]; P04259 [169-180]; P05787 [97-108]; P13647 [174-185]	P08729 1xBiotin [K101]; P04259 1xBiotin [K173]; P05787 1xBiotin [K101]; P13647 1xBiotin [K178]	Keratin, type II cytoskeletal 7 OS=Homo sapiens OX=9606 GN=KRT7 PE=1 SV=5 Keratin, type II cytoskeletal 6B OS=Homo sapiens OX=9606 GN=KRT6B PE=1 SV=5 Keratin, type II cytoskeletal 8 OS=Homo sapiens OX=9606 GN=KRT8 PE=1 SV=7 Keratin, type II cytoskeletal 5 OS=Homo sapiens OX=9606 GN=KRT5 PE=1 SV=3	1	1623.82	2.804	1.574	6.758	0.4722	0.931411	0.252406	11.5	138.4	32.2	217.9	70.9	10.4	4.5	126.8	114.4	124.7	137.2	29.1	21	196.3	206.2	158.5	63726.3	9307.83	4025.85	113953	102825	112065	123234	26102.5	18828.2	176396	185255	142407	High	Peak Found	Not Found	High	High	High
[K].GHDVTFYKTWYR.[S]	1xBiotin [K8]	1	2	Q9H7M9	Q9H7M9 [63-74]	Q9H7M9 1xBiotin [K70]	V-type immunoglobulin domain-containing suppressor of T-cell activation OS=Homo sapiens OX=9606 GN=VSIR PE=1 SV=3	1	1798.84	0.643	1.88	6.419	0.92508	0.819438	0.0404755	50.2	110.2	32.3	207.2	90.2	24.5	40.6	89.1	85.2	192.6	83.4	26.1	16.5	167.5	122.2	262.2	10780.1	2925.2	4849.82	10641.3	10172.7	23004.5	9956.8	3116.42	1973.29	20002.8	14598.3	31324.5	Peak Found	Not Found	Not Found	Peak Found	Peak Found	Peak Found
[K].YGLDGKK.[D]	1xBiotin [K]	1	15	P30533	P30533 [122-128]	P30533 1xBiotin [K]	Alpha-2-macroglobulin receptor-associated protein OS=Homo sapiens OX=9606 GN=LRPAP1 PE=1 SV=1	1	1006.5	0.019	0.15	6.375	0.000288829	0.0116179	0.0782359	203.2	167.7	3.9	25.1	176.5	240.7	191.2	149.1	157.8	187	21.6	3.7	2.9	25.8	20.1	23.6	545483	743842	590833	460676	487498	577672	66799.4	11456.5	8864.56	79743.7	61981.9	73039.2	High	High	High	High	High	High
[K].MLETKWSLLQQQK.[T]	1xBiotin [K5]; 1xOxidation [M1]	2	23	P05787	P05787 [118-130]	P05787 1xBiotin [K122]	Keratin, type II cytoskeletal 8 OS=Homo sapiens OX=9606 GN=KRT8 PE=1 SV=7	1	1874.95	3.858	1.636	6.088	0.862617	0.968473	0.688672	9.4	134.5	36.1	220	251.1	6.5	4.2	96.2	78.7	93	193.4	25	16.9	152.2	114.7	168.2	156796	4046	2620.36	60058.3	49157	58070.4	120751	15607.7	10584.1	95021.9	71601.6	105007	High	Not Found	Not Found	High	High	High
[R].IGDLQAFQGHGAGNLAGLKGR.[L]	1xBiotin [K19]	4	4	P08195	P08195 [227-247]	P08195 1xBiotin [K245]	4F2 cell-surface antigen heavy chain OS=Homo sapiens OX=9606 GN=SLC3A2 PE=1 SV=3	1	2306.18	1.09	1.063	6.029	0.853327	0.999998	0.306058	26.9	166.6	29.4	177.1	65.1	15.3	22.4	120.3	138.7	168.9	195	24.4	20	156.4	126.1	147.4	13274.7	3123.48	4570.2	24520.2	28263.4	34428.4	39735.5	4981.37	4074.97	31883.9	25695.5	30034.2	Peak Found	Not Found	Not Found	High	Peak Found	Peak Found
[R].VDVAVNCAGIAVASKTYNLK.[K]	1xBiotin [K]; 1xCarbamidomethyl [C7]	2	6	Q99714	Q99714 [85-104]	Q99714 1xBiotin [K]	3-hydroxyacyl-CoA dehydrogenase type-2 OS=Homo sapiens OX=9606 GN=HSD17B10 PE=1 SV=3	1	2319.18	0.778	1.943	5.839	1	0.812685	0.183654	46.2	108	35.9	209.9	91.6	40.5	40.5	94.1	122.1	94.7	169.3	31.5	27.9	107.2	196.3	184	11844.9	5236.74	5235.61	12172.3	15792.8	12246.9	21894.9	4075.44	3606.43	13864.4	25386.1	23796.5	Peak Found	Not Found	Not Found	High	High	High
[R].YTKLSDPANWLK.[I]	1xBiotin [K3]	2	4	P19022	P19022 [534-545]	P19022 1xBiotin [K536]	Cadherin-2 OS=Homo sapiens OX=9606 GN=CDH2 PE=1 SV=4	1	1661.84	1.742	5.651	5.43	0.103113	0.00390224	0.0423911	28.8	48.3	50.2	272.7	24.3	17.2	23.5	39.4	17.4	42.1	166	41	40.3	222.4	211.3	355.1	2973.77	2112.84	2881.85	4824.44	2129.44	5165.98	20348.3	5020.21	4942.86	27261	25894.3	43525.9	Not Found	Not Found	Not Found	Not Found	Not Found	Not Found
[K].TIGGGDDSFNTFFSETGAGKHVPR.[A]	1xBiotin [K20]	8	3	P68363	P68363 [41-64]	P68363 1xBiotin [K60]	Tubulin alpha-1B chain OS=Homo sapiens OX=9606 GN=TUBA1B PE=1 SV=1	1	2723.25	0.789	2.724	4.985	0.983731	0.769633	0.437825	55.8	80.6	44	219.5	47.3	56.3	46.6	56.3	68.3	163.1	222.9	27	37.3	186	83.3	205.7	3949.18	4701.43	3889.7	4704.22	5701.15	13614.7	18609.3	2253.08	3115.13	15529.7	6951.71	17173.9	Not Found	Not Found	Not Found	Not Found	Peak Found	High
[R].FLEQQNKMLETK.[W]	1xBiotin [K7]; 1xOxidation [M8]	2	6	P05787	P05787 [111-122]	P05787 1xBiotin [K117]	Keratin, type II cytoskeletal 8 OS=Homo sapiens OX=9606 GN=KRT8 PE=1 SV=7	1	1750.85	1.382	1.555	4.886	0.666343	0.969464	0.281146	29.7	128.9	41	200.4	15.3	25.1	30.6	109.2	170.9	94.2	227.6	34.7	13.1	138.6	171	169.7	2558.2	4212.06	5134.55	18296.4	28635.8	15780.8	38130.2	5821.21	2193.81	23218.1	28656.8	28441.9	Not Found	Not Found	Not Found	Peak Found	Peak Found	High
[R].KTVTAMDVVYALK.[R]	1xBiotin [K1]; 1xOxidation [M6]	1	2	P62805	P62805 [80-92]	P62805 1xBiotin [K80]	Histone H4 OS=Homo sapiens OX=9606 GN=H4C1 PE=1 SV=2	1	1680.87	0.795	2.83	4.13	0.99884	0.0827606	0.134536	64.1	74.4	51	210.5	69.6	49.3	58.9	31.6	68.3	71.1	187.7	46.8	28	166.3	229.1	193.3	5169	3662.69	4372.55	2349.2	5071.98	5279.94	13940.7	3474.85	2078.89	12345.8	17011.4	14352.5	Not Found	Not Found	Not Found	Not Found	Not Found	Not Found
[R].YKSYSPYDMLESIR.[K]	1xBiotin [K2]; 1xOxidation [M9]	3	1	P07355	P07355 [232-245]	P07355 1xBiotin [K233]	Annexin A2 OS=Homo sapiens OX=9606 GN=ANXA2 PE=1 SV=2	1	1993.9	0.901	4.732	3.698	0.985995	0.0713782	0.194853	67.3	47.4	60.7	224.5	90.2	35.4	66.5	46.8	40.6	67.8	136.6	40.1	59.9	221.5	86.6	307.9	4796.74	1884.57	3535.17	2490.5	2161.54	3605.34	7268.46	2132.72	3186.21	11784.1	4607.69	16378.1	Not Found	Not Found	Not Found	Not Found	Not Found	Not Found
[K].LKPEDITQIQPQQLVLR.[L]	1xBiotin [K2]	5	2	P05556	P05556 [106-122]	P05556 1xBiotin [K107]	Integrin beta-1 OS=Homo sapiens OX=9606 GN=ITGB1 PE=1 SV=2	0	2245.24	0.89	1.759	3.484	0.900258	0.0369142	0.000260664	59.2	104.4	52.7	183.6	54.9	48.5	74.8	92.6	126.6	96.8	43.3	67.8	48.8	214	170.2	161.7	3706.22	3273.67	5048.81	6248.27	8546.45	6531.67	2920.61	4575.28	3296.93	14445.1	11486.1	10913.7	Not Found	Not Found	Not Found	Peak Found	High	Peak Found
[R].KDLYANTVLSGGTTMYPGIADR.[M]	1xBiotin [K1]; 1xOxidation [M15]	2	7	P60709	P60709 [291-312]	P60709 1xBiotin [K291]	Actin, cytoplasmic 1 OS=Homo sapiens OX=9606 GN=ACTB PE=1 SV=1	1	2585.24	1.288	1.347	3.444	0.644495	0.937077	0.226675	39.9	131.5	51.4	177.1	32.5	34.6	42	114	107.7	139.3	195.3	26.1	44.6	134	176.2	153.7	3767.34	4013.43	4866.92	13217.4	12481.5	16139.8	22636.7	3019.29	5170.8	15524.5	20425.4	17807.2	Not Found	Not Found	Not Found	High	High	Peak Found
[R].MQKEITALAPSTMK.[I]	1xBiotin [K3]; 2xOxidation [M1; M13]	7	5	P60709	P60709 [313-326]	P60709 1xBiotin [K315]	Actin, cytoplasmic 1 OS=Homo sapiens OX=9606 GN=ACTB PE=1 SV=1	1	1806.88	5.421	1.299	3.427	0.581949	0.993319	0.605757	10.2	145.6	55.2	189.1	99.7	7.7	8.3	124.8	116.6	119.2	217.1	45.2	15.5	132.7	158.5	154.8	55613.7	4297.38	4645.2	69610.4	64994.3	66451.9	121068	25183.7	8643.56	73970.7	88359.8	86312.8	Peak Found	Not Found	Peak Found	High	Peak Found	Peak Found
[K].VGVGKVIR.[G]	1xBiotin [K5]	1	2	Q00688	Q00688 [166-173]	Q00688 1xBiotin [K170]	Peptidyl-prolyl cis-trans isomerase FKBP3 OS=Homo sapiens OX=9606 GN=FKBP3 PE=1 SV=1	1	1053.62	0.137	0.548	3.425	0.0107732	0.303378	0.141873	162.6	139	22.2	76.1	161.4	102.5	165.5	104.5	137.9	194.4	71.6	22.1	18.9	84.1	75.6	61.4	64831.3	41150.2	66470	41986.7	55399.1	78075.8	28772.8	8861.73	7605.25	33778.6	30348.9	24642.5	Peak Found	High	High	Peak Found	Peak Found	Peak Found
[R].GELAIKDANAK.[L]	1xBiotin [K6]	2	1	P05787	P05787 [342-352]	P05787 1xBiotin [K347]	Keratin, type II cytoskeletal 8 OS=Homo sapiens OX=9606 GN=KRT8 PE=1 SV=7	1	1355.7	1.146	2.057	3.409	0.629407	0.573735	0.299663	50.3	95.5	57.6	196.5	49.5	28.9	44.8	77.7	85	112.1	224.1	29.5	51.3	174.9	144.5	177.5	3687.65	2155.74	3335.21	5790.18	6331.96	8352.47	16693.5	2196.15	3821.23	13025.2	10760.1	13222.6	Not Found	Not Found	Not Found	Peak Found	Peak Found	Peak Found
[K].VIPELNGKLTGMAFR.[V]	1xBiotin [K8]; 1xOxidation [M12]	2	19	P04406	P04406 [220-234]	P04406 1xBiotin [K227]	Glyceraldehyde-3-phosphate dehydrogenase OS=Homo sapiens OX=9606 GN=GAPDH PE=1 SV=3	1	1887.98	3.14	0.999	3.383	0.993348	0.999996	0.382195	15.8	167.4	49.5	167.3	140.9	13	11.7	116.6	179.5	138.4	131	40.9	7.6	132.3	138.3	149.9	46267.8	4275.28	3848.15	38285.1	58962.9	45445.9	43046.3	13423.6	2505.13	43459.5	45418.8	49232.6	High	Not Found	Not Found	High	High	High
[R].SGKPAELLKMFGIDR.[D]	1xBiotin [K9]; 1xOxidation [M10]	2	8	P29401	P29401 [595-609]	P29401 1xBiotin [K603]	Transketolase OS=Homo sapiens OX=9606 GN=TKT PE=1 SV=3	1	1903.98	0.231	0.582	3.351	0.849426	0.745371	0.529684	119.8	159.5	27.7	92.9	143.7	122.7	12.3	138.7	163.3	215.4	67.5	28.4	23.8	53.1	95.1	136.1	27264.9	23278.1	2327.88	26318.9	30988.8	40865.9	12800.3	5383.8	4515.03	10074.2	18042.2	25815.8	Peak Found	Peak Found	Not Found	High	High	High
[R].INFDKYHPGYFGK.[V]	1xBiotin [K5]	1	4	P46776	P46776 [43-55]	P46776 1xBiotin [K47]	60S ribosomal protein L27a OS=Homo sapiens OX=9606 GN=RPL27A PE=1 SV=2	1	1811.86	0.325	0.274	3.339	0.713434	0.342592	0.457319	62.8	248.6	20.4	68.2	203.6	54.2	9.8	248.4	192	214.7	44.2	16	17.6	55.8	58.9	84.7	45071.6	12006.6	2170.69	54992.3	42502.9	47537.8	9780.64	3544.24	3906.31	12355.7	13043.1	18750.8	Peak Found	Peak Found	Not Found	High	High	Peak Found
[K].IRDWYQKQGPGPSR.[D]	1xBiotin [K7]	1	1	P08727	P08727 [112-125]	P08727 1xBiotin [K118]	Keratin, type I cytoskeletal 19 OS=Homo sapiens OX=9606 GN=KRT19 PE=1 SV=4	2	1913.94	1.528	1.626	3.296	0.867022	0.540915	0.153242	37.5	116.2	57.3	188.9	48.9	36.2	33.9	45.7	153.8	112.3	151.2	55.4	21.7	182.5	195.4	163.2	4801.96	3562.78	3328.51	4494.58	15113.4	11036.4	14857.2	5442.84	2128.77	17941.6	19203.4	16039.2	Not Found	Not Found	Not Found	Not Found	Peak Found	Peak Found
[K].LLSKTPELNLDQFHDK.[T]	1xBiotin [K4]	3	2	P27824	P27824 [167-182]	P27824 1xBiotin [K170]	Calnexin OS=Homo sapiens OX=9606 GN=CANX PE=1 SV=2	1	2124.08	0.842	1.714	3.191	0.942927	0.455111	0.314114	65.6	102.9	55.2	176.3	45.7	65	58.5	60.2	91.8	96.8	214.9	33.6	49.3	125.1	157.3	201.9	3549.9	5045.86	4546.24	4676.69	7129.24	7516.67	16698.3	2608.93	3828.94	9720.48	12216.5	15685.7	Not Found	Not Found	Not Found	Peak Found	Peak Found	Peak Found
[R].GNIDNNTPYANSFTPPIKAQYVR.[L]	1xBiotin [K18]	2	3	O43854	O43854 [273-295]	O43854 1xBiotin [K290]	EGF-like repeat and discoidin I-like domain-containing protein 3 OS=Homo sapiens OX=9606 GN=EDIL3 PE=1 SV=1	1	2806.36	1.559	1.302	3.173	0.164244	0.835267	0.0958801	35.4	134.4	55.2	175	23.9	40.5	33.4	126.7	175.6	82.6	125.1	46.4	52	116.1	212.6	165	2322.12	3932.36	3240.65	12306.2	17056.5	8025.79	12152.6	4507.86	5050.97	11279	20647.1	16026.4	Not Found	Not Found	Not Found	Peak Found	High	Peak Found
[R].HKMTTLTPAYHAENYSPEDNR.[F]	1xBiotin [K2]; 1xOxidation [M3]	2	5	Q6IA69	Q6IA69 [648-668]	Q6IA69 1xBiotin [K649]	Glutamine-dependent NAD(+) synthetase OS=Homo sapiens OX=9606 GN=NADSYN1 PE=1 SV=3	1	2717.21	1.488	1.03	3.002	0.933541	0.999999	0.223871	35.4	153.6	52.7	158.3	181.5	28.6	26.3	105.6	176.2	124	83.7	12.9	42.5	94.6	196.4	127.7	30880.1	4863.2	4469.72	17965.7	29975.9	21090	14247.3	2195.18	7238.55	16086.8	33405.4	21728.4	Peak Found	Not Found	Not Found	Peak Found	High	High
[K].KHLQDLSGR.[I]	1xBiotin [K1]	1	1	P30533	P30533 [340-348]	P30533 1xBiotin [K340]	Alpha-2-macroglobulin receptor-associated protein OS=Homo sapiens OX=9606 GN=LRPAP1 PE=1 SV=1	1	1279.66	0.05	0.211	2.989	0.000192569	0.00550001	0.475306	209.4	148.7	10.5	31.4	367.8	175.4	185.6	103.1	131.9	132.8	8.5	17.6	9.3	27.8	8.8	31.4	96876	46201.6	48903.9	27161.8	34738.2	34994.1	2247.76	4637.47	2450.98	7325.06	2305.5	8264.04	High	Peak Found	Peak Found	Peak Found	Peak Found	Peak Found
[K].GKLDVQFSGLTKGDAVR.[D]	1xBiotin [K12]	2	8	P21333	P21333 [905-921]	P21333 1xBiotin [K916]	Filamin-A OS=Homo sapiens OX=9606 GN=FLNA PE=1 SV=4	2	2017.05	1.112	1.117	2.943	0.999976	0.996961	0.281265	48.1	141	53.5	157.4	91	43.4	25.2	91.8	127.4	177.4	152.7	48.3	14.4	142.2	141.4	144.7	15082.1	7202.96	4170.79	15225	21116.6	29409.3	25319.8	8010.56	2389.56	23577.9	23443.7	23986.2	Peak Found	High	Not Found	High	Peak Found	Peak Found
[K].MLETKWSLLQQQK.[T]	1xBiotin [K5]	2	4	P05787	P05787 [118-130]	P05787 1xBiotin [K122]	Keratin, type II cytoskeletal 8 OS=Homo sapiens OX=9606 GN=KRT8 PE=1 SV=7	1	1858.96	2.226	1.322	2.909	0.806582	0.967413	0.844208	27.4	134.2	61	177.4	136.1	16.3	22	107.7	138	50.3	244	48.9	28.4	194.1	71.8	142.3	20701.2	2485.87	3344.31	16379.9	21001.6	7658.59	37129.5	7444.99	4318.43	29532.8	10920.1	21654.8	Peak Found	Not Found	Not Found	Peak Found	Peak Found	Peak Found
[K].KLEGQISAR.[Q]	1xBiotin [K1]	3	9	P78380	P78380 [80-88]	P78380 1xBiotin [K80]	Oxidized low-density lipoprotein receptor 1 OS=Homo sapiens OX=9606 GN=OLR1 PE=1 SV=1	1	1227.65	2.267	2.291	2.679	0.931172	0.522867	0.44499	33.4	88.4	75.6	202.6	187.8	31.8	27.2	61.9	92.3	84.2	94.8	56.5	72	192.8	99	199.7	57773.9	9767.53	8361.17	19031.8	28393.2	25882	29160.9	17387.3	22138.2	59306.5	30449.7	61421.8	High	Peak Found	Peak Found	High	Peak Found	High
[K].GMISNLLGKGAVDQLTR.[L]	1xBiotin [K9]; 1xOxidation [M2]	2	3	P05121	P05121 [169-185]	P05121 1xBiotin [K177]	Plasminogen activator inhibitor 1 OS=Homo sapiens OX=9606 GN=SERPINE1 PE=1 SV=1	1	2015.04	0.784	1.553	2.651	0.623658	0.655261	0.139404	76.9	102.9	60.3	159.8	181.1	56.6	63.7	49	85.3	167.6	50	42.8	71.3	113.4	132.4	186.8	8741.21	2730.05	3076.3	2362.76	4116.16	8090.39	2411.12	2064.78	3443.17	5471.89	6392.05	9015.68	Peak Found	Not Found	Not Found	Not Found	Not Found	Peak Found
[RK].EQIKTLNNK.[F]	1xBiotin [K4]	12	6	P04259; P05787; P13647	P04259 [165-173]; P05787 [93-101]; P13647 [170-178]	P04259 1xBiotin [K168]; P05787 1xBiotin [K96]; P13647 1xBiotin [K173]	Keratin, type II cytoskeletal 6B OS=Homo sapiens OX=9606 GN=KRT6B PE=1 SV=5 Keratin, type II cytoskeletal 8 OS=Homo sapiens OX=9606 GN=KRT8 PE=1 SV=7 Keratin, type II cytoskeletal 5 OS=Homo sapiens OX=9606 GN=KRT5 PE=1 SV=3	1	1313.69	1.746	1.725	2.556	0.513978	0.513032	0.345306	40.8	105.6	71.3	182.2	94.8	39.2	28.8	58.8	131.7	101.4	134.6	68.5	57.7	194.7	175	114.8	29726.1	12286.9	9020.95	18419.7	41289.2	31793.5	42188.4	21455.9	18080.6	61014	54837.1	35969.6	High	Peak Found	Peak Found	High	Peak Found	Peak Found
[K].AKFVGDPALVLNDIHK.[K]	1xBiotin [K2]	1	6	Q14118	Q14118 [610-625]	Q14118 1xBiotin [K611]	Dystroglycan 1 OS=Homo sapiens OX=9606 GN=DAG1 PE=1 SV=2	1	1963.05	1.533	1.297	2.504	0.593298	0.884024	0.115999	42.9	126.9	65.7	164.6	33.8	44	41.2	131.8	113.6	121.9	144.8	63.2	26.7	135.3	158.2	185.5	3307.1	4298.25	4027.73	12881.2	11100.2	11919.3	14151.7	6173.62	2607.85	13228.4	15461.5	18130.2	Not Found	Not Found	Not Found	Peak Found	Peak Found	High
[R].ESLTLIVEGKPQIKMTK.[K]	1xBiotin [K]; 1xOxidation [M15]	3	2	Q13740	Q13740 [406-422]	Q13740 1xBiotin [K]	CD166 antigen OS=Homo sapiens OX=9606 GN=ALCAM PE=1 SV=2	1	2157.17	1.086	1.979	2.5	0.402214	0.249267	0.380704	64.8	88.9	70.4	175.9	65.8	61.9	32.3	55.8	85	106.1	173.7	60.8	67.2	114.6	168.1	208.6	5087.72	4787.59	2497.93	4316.38	6568.23	8201.54	13424.6	4703.89	5197.7	8862.3	12995.7	16125	Not Found	Not Found	Not Found	Not Found	Peak Found	Peak Found
[R].FLYLGPFKDSATVR.[I]	1xBiotin [K8]	2	8	P55285	P55285 [358-371]	P55285 1xBiotin [K365]	Cadherin-6 OS=Homo sapiens OX=9606 GN=CDH6 PE=1 SV=1	1	1839.95	1.739	2.142	2.496	0.521653	0.2503	0.300722	43.9	89	76.4	190.7	31.2	37.2	59.8	65.2	75.7	75.4	222.1	64.8	31.3	227.1	161.6	148.6	1998.49	2385.27	3828.51	4176.89	4851.6	4833.57	14226.3	4148.54	2003.08	14548.4	10353.3	9522.2	Not Found	Not Found	Not Found	Not Found	Not Found	Not Found
[R].ITGYIIKYEKPGSPPR.[E]	1xBiotin [K7]	15	1	P02751	P02751 [2021-2036]	P02751 1xBiotin [K2027]	Fibronectin OS=Homo sapiens OX=9606 GN=FN1 PE=1 SV=5	1	2045.09	2.247	1.509	2.443	0.541929	0.891678	0.0729566	32.3	117.6	72.6	177.4	41.8	27.5	23.4	100	100	180.1	72	30.2	61.8	150.9	329.8	82.4	4350.14	2858.28	2427.69	10397.2	10397.1	18722.3	7489.71	3142.65	6422	15688.9	34291.7	8567.41	Not Found	Not Found	Not Found	Peak Found	Peak Found	Peak Found
[K].VEAANVHIDPKFISNGPFK.[D]	1xBiotin [K]	2	19	P55287	P55287 [347-365]	P55287 1xBiotin [K]	Cadherin-11 OS=Homo sapiens OX=9606 GN=CDH11 PE=1 SV=2	1	2309.17	116.463	160.531	2.383	1.06818e-05	3.49052e-06	0.117953	1	1.7	117.4	279.8	0.8	1.8	0.9	1.8	1.6	1	202.6	109.4	47.5	343.2	228.8	260.7	2068.16	4729.01	2528.1	4835.92	4371.23	2579.62	545295	294430	127767	923851	615771	701719	Not Found	Not Found	Not Found	Not Found	Peak Found	Not Found
[K].FHPLHSKIIIIK.[K]	1xBiotin [K]	2	12	P17936	P17936 [165-176]	P17936 1xBiotin [K]	Insulin-like growth factor-binding protein 3 OS=Homo sapiens OX=9606 GN=IGFBP3 PE=1 SV=2	1	1671.98	12.584	6.809	2.339	0.0052106	0.0168679	0.311081	8.5	36.5	106.3	248.7	6	36.3	8.6	32.6	37	57.8	139.2	107.7	73.1	256.3	193.8	251.8	3505.67	21203.2	5003.47	19037.8	21625.1	33781.6	81415.9	62961.3	42763.9	149887	113348	147248	Not Found	High	Not Found	High	Peak Found	Peak Found
[R].LNVFAKPEATEVSPNK.[G]	1xBiotin [K6]	1	2	P50895	P50895 [141-156]	P50895 1xBiotin [K146]	Basal cell adhesion molecule OS=Homo sapiens OX=9606 GN=BCAM PE=1 SV=2	0	1970.01	1.384	2.136	2.289	0.749852	0.6633	0.372909	56.9	84.3	78.7	180.1	69.2	49.6	28	73.5	55.2	190.5	132.5	68.6	40.5	157.1	97.6	237.8	4947.73	3544.98	2005.11	5256.7	3945.11	13617.2	9471.77	4905.57	2893.12	11227.6	6974.5	16997.2	Not Found	Not Found	Not Found	High	Not Found	Peak Found
[R].TFQKWAAVVVPSGEEQR.[Y]	1xBiotin [K4]	1	4	P01889	P01889 [264-280]	P01889 1xBiotin [K267]	HLA class I histocompatibility antigen, B alpha chain OS=Homo sapiens OX=9606 GN=HLA-B PE=1 SV=3	1	2158.07	0.75	2.199	2.276	0.911783	0.038645	0.0248339	94.5	73.4	70.9	161.3	102.3	95.8	52.4	82.4	74.4	65.7	104.3	42.5	71.9	158.7	186.1	163.6	5266.42	4933.15	2699.69	4240.92	3830.35	3381.31	5367.18	2187.71	3700.51	8168.48	9582.95	8421.51	Not Found	Not Found	Not Found	Not Found	Not Found	Not Found
[K].LLQKGIHPTIISESFQK.[A]	1xBiotin [K4]	2	3	P50991	P50991 [123-139]	P50991 1xBiotin [K126]	T-complex protein 1 subunit delta OS=Homo sapiens OX=9606 GN=CCT4 PE=1 SV=4	1	2165.18	1.016	2.388	2.262	0.932664	0.342316	0.185469	75.8	73	77	174.2	74.8	139.6	43.2	65.6	81.8	72	76	117.3	23	171.8	110.6	224.4	10690.5	19962.2	6181.82	9381.01	11691.7	10290.4	10862.7	16776.1	3290.19	24570.6	15812.5	32083.5	Peak Found	Peak Found	Peak Found	High	Peak Found	High
[R].LDPFADGGKTPDPK.[M]	1xBiotin [K9]	1	11	O75533	O75533 [133-146]	O75533 1xBiotin [K141]	Splicing factor 3B subunit 1 OS=Homo sapiens OX=9606 GN=SF3B1 PE=1 SV=3	1	1683.8	0.096	0.45	2.223	0.000229966	0.0641372	0.198974	224.7	106.1	21.5	47.8	122.7	221.1	340.2	86.3	104.4	117	36.9	21.1	17.3	47	48.6	37.3	36193.2	65221.1	100324	25440.2	30790.3	34506.6	10894.1	6235.62	5110.45	13860.6	14341.3	10998.3	Peak Found	High	High	High	High	High
[R].KDAEAWFTSR.[T]	1xBiotin [K1]	1	9	P08727	P08727 [265-274]	P08727 1xBiotin [K265]	Keratin, type I cytoskeletal 19 OS=Homo sapiens OX=9606 GN=KRT19 PE=1 SV=4	1	1436.66	2.616	1.806	2.21	0.169781	0.450374	0.474466	31.7	101.6	83	183.6	88.4	27.4	21	82.4	99	87.6	170.1	71.6	62.1	157.6	174.7	158.2	19975.2	6183.03	4737.6	18629.1	22386.1	19797.7	38444.4	16175.5	14030.4	35610.5	39492.2	35754.8	Peak Found	Peak Found	Not Found	High	High	High
[R].LTEKTVFPLADVSR.[I]	1xBiotin [K4]	2	4	Q9UHN6	Q9UHN6 [1259-1272]	Q9UHN6 1xBiotin [K1262]	Cell surface hyaluronidase OS=Homo sapiens OX=9606 GN=CEMIP2 PE=1 SV=1	1	1801.95	1.538	2.671	2.205	0.24612	0.335893	0.634086	55.6	70.5	85.5	188.4	36.3	64.1	54.6	56.9	136.1	69.3	84	144.3	79.3	206.1	185.2	83.7	2384.09	4216.26	3591.32	3737.77	8949.2	4558.65	5522.51	9488.64	5216.01	13545.4	12175.6	5499.34	Not Found	Not Found	Not Found	Not Found	Peak Found	Not Found
[K].GQPLCVLSAMKMETVVTSPMEGTVR.[K]	1xBiotin [K11]; 1xCarbamidomethyl [C5]	1	3	P11498	P11498 [1134-1158]	P11498 1xBiotin [K1144]	Pyruvate carboxylase, mitochondrial OS=Homo sapiens OX=9606 GN=PC PE=1 SV=2	1	2947.42	1.015	0.662	2.135	0.917463	0.986122	0.282338	53.6	175.7	54.5	116.2	29.5	48.1	58.1	166.1	157.6	62.7	103.8	37.9	48.9	301.4	81.6	104.3	2115.55	3457.12	4173.92	11929.9	11320.5	4506.65	7456.32	2719.06	3509.65	21645.3	5859.53	7491.55	Not Found	Not Found	Not Found	High	Peak Found	Not Found
[R].NYGFQGGQNKYVGTGGIDQKPR.[T]	1xBiotin [K10]	2	4	Q9UHN6	Q9UHN6 [837-858]	Q9UHN6 1xBiotin [K846]	Cell surface hyaluronidase OS=Homo sapiens OX=9606 GN=CEMIP2 PE=1 SV=1	1	2610.25	3.022	3.853	2.09	0.0848166	0.121654	0.612841	33.4	54.7	100.9	210.9	24.4	48.5	25.4	36.7	134	41.6	195.1	76.7	72.8	132.8	251.8	160.2	2615.34	5200.27	2721.12	3936.2	14371.8	4460.48	20928.4	8222.61	7805.6	14244.7	27009.5	17187.1	Not Found	Not Found	Not Found	High	Peak Found	Not Found
[K].EGLELLKTAIGK.[A]	1xBiotin [K7]	2	4	P06733	P06733 [222-233]	P06733 1xBiotin [K228]	Alpha-enolase OS=Homo sapiens OX=9606 GN=ENO1 PE=1 SV=2	1	1497.83	1.506	1.824	2.082	0.760765	0.523405	0.483968	54.3	93.4	81.9	170.4	55.9	41	55.7	143.4	95.7	39.5	176.4	83.8	33.1	185.7	115.3	174.5	3157.57	2316.22	3146.14	8106.84	5408.15	2230.42	9970.63	4739.23	1868.94	10496.9	6518.05	9865.62	Not Found	Not Found	Not Found	Peak Found	Peak Found	Not Found
[KR].AKQDMAR.[LQ]	1xBiotin [K2]; 1xOxidation [M5]	4	9	P05787; P13647	P05787 [363-369]; P13647 [442-448]	P05787 1xBiotin [K364]; P13647 1xBiotin [K443]	Keratin, type II cytoskeletal 8 OS=Homo sapiens OX=9606 GN=KRT8 PE=1 SV=7 Keratin, type II cytoskeletal 5 OS=Homo sapiens OX=9606 GN=KRT5 PE=1 SV=3	1	1061.49	3.961	1.974	2.048	0.0196367	0.63623	0.83203	23.3	95.7	92.2	188.9	34.6	20.6	4.1	68.7	121.3	84.7	194.8	78.9	81.7	135.3	167.3	208.1	23474.1	14005.3	2777.51	46645	82419	57555.2	132374	53601.6	55481.8	91905.2	113632	141368	Peak Found	Peak Found	Not Found	Peak Found	High	High
[K].YEELQSLAGKHGDDLR.[R]	1xBiotin [K10]	2	11	P05787	P05787 [286-301]	P05787 1xBiotin [K295]	Keratin, type II cytoskeletal 8 OS=Homo sapiens OX=9606 GN=KRT8 PE=1 SV=7	1	2056.98	3.331	1.449	2.048	0.12323	0.801692	0.724086	25.2	118.7	84	172	79.7	23.2	6.1	75.7	109.1	121.5	132.5	76.8	77.2	188.8	151.3	158.1	48608	14138.4	3697.54	46142.1	66541.8	74082.8	80770.7	46803.9	47092.7	115146	92259.9	96428.9	Peak Found	High	Not Found	High	High	High
[R].LIGDAAKNQVALNPQNTVFDAK.[R]	1xBiotin [K7]	2	5	P0DMV9	P0DMV9 [50-71]	P0DMV9 1xBiotin [K56]	Heat shock 70 kDa protein 1B OS=Homo sapiens OX=9606 GN=HSPA1B PE=1 SV=1	1	2553.31	0.637	1	2.023	0.83989	0.999928	0.308357	94.9	122.3	60.5	122.3	119.1	100.2	30	129.2	133.8	123	105.4	63.8	14.1	129.2	96.3	156	18002	15147.4	4535.6	19527.1	20226	18587.8	15925.9	9650.32	2123.86	19527.2	14550.3	23574.1	High	Peak Found	Peak Found	Peak Found	High	High
[K].SVADLLGSFEGKR.[R]	1xBiotin [K12]	2	2	Q76M96	Q76M96 [611-623]	Q76M96 1xBiotin [K622]	Coiled-coil domain-containing protein 80 OS=Homo sapiens OX=9606 GN=CCDC80 PE=1 SV=1	1	1604.81	1.124	1.444	1.972	0.829689	0.419098	0.133192	68.1	104.5	76.5	150.9	64.3	44.9	83.3	115.3	81.1	98.8	72.3	60.2	106.8	232.6	97.9	142.6	2959.4	2067.83	3831.16	5303.47	3731.22	4544.22	3327.31	2772.25	4912.18	10702.5	4504.05	6562.29	Not Found	Not Found	Not Found	Not Found	Peak Found	Peak Found
[K].VTQQGLKMVVPGLDGAQIPR.[D]	1xBiotin [K7]; 1xOxidation [M8]	1	2	P49327	P49327 [1152-1171]	P49327 1xBiotin [K1158]	Fatty acid synthase OS=Homo sapiens OX=9606 GN=FASN PE=1 SV=3	1	2349.24	1.307	2.158	1.972	0.823223	0.374912	0.189553	65.8	78.6	86	169.6	82.3	31.1	63.8	60.4	76.2	153	102.4	47.2	83.4	120.8	164.5	214.8	5220.17	1969.66	4046.8	3830.87	4835.23	9702.09	6492.57	2995.84	5289.94	7660.25	10432.9	13624.5	Not Found	Not Found	Not Found	Not Found	Peak Found	Peak Found
[R].TVIIEQSWGSPKVTK.[D]	1xBiotin [K15]	2	3	P10809	P10809 [61-75]	P10809 1xBiotin [K75]	60 kDa heat shock protein, mitochondrial OS=Homo sapiens OX=9606 GN=HSPD1 PE=1 SV=2	1	1899	0.952	1.984	1.966	0.983019	0.140943	0.227613	83.9	79.2	79.9	157	87.9	76.5	55.8	56.6	92.5	72.1	162.6	72.8	44.5	133.4	143	202.2	4816.29	4188.27	3058.32	3100.97	5068.82	3949.4	8906.12	3985.68	2437.68	7306.07	7834.62	11075.1	Not Found	Not Found	Not Found	Not Found	Not Found	Not Found
[R].FFTINPEDGFIKTTKPLDR.[E]	1xBiotin [K12]	2	1	P55287	P55287 [430-448]	P55287 1xBiotin [K441]	Cadherin-11 OS=Homo sapiens OX=9606 GN=CDH11 PE=1 SV=2	1	2465.25	1.483	1.977	1.951	0.832251	0.156868	0.193037	58.5	85.6	86.7	169.2	57.1	102.8	49.2	84.1	83.6	72.4	84.7	94.6	71.9	165.2	88.2	246.2	2717.39	4892.17	2340.48	4003.25	3976.79	3443.33	4028.54	4501.5	3422.84	7860.41	4197.76	11716.3	Not Found	Not Found	Not Found	Not Found	Not Found	Not Found
[K].YTEVLKTHGLLV.[-]	1xBiotin [K6]	1	3	P40429	P40429 [192-203]	P40429 1xBiotin [K197]	60S ribosomal protein L13a OS=Homo sapiens OX=9606 GN=RPL13A PE=1 SV=2	1	1598.86	0.388	1.36	1.945	0.420129	0.95436	0.833596	148.3	82.3	57.5	111.9	47.2	360.3	136.7	35	75.8	94.3	53	107.3	24.8	108.4	103.1	54.1	4158.33	31763.9	12048.3	3088	6684.68	8310.9	4674.02	9457.79	2188.46	9558.54	9090.9	4767.56	Not Found	Peak Found	High	Not Found	Peak Found	Peak Found
[R].AKLEAAIAEAEER.[G]	1xBiotin [K2]	1	10	P08729	P08729 [330-342]	P08729 1xBiotin [K331]	Keratin, type II cytoskeletal 7 OS=Homo sapiens OX=9606 GN=KRT7 PE=1 SV=5	1	1626.82	3.788	1.449	1.927	0.273905	0.931578	0.819024	23.4	117.7	88.5	170.5	106.7	19.2	9.4	90.7	123.4	96.6	194.1	72.6	46.5	168	140	132.9	35444.7	6368.33	3115.92	30140.2	40993.4	32082.8	64486.2	24124	15439.8	55794.2	46492.8	44149.1	Peak Found	Peak Found	Not Found	High	Peak Found	High
[K].KLSSWDQAETPGHTPSLR.[W]	1xBiotin [K1]	1	4	O75533	O75533 [214-231]	O75533 1xBiotin [K214]	Splicing factor 3B subunit 1 OS=Homo sapiens OX=9606 GN=SF3B1 PE=1 SV=3	1	2236.08	0.416	1.629	1.916	0.65085	0.814811	0.584232	148	72.4	61.6	118	38	232.7	140.4	65.1	94.2	68.7	106.5	58.4	37	111.9	77.7	169.4	3393.8	20758.1	12528.3	5804.18	8402.87	6129.63	9497.44	5211.51	3299.2	9984.47	6928.35	15113.9	Not Found	High	High	Peak Found	Peak Found	Peak Found
[K].VEAKFINYVK.[N]	1xBiotin [K4]	2	2	P06748	P06748 [264-273]	P06748 1xBiotin [K267]	Nucleophosmin OS=Homo sapiens OX=9606 GN=NPM1 PE=1 SV=2	1	1436.76	1.385	1.999	1.907	0.998431	0.921795	0.96882	63	83.3	87.3	166.4	74.6	65.2	84.2	98.6	30.8	130.4	39.3	135.1	103.3	197	29.9	211.5	4981.03	4354.48	5621.21	6579.6	2056.44	8704.01	2626.99	9022.3	6898.01	13154.9	1994.56	14118.6	Not Found	Peak Found	Peak Found	Peak Found	Not Found	Peak Found
[R].VKLLLQVQHASK.[Q]	1xBiotin [K2]	3	5	P12236; P12235	P12236 [32-43]; P12235 [32-43]	P12236 1xBiotin [K33]; P12235 1xBiotin [K33]	ADP/ATP translocase 3 OS=Homo sapiens OX=9606 GN=SLC25A6 PE=1 SV=4 ADP/ATP translocase 1 OS=Homo sapiens OX=9606 GN=SLC25A4 PE=1 SV=4	1	1589.92	2.805	2.929	1.904	0.00258554	0.00586362	0.105297	36.5	66.5	102.3	194.7	45.2	28.3	35.2	64.2	99.4	52.8	98.7	85.9	142.6	188	198.5	161.1	4187.02	2625.34	3262.57	5949.67	9209.58	4895.18	9151.09	7963.43	13217.7	17423.7	18398.1	14930.8	Not Found	Not Found	Not Found	Peak Found	Peak Found	Not Found
[K].SKGVPVISVK.[T]	1xBiotin [K2]	4	5	Q15424	Q15424 [569-578]	Q15424 1xBiotin [K570]	Scaffold attachment factor B1 OS=Homo sapiens OX=9606 GN=SAFB PE=1 SV=4	1	1239.71	0.154	0.78	1.896	0.0128333	0.996506	0.576014	219.6	82.3	33.9	64.2	96.2	246.2	271.7	44.9	92.3	99.7	70.7	31.8	38	72	74.5	62	26158.2	66943.4	73875.6	12198	25095.9	27093.5	19212.8	8636.25	10329.3	19586.7	20251.9	16858.4	Peak Found	High	High	Peak Found	Peak Found	Peak Found
[R].DGKLVSESSDVLPK.[-]	1xBiotin [K3]	2	21	P05787	P05787 [470-483]	P05787 1xBiotin [K472]	Keratin, type II cytoskeletal 8 OS=Homo sapiens OX=9606 GN=KRT8 PE=1 SV=7	1	1699.86	2.797	1.482	1.872	0.00779308	0.4314	0.427106	31.8	112.4	89.1	166.7	57.1	30.3	26.8	117.8	107.1	87.8	153.9	84.3	84.8	159.3	132	158.7	19381.6	10286.6	9098.38	39985.7	36333.3	29781.2	52227.5	28614.2	28774.9	54056.5	44807.5	53857.5	High	Peak Found	Peak Found	High	High	High
[K].NKITITNDQNR.[L]	1xBiotin [K2]	1	2	P11021	P11021 [522-532]	P11021 1xBiotin [K523]	Endoplasmic reticulum chaperone BiP OS=Homo sapiens OX=9606 GN=HSPA5 PE=1 SV=2	1	1542.77	2.221	1.618	1.845	0.752372	0.558205	0.274907	40.6	102.9	90.2	166.4	34.3	54.2	40.4	45.9	155.4	102.3	144.2	89.7	23.8	160.7	165.5	183.6	3240.05	5117.97	3810.43	4331.84	14661	9653.6	13604.7	8463.35	2244.02	15166.9	15615.1	17323.9	Not Found	Not Found	Not Found	Peak Found	Peak Found	Peak Found
[K].GVDPKFLR.[N]	1xBiotin [K5]	1	1	P47914	P47914 [34-41]	P47914 1xBiotin [K38]	60S ribosomal protein L29 OS=Homo sapiens OX=9606 GN=RPL29 PE=1 SV=2	1	1157.61	0.604	1.489	1.84	0.450776	0.988413	0.80775	115.6	86.2	69.8	128.4	64.7	85.4	333.5	63.7	37.1	176.3	51.6	81.1	41.1	71.8	94.9	98.8	3594.06	4743.32	18513.5	3538.12	2059.14	9786.2	2863.28	4503.25	2283.79	3984.42	5267.13	5484.44	Not Found	Not Found	High	Not Found	Not Found	Peak Found
[R].LNGDFAQLNLKIK.[F]	1xBiotin [K11]	2	4	P19022	P19022 [657-669]	P19022 1xBiotin [K667]	Cadherin-2 OS=Homo sapiens OX=9606 GN=CDH2 PE=1 SV=4	1	1699.92	1.389	2.323	1.837	0.350749	0.0412376	0.114917	66.2	72.8	92	169	64.7	33.7	80.4	67.8	71.1	81.4	129.7	89.8	59	165.1	150.5	206.8	3962.61	2066.57	4923.82	4155.36	4354.12	4988.92	7948.72	5503.87	3613.14	10113.3	9223.24	12673.1	Not Found	Not Found	Not Found	Not Found	Not Found	Not Found
[K].KDVDAAYMSK.[V]	1xBiotin [K1]; 1xOxidation [M8]	1	4	P08729	P08729 [199-208]	P08729 1xBiotin [K199]	Keratin, type II cytoskeletal 7 OS=Homo sapiens OX=9606 GN=KRT7 PE=1 SV=5	1	1369.61	1.59	1.84	1.802	0.506349	0.653422	0.912857	57	88.8	90.7	163.4	108.7	27.7	45.2	49.8	70.3	136.5	222.9	62	71.8	129.4	119.2	156.5	25431.1	6488.68	10571.7	11648	16463.2	31937.2	52159.8	14501.4	16810.8	30286.1	27905.8	36629.4	Peak Found	Peak Found	Peak Found	Peak Found	Peak Found	High
[R].LLELKLQDNELR.[A]	1xBiotin [K5]	1	2	Q6EMK4	Q6EMK4 [150-161]	Q6EMK4 1xBiotin [K154]	Vasorin OS=Homo sapiens OX=9606 GN=VASN PE=1 SV=1	1	1709.93	1.069	1.296	1.792	0.992498	0.44026	0.121371	73.2	108.2	78.3	140.3	66.6	113.3	63	116.9	98.4	71.6	79.4	71.2	68.4	93	127.5	230.7	2829.9	4814.26	2678.17	4966.31	4181.4	3045.06	3376.25	3024.58	2908	3951.72	5420.04	9804.52	Not Found	Not Found	Not Found	Not Found	Not Found	Not Found
[K].VVGAKVVTNAR.[S]	1xBiotin [K5]	5	10	Q15424	Q15424 [432-442]	Q15424 1xBiotin [K436]	Scaffold attachment factor B1 OS=Homo sapiens OX=9606 GN=SAFB PE=1 SV=4	1	1339.75	0.159	0.694	1.784	0.0125626	0.781167	0.763038	216.4	88.1	34.3	61.2	110.6	221.2	245.4	90.1	96.6	77.3	95.9	35.1	31.4	54.8	62.6	79	16510.4	33021.5	36628.4	13453.3	14423.8	11531.4	14314.2	5236.74	4684.62	8184.48	9340	11791.1	High	High	High	High	High	High
[R].LMDIKSR.[L]	1xBiotin [K5]; 1xOxidation [M2]	1	5	P08727	P08727 [366-372]	P08727 1xBiotin [K370]	Keratin, type I cytoskeletal 19 OS=Homo sapiens OX=9606 GN=KRT19 PE=1 SV=4	1	1104.55	2.673	1.86	1.783	0.612981	0.703864	0.612793	36.4	93.2	97.2	173.3	136.2	28.3	30.9	63.8	79.3	149.6	115	64.3	82.7	147.4	111.5	191.1	38476.8	7980.64	8734.37	18012.8	22391.2	42249.4	32489	18162.8	23346	41636.4	31507	53964.3	Peak Found	Peak Found	Peak Found	High	High	High
[R].EKHALLEGR.[T]	1xBiotin [K2]	1	5	P30533	P30533 [322-330]	P30533 1xBiotin [K323]	Alpha-2-macroglobulin receptor-associated protein OS=Homo sapiens OX=9606 GN=LRPAP1 PE=1 SV=1	1	1278.66	0.075	0.242	1.768	0.000131236	0.0022778	0.332547	228.4	124.4	17.1	30.2	256.6	188.8	153.9	102.9	97.6	277.8	21.7	10.2	14.1	26.6	24.9	24.9	48525.9	35714.6	29105.6	19452.5	18458.7	52528.2	4112.24	1926.59	2666.63	5025.63	4715.69	4711.03	Peak Found	High	High	High	High	High
[R].DWYQKQGPGPSR.[D]	1xBiotin [K5]	1	7	P08727	P08727 [114-125]	P08727 1xBiotin [K118]	Keratin, type I cytoskeletal 19 OS=Homo sapiens OX=9606 GN=KRT19 PE=1 SV=4	1	1644.76	2.458	2.008	1.694	0.0711875	0.211605	0.51007	41.3	85.5	101.4	171.8	82.5	38.1	21.9	109	79	64.5	131	89.5	93.7	158.7	194.3	137.9	15761.1	7282.03	4179.09	20830.7	15100.3	12325	25025.5	17103.1	17897.9	30326.7	37123.2	26355.2	Peak Found	Peak Found	Not Found	High	High	Peak Found
[K].QLEIAHEKLR.[H]	1xBiotin [K8]	1	5	P30533	P30533 [297-306]	P30533 1xBiotin [K304]	Alpha-2-macroglobulin receptor-associated protein OS=Homo sapiens OX=9606 GN=LRPAP1 PE=1 SV=1	1	1462.78	0.156	0.137	1.666	0.0032431	0.0014612	0.5893	120.4	229.4	18.8	31.3	152.8	114.8	89.8	184.5	265.1	218.8	44.8	17.9	12.2	43	29.9	26.5	41501.7	31198.6	24382.6	50114.9	72026.1	59438.1	12160.1	4871.9	3311.44	11673.8	8115.29	7188.87	High	High	Peak Found	High	High	High
[R].FLEQQNKLLETK.[WL]	1xBiotin [K7]	6	7	P08729	P08729 [111-122]	P08729 1xBiotin [K117]	Keratin, type II cytoskeletal 7 OS=Homo sapiens OX=9606 GN=KRT7 PE=1 SV=5	1	1716.9	1.636	1.813	1.664	0.104797	0.509684	0.790721	58.3	87.5	95.4	158.7	76.7	57.8	17.5	86.7	82.9	101.4	147.4	89.1	94.5	157.3	130.3	158.5	15289.4	11510.7	3489.5	17279	16516.6	20194.2	29368.7	17745.2	18827.1	31328.3	25949.1	31571.2	Peak Found	High	Not Found	High	High	High
[K].VKLEAEIATYR.[R]	1xBiotin [K2]	1	13	P05783	P05783 [371-381]	P05783 1xBiotin [K372]	Keratin, type I cytoskeletal 18 OS=Homo sapiens OX=9606 GN=KRT18 PE=1 SV=2	1	1518.8	3.67	1.627	1.66	0.223426	0.379692	0.734712	27.6	103.2	101.2	168	118.1	26	24.6	48.3	97.3	98.5	136.9	95.4	81.9	158.3	143.9	170.8	90162.9	19847.7	18768.8	36886.9	74302.8	75242.1	104570	72845.4	62558.2	120919	109914	130406	High	Peak Found	High	High	High	Peak Found
[K].ANPFGGASHAKGIVLEK.[V]	1xBiotin [K11]	1	6	P62266	P62266 [38-54]	P62266 1xBiotin [K48]	40S ribosomal protein S23 OS=Homo sapiens OX=9606 GN=RPS23 PE=1 SV=3	1	1922	0.42	0.763	1.657	0.0940699	0.778796	0.608666	132.1	120.5	55.5	91.9	122.1	255.8	67.6	111.3	114.6	103.2	76.4	48.5	51.2	84.9	85	79.3	77579.5	162559	42973.3	70755	72840	65583.2	48518.5	30818.1	32560.5	53968.4	53995.3	50414.4	Peak Found	High	Peak Found	Peak Found	Peak Found	Peak Found
[K].KDVDEAYMNK.[V]	1xBiotin [K1]	2	4	P05787	P05787 [198-207]	P05787 1xBiotin [K198]	Keratin, type II cytoskeletal 8 OS=Homo sapiens OX=9606 GN=KRT8 PE=1 SV=7	1	1438.63	1.908	2.688	1.635	0.71987	0.465899	0.968575	55.6	64.6	106.2	173.6	81.8	56.9	54.7	66	88	42.7	108.5	201.3	50.4	220.2	177.4	52.1	4906.17	3410.92	3283.88	3958.2	5277.51	2563.51	6509.18	12077.4	3024.04	13206.3	10640.4	3127.78	Not Found	Not Found	Not Found	Not Found	Not Found	Not Found
[K].VDKGVVPLAGTDGETTTQGLDGLSER.[C]	1xBiotin [K3]	1	1	P09972	P09972 [109-134]	P09972 1xBiotin [K111]	Fructose-bisphosphate aldolase C OS=Homo sapiens OX=9606 GN=ALDOC PE=1 SV=2	1	2841.39	0.843	1.134	1.624	0.999999	0.837054	0.328759	90.5	109.3	76.3	123.9	101.1	75.8	53.1	82.9	134.1	91.5	118.5	63.9	53	103.7	93.6	228.9	4881.21	3657.47	2561.01	4001.29	6469.79	4414.09	5718.28	3082.85	2556.37	5005.69	4516.36	11049.3	Not Found	Not Found	Not Found	Not Found	Peak Found	Peak Found
[K].YKMHLYGLHEGQR.[V]	1xBiotin [K2]; 1xOxidation [M3]	3	5	P22105-1	P22105-1 [1436-1448]; [3014-3026]; [3228-3240]	P22105-1 1xBiotin [K1437]; 1xBiotin [K3015]; 1xBiotin [K3229]	Isoform 3 of Tenascin-X OS=Homo sapiens OX=9606 GN=TNXB	1	1873.88	2.449	1.495	1.621	0.674623	0.985148	0.961046	39.7	105.5	97.2	157.6	188.4	32.3	14.8	69.1	85.8	154.2	79.1	56.4	159.4	128.3	100.9	131.3	38333	6572.68	3011.88	14062.6	17456.6	31359.3	16097.2	11478.8	32419.9	26091	20514.8	26699.1	Peak Found	Peak Found	Not Found	Peak Found	Peak Found	High
[R].AKHHAISAK.[L]	1xBiotin [K2]	3	4	P27824	P27824 [126-134]	P27824 1xBiotin [K127]	Calnexin OS=Homo sapiens OX=9606 GN=CANX PE=1 SV=2	1	1188.63	2.421	1.297	1.613	0.0211984	0.52409	0.828678	38.7	116.5	93.7	151.1	38.6	40.8	14.3	48	136.4	116.2	164.3	91.2	93.4	144.7	150.7	161.4	5132.13	5423.35	1897.28	6382.32	18139	15455.9	21857.4	12132.1	12423.7	19243.4	20044.9	21465.7	Peak Found	Peak Found	Not Found	Peak Found	High	Peak Found
[R].ALKGIGTDEFTLNR.[I]	1xBiotin [K3]	1	1	P12429	P12429 [261-274]	P12429 1xBiotin [K263]	Annexin A3 OS=Homo sapiens OX=9606 GN=ANXA3 PE=1 SV=3	1	1760.9	1.488	2.221	1.598	0.29087	0.03166	0.249667	67.4	72.1	100.3	160.2	76.4	38.4	60.2	44.9	64.5	88.1	138.9	89.6	70.8	143.2	136	248.9	3986.67	2005.29	3142.26	2342.71	3364.53	4595.04	7247.5	4676.48	3694.95	7473.82	7099.45	12990.8	Not Found	Not Found	Not Found	Not Found	Not Found	Not Found
[K].VTKDGVTVAK.[S]	1xBiotin [K3]	2	1	P10809	P10809 [73-82]	P10809 1xBiotin [K75]	60 kDa heat shock protein, mitochondrial OS=Homo sapiens OX=9606 GN=HSPD1 PE=1 SV=2	1	1243.67	1.339	5.896	1.583	0.9766	0.181012	0.650039	83	29.8	111.2	176	112.3	28.2	79.1	28.5	18.2	136	138.3	35.8	106	228.7	167.8	121.1	12205.2	3069.5	8598.53	3091.84	1974.37	14775.9	15032.8	3889.29	11515.9	24851.4	18228.5	13164.4	Peak Found	Not Found	Peak Found	Not Found	Not Found	Peak Found
[R].AKQEELEAALQR.[G]	1xBiotin [K2]	1	1	P08729	P08729 [352-363]	P08729 1xBiotin [K353]	Keratin, type II cytoskeletal 7 OS=Homo sapiens OX=9606 GN=KRT7 PE=1 SV=5	1	1611.82	4.01	1.509	1.582	0.00521312	0.465837	0.527661	25.7	108.1	103.1	163.1	23.9	49.6	24	100.7	122.2	87.9	168.2	96.1	73.3	152	143.9	158.4	2089.15	4338.4	2097.06	8815.3	10694	7697.02	14722.6	8409.23	6412	13302	12592.9	13860.7	Not Found	Not Found	Not Found	Peak Found	Peak Found	Peak Found
[R].YESLKGVDPK.[F]	1xBiotin [K5]	1	22	P47914	P47914 [29-38]	P47914 1xBiotin [K33]	60S ribosomal protein L29 OS=Homo sapiens OX=9606 GN=RPL29 PE=1 SV=2	1	1361.68	0.162	0.306	1.565	7.99127e-05	0.00338993	0.137506	178	147.9	28.9	45.2	152.8	166.6	251.9	138.5	160	119	37.5	27.1	15.8	47.7	42.3	40.8	669137	729773	1.10313e+06	606710	700596	521063	164083	118469	69234.9	208703	185427	178779	High	High	High	High	High	High
[K].TEWLDGKHVVFGK.[V]	1xBiotin [K7]	2	2	P62937	P62937 [119-131]	P62937 1xBiotin [K125]	Peptidyl-prolyl cis-trans isomerase A OS=Homo sapiens OX=9606 GN=PPIA PE=1 SV=2	1	1741.87	2.311	2.954	1.56	0.497923	0.486866	0.632828	49.2	60	113.6	177.2	52.3	71.4	13.7	63.8	63.7	94.1	182.9	120.9	27.2	193.8	188.5	127.6	8712.62	11901.7	2278.26	10630.8	10618.4	15680.4	30472.3	20136.8	4522.76	32275.2	31407.2	21256	Peak Found	Peak Found	Not Found	Peak Found	High	Peak Found
[R].HQGVMVGMGQKDSYVGDEAQSK.[R]	1xBiotin [K11]; 2xOxidation [M5; M8]	6	8	P60709	P60709 [40-61]	P60709 1xBiotin [K50]	Actin, cytoplasmic 1 OS=Homo sapiens OX=9606 GN=ACTB PE=1 SV=1	1	2609.14	3.449	1.766	1.546	0.00662217	0.838415	0.790039	31.2	94.4	107.8	166.6	32.4	27.8	18.9	73.6	209.2	84.1	146.1	96	84.4	107.5	148.5	171.4	4826.72	4142.98	2807.02	10952.8	31133.7	12513.2	21735.3	14290	12563.2	16001	22096.4	25513.8	Not Found	Not Found	Not Found	High	Peak Found	High
[K].KILATPPQEDAPSVDIANIR.[M]	1xBiotin [K1]	2	3	P29401	P29401 [283-302]	P29401 1xBiotin [K283]	Transketolase OS=Homo sapiens OX=9606 GN=TKT PE=1 SV=3	1	2374.24	0.469	0.581	1.541	0.315846	0.249621	0.617488	116.4	144.8	54.6	84.1	194.3	105	37.5	130.7	250.1	130.1	51.4	32.5	49.3	75.9	54.6	88.6	19123.4	10332.4	3690.14	12858.2	24616.7	12799.9	5063.07	3200.13	4848.72	7470.24	5376.63	8714.74	Peak Found	Peak Found	Not Found	High	High	Peak Found
[K].LIKGVIVDK.[D]	1xBiotin [K3]	2	2	P48643	P48643 [224-232]	P48643 1xBiotin [K226]	T-complex protein 1 subunit epsilon OS=Homo sapiens OX=9606 GN=CCT5 PE=1 SV=1	1	1210.72	0.138	1.406	1.531	0.450506	0.999327	0.999987	266.5	40.2	36.9	56.5	23.5	445.1	297.5	63.8	44.8	26.9	41.2	63.9	40.6	65.6	24.1	63	1891.55	35840.2	23955.2	5139.59	3610.56	2162.44	3315.67	5146.06	3269.68	5278.59	1942.09	5075.37	Not Found	High	High	Not Found	Not Found	Not Found
[R].EIDESLIFYKK.[W]	1xBiotin [K10]	4	2	Q13421	Q13421 [310-320]	Q13421 1xBiotin [K319]	Mesothelin OS=Homo sapiens OX=9606 GN=MSLN PE=1 SV=2	1	1610.81	0.748	1.006	1.526	0.714641	0.856793	0.159848	99.4	112.8	74.4	113.5	80.4	95.3	109.1	92	109.6	108.2	67.4	99.4	71.3	168.8	89.8	108.8	3665.36	4344.37	4972.36	4196.53	4995.96	4932.79	3071.16	4530.51	3251.3	7695.04	4092.23	4961.98	Not Found	Not Found	Not Found	Not Found	Peak Found	Not Found
[K].KTFEINPR.[H]	1xBiotin [K1]	2	1	P14625	P14625 [683-690]	P14625 1xBiotin [K683]	Endoplasmin OS=Homo sapiens OX=9606 GN=HSP90B1 PE=1 SV=1	1	1230.63	1.152	1.56	1.517	0.753479	0.117158	0.467539	79.7	89.3	91.8	139.2	79.7	69.8	97.6	54.1	107.8	89.2	85.7	91.8	123	152.8	139.2	109.5	4053.88	3551.11	4966.06	2752.56	5484.16	4539.79	4358.3	4669.49	6256.4	7773.76	7082.4	5571.31	Not Found	Not Found	Not Found	Peak Found	Peak Found	Peak Found
[K].ASHGYGGKFGVEQDR.[M]	1xBiotin [K8]	3	1	Q14247	Q14247 [80-94]	Q14247 1xBiotin [K87]	Src substrate cortactin OS=Homo sapiens OX=9606 GN=CTTN PE=1 SV=2	1	1833.83	0.08	0.305	1.511	0.000279723	0.00571987	0.982312	250	99.5	20.1	30.4	123.1	301	286.4	89.1	126.6	114	23	27.6	22.9	16.2	34.8	35.4	17383.8	42506	40445	12578.8	17878.2	16096.9	3250.44	3897.28	3236.67	2284.08	4911.29	5005.06	Peak Found	High	Peak Found	Peak Found	Peak Found	Peak Found
[K].LMVALAKGR.[R]	1xBiotin [K7]; 1xOxidation [M2]	3	2	P07355	P07355 [170-178]	P07355 1xBiotin [K176]	Annexin A2 OS=Homo sapiens OX=9606 GN=ANXA2 PE=1 SV=2	1	1200.66	2.425	2.067	1.51	0.0137708	0.073681	0.904035	45.1	80	109.5	165.3	48.5	27.1	40.1	49.3	78.6	71	240.1	84.4	97.2	128.1	189	146.7	4716.08	2633.48	3892.4	4786.27	7634.35	6897.08	23332.1	8203.06	9440.16	12441.7	18362.2	14255.1	Not Found	Not Found	Not Found	Not Found	Peak Found	Peak Found
[R].LKVGLQVVAVK.[A]	1xBiotin [K2]	1	1	P10809	P10809 [291-301]	P10809 1xBiotin [K292]	60 kDa heat shock protein, mitochondrial OS=Homo sapiens OX=9606 GN=HSPD1 PE=1 SV=2	1	1379.84	2.165	1.83	1.507	0.0961056	0.703203	0.968117	48.7	86.9	105.5	159	87	47.9	15.9	80.9	107.1	85.4	147.2	103.8	101.8	100.2	166.3	156.4	10962	6039.27	2006.28	10192.3	13496.5	10766.4	18550.5	13073.3	12832.6	12630.3	20950.3	19706.6	Peak Found	Peak Found	Not Found	Peak Found	High	Peak Found
[-].MASLTVKAYLLGK.[E]	1xBiotin [K7]; 1xMet-loss+Acetyl [N-Term]	1	2	Q13501	Q13501 [1-13]	Q13501 1xBiotin [K7]; 1xMet-loss+Acetyl [N-Term]	Sequestosome-1 OS=Homo sapiens OX=9606 GN=SQSTM1 PE=1 SV=1	1	1531.86	0.755	1.746	1.499	0.775435	0.178077	0.200814	113.2	73.3	85.4	128.1	124.2	67.7	114.6	120.1	74.3	46.8	86.6	88.7	58.4	117.3	171.7	129.7	5216.06	2843.74	4815.02	5045.91	3121.02	1964.47	3635.94	3724.25	2452.4	4925.09	7211.1	5449.55	Not Found	Not Found	Not Found	Not Found	Peak Found	Not Found
[R].SPAKTIAPQNAPR.[D]	1xBiotin [K4]	4	6	Q9NYF8	Q9NYF8 [300-312]	Q9NYF8 1xBiotin [K303]	Bcl-2-associated transcription factor 1 OS=Homo sapiens OX=9606 GN=BCLAF1 PE=1 SV=2	1	1576.83	0.612	1.649	1.476	0.769746	0.892093	0.819241	130.5	71.6	79.9	118	68.1	115.2	168.9	61.8	63.2	144.6	139.5	48.1	70.6	121.5	94.3	104.2	12747.5	21577.1	31621.2	11573.9	11829.1	27081.1	26127.1	9005.57	13212.6	22744	17665	19508	Peak Found	High	High	Peak Found	High	Peak Found
[R].LDVPQNLMFGKWK.[Y]	1xBiotin [K]; 1xOxidation [M8]	3	2	Q13740	Q13740 [45-57]	Q13740 1xBiotin [K]	CD166 antigen OS=Homo sapiens OX=9606 GN=ALCAM PE=1 SV=2	1	1817.91	1.775	1.271	1.456	0.0981293	0.760464	0.650262	54.1	110	96	139.8	81.1	43.9	52.9	96	112.5	107.6	151.4	93.9	72.1	136.9	136.8	114.7	4202.39	2274.59	2740.98	4969.65	5828.85	5575.06	7844.08	4865.84	3734.87	7091.73	7085.71	5938.35	Not Found	Not Found	Not Found	High	High	Peak Found
[K].DYKTGFGGK.[F]	1xBiotin [K3]	1	2	Q14247	Q14247 [264-272]	Q14247 1xBiotin [K266]	Src substrate cortactin OS=Homo sapiens OX=9606 GN=CTTN PE=1 SV=2	1	1198.56	0.181	0.814	1.452	0.116942	0.903265	0.926978	226.3	73.1	41	59.5	49.4	243.7	299.9	62.1	127.5	78.8	64.3	39.7	44.2	56.1	70.3	64.1	3275.93	16171.7	19893.9	4118.51	8458.69	5226.88	4264.07	2632.61	2929.63	3722.8	4666.69	4253.95	Not Found	High	High	Not Found	Peak Found	Not Found
[R].DLYDAGVKR.[K]	1xBiotin [K8]	2	6	P07355	P07355 [197-205]	P07355 1xBiotin [K204]	Annexin A2 OS=Homo sapiens OX=9606 GN=ANXA2 PE=1 SV=2	1	1262.62	2.555	1.681	1.422	0.0395982	0.188972	0.865677	42.8	92.5	109.3	155.4	75.8	24.2	42.2	50.9	93.5	91.3	167.2	93.2	107.9	130.3	170.1	153.4	11658.9	3712.84	6493.05	7816.66	14375.3	14028.9	25704.4	14326.7	16587	20031.8	26140.2	23584.1	Peak Found	Not Found	Peak Found	High	Peak Found	Peak Found
[K].FDLMYAKR.[A]	1xBiotin [K7]; 1xOxidation [M4]	12	4	P68363	P68363 [395-402]	P68363 1xBiotin [K401]	Tubulin alpha-1B chain OS=Homo sapiens OX=9606 GN=TUBA1B PE=1 SV=1	1	1285.61	2.675	4.092	1.418	0.0166205	0.00937968	0.693236	47.6	44.2	127.5	180.7	45.6	29.7	56	37.2	42.2	83.5	121.9	107.5	149.3	118.4	235.8	172.8	4309.33	2807.3	5295.13	3518.7	3994.77	7895.87	11527.4	10164.9	14121.9	11199.4	22299.8	16345.1	Not Found	Not Found	Not Found	Not Found	Not Found	Peak Found
[K].FASFIDKVR.[F]	1xBiotin [K7]	21	19	P08729; P04259; P05787; P13647	P08729 [102-110]; P04259 [174-182]; P05787 [102-110]; P13647 [179-187]	P08729 1xBiotin [K108]; P04259 1xBiotin [K180]; P05787 1xBiotin [K108]; P13647 1xBiotin [K185]	Keratin, type II cytoskeletal 7 OS=Homo sapiens OX=9606 GN=KRT7 PE=1 SV=5 Keratin, type II cytoskeletal 6B OS=Homo sapiens OX=9606 GN=KRT6B PE=1 SV=5 Keratin, type II cytoskeletal 8 OS=Homo sapiens OX=9606 GN=KRT8 PE=1 SV=7 Keratin, type II cytoskeletal 5 OS=Homo sapiens OX=9606 GN=KRT5 PE=1 SV=3	1	1308.68	2.829	1.946	1.405	0.106174	0.334142	0.770387	40.6	83	114.9	161.5	86.2	37.6	14.4	61.6	76.8	94	158.2	106.4	75.2	141.4	149.5	198.6	67130.8	29269.4	11174.2	47979	59810.3	73131.1	123169	82808.2	58544.7	110076	116361	154616	High	High	Peak Found	High	High	High
[K].LNQLWEKAQR.[L]	1xBiotin [K7]	1	2	P30533	P30533 [59-68]	P30533 1xBiotin [K65]	Alpha-2-macroglobulin receptor-associated protein OS=Homo sapiens OX=9606 GN=LRPAP1 PE=1 SV=1	1	1511.78	0.118	0.253	1.394	6.05874e-05	0.0011313	0.638923	206.7	134.8	24.4	34	221.2	181.2	199	96.5	179.7	129.7	39.1	23.5	22.1	32.8	28.7	46.4	20871.7	17097.7	18772.2	9107.1	16956.2	12239	3689.44	2216.9	2082.52	3090.91	2703.46	4379.73	Peak Found	Peak Found	High	Peak Found	High	Peak Found
[R].VLVTGAGKGIGR.[G]	1xBiotin [K8]	1	3	Q7Z4W1	Q7Z4W1 [10-21]	Q7Z4W1 1xBiotin [K17]	L-xylulose reductase OS=Homo sapiens OX=9606 GN=DCXR PE=1 SV=2	1	1353.77	0.068	1.23	1.386	0.0315273	0.976199	0.959856	322.7	24.8	22	30.5	42.4	481.6	395.5	32.6	24.3	30.4	25.2	27	30.9	29.6	43.1	37.4	4850.01	55132.4	45274.9	3736.82	2783.07	3478.9	2880.65	3085.73	3540.16	3390.88	4928.95	4277.31	Not Found	High	High	Not Found	Not Found	Not Found
[R].SWTAADMAAQITKR.[K]	1xBiotin [K13]	3	2	P04439	P04439 [156-169]	P04439 1xBiotin [K168]	HLA class I histocompatibility antigen, A alpha chain OS=Homo sapiens OX=9606 GN=HLA-A PE=1 SV=2	1	1775.86	2.688	2.358	1.384	0.378146	0.113729	0.273536	44.5	70.2	119.7	165.6	44.4	56.4	37.2	70.1	78.9	55.4	119.5	161.9	32.7	221.2	165.4	156.8	2520.37	3198.69	2111.09	3976.05	4476.59	3141.26	6775.89	9183.05	1852.19	12542.9	9377.43	8890.74	Not Found	Not Found	Not Found	High	Peak Found	Not Found
[K].TAASAPANVSKGTTPLAPPPKPVR.[R]	1xBiotin [K11]	4	4	Q96D71	Q96D71 [681-704]	Q96D71 1xBiotin [K691]	RalBP1-associated Eps domain-containing protein 1 OS=Homo sapiens OX=9606 GN=REPS1 PE=1 SV=3	1	2554.38	0.103	0.226	1.365	0.000372368	0.0038439	0.969419	214.2	133.6	22.1	30.2	153.5	212	284.7	132.2	96.6	156.1	21.9	16.4	39.6	29.8	17.8	39.5	18051.7	24920.8	33474.4	15544.5	11357.4	18350.7	2569.61	1926.22	4653.5	3508.51	2089.57	4642.61	Peak Found	High	High	High	Peak Found	High
[K].VIATKVLGTVK.[W]	1xBiotin [K5]	4	10	P16989; P67809	P16989 [86-96]; P67809 [54-64]	P16989 1xBiotin [K90]; P67809 1xBiotin [K58]	Y-box-binding protein 3 OS=Homo sapiens OX=9606 GN=YBX3 PE=1 SV=4 Y-box-binding protein 1 OS=Homo sapiens OX=9606 GN=YBX1 PE=1 SV=3	1	1354.81	0.239	0.269	1.362	0.0281263	0.0153867	0.993906	144	174.6	34.4	46.9	254	135	64	141.5	189.8	163.7	60	32.3	30.9	44	49.2	35.5	22128.3	11759.7	5577.71	12327.3	16533.8	14261.4	5222.95	2812.24	2690.62	3831.19	4288.74	3093.25	High	High	Peak Found	High	High	High
[R].KLAVNMVPFPR.[L]	1xBiotin [K1]; 1xOxidation [M6]	11	1	P07437; P68371	P07437 [252-262]; P68371 [252-262]	P07437 1xBiotin [K252]; P68371 1xBiotin [K252]	Tubulin beta chain OS=Homo sapiens OX=9606 GN=TUBB PE=1 SV=2 Tubulin beta-4B chain OS=Homo sapiens OX=9606 GN=TUBB4B PE=1 SV=1	1	1513.8	1.29	1.348	1.36	0.937266	0.326309	0.410624	74.8	97.4	96.5	131.3	51.9	73.4	112.8	110.3	95.5	55.9	126.7	57.7	94.7	128.7	126.9	165.4	2379.64	3364.26	5175	5059.6	4381.41	2565.05	5810.89	2644.8	4341.18	5904.15	5820.77	7584.84	Not Found	Not Found	Not Found	Not Found	Not Found	Not Found
[K].TELHGKMISVEK.[A]	1xBiotin [K6]; 1xOxidation [M7]	4	1	Q15424	Q15424 [470-481]	Q15424 1xBiotin [K475]	Scaffold attachment factor B1 OS=Homo sapiens OX=9606 GN=SAFB PE=1 SV=4	1	1613.8	0.228	0.513	1.358	0.0231669	0.778505	0.615727	186.8	112.8	42.6	57.8	113.6	192.2	208.4	69.2	118.5	116	87.9	26.8	43.8	59.5	57.4	106.6	11830.3	20008.3	21693.4	7204.62	12334.7	12076.2	9147.49	2793.41	4561.54	6194.32	5975.85	11096	Peak Found	High	Peak Found	Peak Found	Peak Found	Peak Found
[K].KFYEQFSK.[N]	1xBiotin [K1]	2	1	P07900	P07900 [436-443]	P07900 1xBiotin [K436]	Heat shock protein HSP 90-alpha OS=Homo sapiens OX=9606 GN=HSP90AA1 PE=1 SV=5	1	1302.62	1.455	2.199	1.347	0.487533	0.13709	0.606101	75.4	67.2	109.7	147.8	99.4	64.9	45.3	57.9	56.2	112.8	141.4	94.4	78	119	203.5	127.2	4526.68	2955.17	2060.48	2633.97	2560.91	5134.12	6439.94	4298.77	3550.08	5416.04	9265.51	5791.96	Not Found	Not Found	Not Found	Not Found	Not Found	Not Found
[-].MKFNPFVTSDR.[S]	1xBiotin [K2]; 1xOxidation [M1]	2	5	P61254	P61254 [1-11]	P61254 1xBiotin [K2]	60S ribosomal protein L26 OS=Homo sapiens OX=9606 GN=RPL26 PE=1 SV=1	1	1583.73	0.097	1.526	1.319	0.406835	0.948546	0.98903	305.9	25.6	29.6	39	15	469.2	370.4	31	41.1	20.1	28.7	35.8	43.4	68.9	29.3	47.2	1973.98	61917.3	48878.8	4084.8	5417.08	2655.96	3781.29	4723.44	5724.04	9090.24	3865.68	6231.71	Not Found	High	High	Peak Found	Peak Found	Not Found
[K].ETQKSIYYITGESK.[E]	1xBiotin [K4]	1	1	P08238	P08238 [478-491]	P08238 1xBiotin [K481]	Heat shock protein HSP 90-beta OS=Homo sapiens OX=9606 GN=HSP90AB1 PE=1 SV=4	1	1872.9	0.365	1.54	1.316	0.316033	0.644345	0.762358	185.3	57.9	67.7	89.1	53	177.9	300.6	83.2	55.5	38.4	90.7	65	40	132.4	85.5	77.8	3054.81	10252.5	17329	4795.13	3200.4	2210.93	5230.06	3745.9	2308.14	7630.57	4927.84	4482.22	Not Found	High	Peak Found	Not Found	Not Found	Not Found
[R].AQLLLKATPEDNGR.[S]	1xBiotin [K6]	1	8	P05362	P05362 [354-367]	P05362 1xBiotin [K359]	Intercellular adhesion molecule 1 OS=Homo sapiens OX=9606 GN=ICAM1 PE=1 SV=2	1	1751.91	1.855	1.594	1.312	0.00901424	0.10399	0.865247	58.7	89.6	108.8	142.8	58.2	58.3	56.4	66.8	88.9	109.3	158.5	94.7	107.9	113.2	146.3	141.6	7345.02	7355.63	7115.55	8432.45	11221.4	13805.7	20016.2	11962.9	13627	14289.4	18471.6	17883.6	Peak Found	High	Peak Found	High	Peak Found	Peak Found
[R].SWTAADMAAQITKR.[K]	1xBiotin [K13]; 1xOxidation [M7]	3	12	P04439	P04439 [156-169]	P04439 1xBiotin [K168]	HLA class I histocompatibility antigen, A alpha chain OS=Homo sapiens OX=9606 GN=HLA-A PE=1 SV=2	1	1791.85	6.74	1.446	1.301	0.0115343	0.790269	0.916284	17.7	107.5	119.4	155.4	63.5	16.1	12.8	88.5	97.8	129.1	134.2	108.7	106	128.6	141.4	173.4	14870.1	3773.54	2990.99	20717.8	22881.6	30225	31409.9	25432.5	24804.3	30108.8	33089.1	40588.3	Peak Found	Not Found	Not Found	High	High	High
[K].KQSLENFLSR.[F]	1xBiotin [K1]	2	1	Q76M96	Q76M96 [765-774]	Q76M96 1xBiotin [K765]	Coiled-coil domain-containing protein 80 OS=Homo sapiens OX=9606 GN=CCDC80 PE=1 SV=1	1	1447.74	2.512	1.897	1.298	0.270597	0.733715	0.921832	47.1	81	118.3	153.6	42.3	69.8	34.7	72.8	58.2	157.7	48.9	106.3	210.6	146.3	114.3	138	2300.82	3792.21	1888.22	3954.41	3163.57	8568.71	2658.89	5780.01	11448.6	7951.86	6212.6	7500.51	Not Found	Not Found	Not Found	Peak Found	Not Found	Peak Found
[R].IVDGKVVSETNDTK.[V]	1xBiotin [K5]	1	7	P05783	P05783 [413-426]	P05783 1xBiotin [K417]	Keratin, type I cytoskeletal 18 OS=Homo sapiens OX=9606 GN=KRT18 PE=1 SV=2	1	1730.86	6.186	1.443	1.296	0.00362877	0.470149	0.713701	19.3	107.1	119.2	154.5	17.4	41.7	17.3	120.5	96.4	79.6	177.3	72.7	107.3	197.3	139.1	133.3	1884.95	4527.99	1884.04	13095.2	10474.1	8649.44	19264	7898.97	11661.1	21427.8	15110.4	14477.3	Not Found	Not Found	Not Found	High	Peak Found	Peak Found
[K].YKMHLYGLHEGR.[R]	1xBiotin [K2]; 1xOxidation [M3]	3	2	P22105-1	P22105-1 [2159-2170]; [2475-2486]; [2586-2597]; [2800-2811]	P22105-1 1xBiotin [K2160]; 1xBiotin [K2476]; 1xBiotin [K2587]; 1xBiotin [K2801]	Isoform 3 of Tenascin-X OS=Homo sapiens OX=9606 GN=TNXB	1	1745.83	0.769	0.834	1.295	0.87438	0.984203	0.997973	101.1	120.7	77.7	100.6	143.9	87.9	22.3	78.8	104.9	144.2	65.7	203.9	67.5	87.4	135	58.5	28756.5	17564	4450.26	15742.4	20964.6	28824.1	13137.4	40761.5	13498.2	17475.1	26974.8	11694.9	Peak Found	Peak Found	Not Found	Peak Found	Peak Found	Peak Found
[K].NSTFSEIFKK.[E]	1xBiotin [K9]	2	1	P29401	P29401 [344-353]	P29401 1xBiotin [K352]	Transketolase OS=Homo sapiens OX=9606 GN=TKT PE=1 SV=3	1	1426.7	0.402	1.109	1.294	0.457187	1	0.970975	167.2	78.5	67.3	87	32.8	471.4	130.6	47.4	61.3	98.5	75.2	52.5	33.1	59.5	68	69.7	2152.72	30945.2	8575.8	3109.37	4026.74	6464.4	4939.35	3450.01	2172.54	3905.82	4465.03	4575.29	Not Found	High	Peak Found	Peak Found	Not Found	Peak Found
[R].ISVYYNEATGGKYVPR.[A]	1xBiotin [K12]	1	13	P07437	P07437 [47-62]	P07437 1xBiotin [K58]	Tubulin beta chain OS=Homo sapiens OX=9606 GN=TUBB PE=1 SV=2	1	2043	5.885	1.338	1.291	0.0314082	0.996462	0.624951	19.8	112.7	116.7	150.8	8	18.7	23.5	103.9	200.9	106.3	167.7	110.2	28.2	154.4	135.9	142.3	1972.01	4619.75	5788.26	25624.9	49559.1	26235.7	41359.4	27189.3	6964.81	38090	33521.4	35112.7	Not Found	Not Found	Peak Found	High	High	High
[K].IKTLFPLIEAK.[K]	1xBiotin [K2]	1	7	P13010	P13010 [533-543]	P13010 1xBiotin [K534]	X-ray repair cross-complementing protein 5 OS=Homo sapiens OX=9606 GN=XRCC5 PE=1 SV=3	1	1498.87	0.887	1.285	1.29	0.893675	0.69895	0.782219	102	90.8	90.5	116.7	46.4	245	96.6	55.2	86.1	91.1	86	69.5	85.7	117.8	110.6	110	7117.44	37593	14828.2	8473.77	13203.7	13978.7	13202.4	10658.7	13154.3	18076.4	16965	16870.2	Peak Found	High	High	Peak Found	High	Peak Found
[K].VLGTVKWFNVR.[N]	1xBiotin [K6]	4	3	P16989; P67809	P16989 [91-101]; P67809 [59-69]	P16989 1xBiotin [K96]; P67809 1xBiotin [K64]	Y-box-binding protein 3 OS=Homo sapiens OX=9606 GN=YBX3 PE=1 SV=4 Y-box-binding protein 1 OS=Homo sapiens OX=9606 GN=YBX1 PE=1 SV=3	1	1544.84	1.811	0.42	1.259	0.748179	0.0397919	0.670859	38	206.4	68.9	86.7	72.1	36.8	38.5	145.1	208.9	256.4	42.8	75.6	69.7	106.8	59.3	87.8	4216.82	2151.29	2251.16	8482.64	12214.7	14991.8	2501.5	4421.38	4076.61	6245.94	3466.94	5133.23	Not Found	Not Found	Not Found	High	High	High
[R].GDGTGGKSIYGER.[F]	1xBiotin [K7]	1	7	P23284	P23284 [110-122]	P23284 1xBiotin [K116]	Peptidyl-prolyl cis-trans isomerase B OS=Homo sapiens OX=9606 GN=PPIB PE=1 SV=2	1	1522.7	0.635	1.123	1.256	0.585597	0.95005	0.996925	127.3	90.4	80.8	101.5	137.3	104.7	130	61.1	100.1	92.3	78.5	82.6	133.7	70	103.7	106.1	17978.3	13709.3	17026.5	8003.7	13107.6	12093.4	10284.6	10815.2	17505.6	9174.12	13579.3	13892.2	Peak Found	High	High	High	High	Peak Found
[R].GKLLATQTAAELSK.[N]	1xBiotin [K2]	1	2	P56181-2	P56181-2 [65-78]	P56181-2 1xBiotin [K66]	Isoform 2 of NADH dehydrogenase [ubiquinone] flavoprotein 3, mitochondrial OS=Homo sapiens OX=9606 GN=NDUFV3	1	1656.9	0.765	1.041	1.251	0.346224	0.899205	0.945031	109.8	101	84	105.1	97.9	250.2	93.6	90	96.6	50.9	96.3	69.2	74.9	108.1	78.6	93.7	4340.89	11098	4152.71	3990.33	4284.36	2258.16	4273.05	3068.48	3321.17	4793.6	3486.16	4155.38	Not Found	High	High	Not Found	Not Found	Not Found
[K].YKFLLFGIQDGK.[R]	1xBiotin [K2]	3	1	P22105-1	P22105-1 [1641-1652]	P22105-1 1xBiotin [K1642]	Isoform 3 of Tenascin-X OS=Homo sapiens OX=9606 GN=TNXB	1	1654.87	1.637	1.048	1.25	0.67342	0.998649	0.458415	60.3	117.7	98.7	123.4	51.5	99.5	59.3	139.8	112	115.7	108.9	59.1	97.1	100.1	121.3	135.6	1958.79	3780.96	2253.68	5312.58	4256.44	4397.16	4137.93	2247.47	3688.65	3804.8	4610.3	5153.22	Not Found	Not Found	Not Found	Not Found	Not Found	Not Found
[K].KLEDGPK.[F]	1xBiotin [K1]	2	2	P68104	P68104 [386-392]	P68104 1xBiotin [K386]	Elongation factor 1-alpha 1 OS=Homo sapiens OX=9606 GN=EEF1A1 PE=1 SV=1	1	1012.51	2.372	2.161	1.249	0.0139636	0.0108387	0.891834	51.9	71.2	123.2	153.8	52.2	67.9	52.3	46.7	71.6	74.6	176.7	93.2	124	167.1	119	154.8	14112.4	18364.6	14141.3	12624.8	19383.3	20184.8	47804.2	25209.5	33547.3	45196.5	32189.5	41887.9	Peak Found	Peak Found	Peak Found	Peak Found	Peak Found	Peak Found
[K].LDVQFSGLTKGDAVR.[D]	1xBiotin [K10]	2	15	P21333	P21333 [907-921]	P21333 1xBiotin [K916]	Filamin-A OS=Homo sapiens OX=9606 GN=FLNA PE=1 SV=4	1	1831.94	0.644	1.033	1.245	0.917179	0.695734	0.69089	124.2	96.4	79.9	99.5	116.3	115.6	77.2	89.7	83	93.5	74.4	127.3	73.1	164.8	92.7	92.2	34476.2	34263.2	22882.7	26589.6	24608.1	27710.1	22052.9	37730.6	21670	48821.8	27461.3	27331.1	High	High	High	High	High	High
[R].LVKGPDPSSPAFR.[I]	1xBiotin [K3]	1	6	P07996	P07996 [48-60]	P07996 1xBiotin [K50]	Thrombospondin-1 OS=Homo sapiens OX=9606 GN=THBS1 PE=1 SV=2	1	1596.82	2.454	0.922	1.245	0.0965299	0.988292	0.388193	40.7	134.9	99.9	124.4	71.6	34.7	36.9	118	129.7	122.3	117	64.5	90.6	193.8	112.8	107.9	29207	14170.4	15062.7	48137.4	52893.1	49899.1	47721.6	26303.5	36966.7	79064.9	46025.5	44010.8	Peak Found	Peak Found	Peak Found	High	High	High
[K].LGNFFSPKVVSLK.[K]	1xBiotin [K8]	1	1	P46940	P46940 [81-93]	P46940 1xBiotin [K88]	Ras GTPase-activating-like protein IQGAP1 OS=Homo sapiens OX=9606 GN=IQGAP1 PE=1 SV=1	1	1661.91	0.895	1.64	1.243	0.997976	0.545308	0.74725	108.5	73.6	97.1	120.7	108.7	125	61.8	73.8	54.8	129.7	97.3	130.8	56.6	121	121.2	119.4	4180.35	4807.28	2374.24	2836.47	2105.54	4984.94	3741.48	5029.35	2177.62	4651.6	4658.83	4589.04	Not Found	Not Found	Not Found	Not Found	Not Found	Not Found
[K].ANVGAGK.[K]	1xBiotin [K7]	4	2	P62847-4	P62847-4 [123-129]	P62847-4 1xBiotin [K129]	Isoform 4 of 40S ribosomal protein S24 OS=Homo sapiens OX=9606 GN=RPS24	0	842.419	0.396	1.608	1.243	0.707739	0.877302	0.983146	182.2	55.8	72.2	89.7	49.2	207.4	192.6	49.3	59	107.6	51.9	76.3	127.7	94.9	80.5	103.7	5620.4	23689.5	22001.8	5630.3	6736.52	12285.3	5928.94	8719.63	14581.1	10835	9197.93	11839.2	Peak Found	High	High	Peak Found	Peak Found	Peak Found
[K].AYGQALAKLGHASDR.[I]	1xBiotin [K8]	2	4	P29401	P29401 [320-334]	P29401 1xBiotin [K327]	Transketolase OS=Homo sapiens OX=9606 GN=TKT PE=1 SV=3	1	1783.89	0.251	0.293	1.242	0.0592964	0.101274	0.999929	152.5	161.8	38.2	47.5	138.5	247.2	114.1	146.9	88.8	171.9	20.2	111	34.7	43.1	33.8	49.7	20084.6	35842.5	16540	21305.8	12884.3	24933.5	2933.22	16093.9	5035.04	6251.69	4903.67	7214.49	Peak Found	High	High	High	High	Peak Found
[R].KTVGVEPAADGK.[G]	1xBiotin [K1]	5	7	P46779	P46779 [47-58]	P46779 1xBiotin [K47]	60S ribosomal protein L28 OS=Homo sapiens OX=9606 GN=RPL28 PE=1 SV=3	1	1397.71	0.727	5.678	1.241	0.999908	0.0208393	0.967035	143.5	22.8	104.3	129.5	39.2	153.4	182.3	26.9	22.2	24.4	61.7	111.5	173	181.4	85.5	138.5	3863.38	15108.5	17952.6	2651.13	2186.17	2401.23	6071.51	10983.1	17032.2	17860.6	8420.42	13634.4	Not Found	High	High	Not Found	Not Found	Not Found
[K].LDKSQIHDIVLVGGSTR.[I]	1xBiotin [K3]	2	3	P11142	P11142 [326-342]	P11142 1xBiotin [K328]	Heat shock cognate 71 kDa protein OS=Homo sapiens OX=9606 GN=HSPA8 PE=1 SV=1	1	2064.09	1.847	1.664	1.235	0.221607	0.29866	0.941663	61.5	84.4	113.7	140.4	41.5	61.2	99.6	53.1	84	108.3	127.6	100.9	113.1	178.7	139.7	92.2	1873.05	2765.76	4501.03	2399.34	3792.53	4892.59	5766.22	4558.4	5108.25	8072.55	6310.64	4166.95	Not Found	Not Found	Not Found	Not Found	Not Found	Not Found
[K].ELGYTVKK.[H]	1xBiotin [K]	1	5	P30533	P30533 [333-340]	P30533 1xBiotin [K]	Alpha-2-macroglobulin receptor-associated protein OS=Homo sapiens OX=9606 GN=LRPAP1 PE=1 SV=1	1	1163.61	0.053	0.129	1.23	4.86577e-06	3.73868e-05	0.947832	245.6	125.1	13.1	16.1	170.3	254	274.6	86.5	129.4	199.1	13.7	13.1	13.6	12.2	16.7	16.9	59945.1	89420.4	96676.2	30442.8	45560.3	70097.4	4825.12	4604.94	4777.31	4279.04	5874.96	5957.72	High	Peak Found	High	High	High	High
[R].LAYIAHPKLGK.[R]	1xBiotin [K8]	1	5	P47914	P47914 [96-106]	P47914 1xBiotin [K103]	60S ribosomal protein L29 OS=Homo sapiens OX=9606 GN=RPL29 PE=1 SV=2	1	1436.81	0.33	0.718	1.23	0.000118741	0.25378	0.250446	173.8	98.3	57.4	70.5	174.8	184.9	154	77.6	98.9	114.3	68.3	57.7	46.8	67.1	84.7	71	82432.3	87189.1	72623.4	36580.3	46629.3	53887.4	32203.4	27214.7	22077.2	31622.8	39929.8	33463.3	Peak Found	High	High	Peak Found	Peak Found	Peak Found
[R].LAKLSDGVAVLK.[V]	1xBiotin [K3]	1	2	P10809	P10809 [394-405]	P10809 1xBiotin [K396]	60 kDa heat shock protein, mitochondrial OS=Homo sapiens OX=9606 GN=HSPD1 PE=1 SV=2	1	1439.83	1.709	2.333	1.227	0.149053	0.00390213	0.470313	70.1	63	119.8	147	54.9	92.2	69.7	62.6	72.6	38.2	127.3	119.1	97.5	132.1	187.7	146.1	3100.28	5213.93	3937.56	3539.88	4105.37	2161.07	7194	6730.07	5508.44	7465.9	10609.1	8259.02	Not Found	Not Found	Not Found	Not Found	Not Found	Not Found
[R].YMGKGVSK.[A]	1xBiotin [K4]; 1xOxidation [M2]	1	2	P06733	P06733 [57-64]	P06733 1xBiotin [K60]	Alpha-enolase OS=Homo sapiens OX=9606 GN=ENO1 PE=1 SV=2	1	1111.53	1.616	1.776	1.223	0.136341	0.081406	0.905012	70.1	78	113.3	138.6	40.1	100.2	69.2	56.9	77	78.7	157.7	92.4	111.8	157.9	121.5	136.7	6743.32	16865.9	11640.8	9576.56	12958.1	13240.4	26529.5	15542.7	18810.4	26565.2	20439.4	23009.2	Peak Found	Peak Found	Peak Found	Peak Found	Peak Found	Peak Found
[K].KNHEEEISTLR.[G]	1xBiotin [K1]	1	6	P08727	P08727 [216-226]	P08727 1xBiotin [K216]	Keratin, type I cytoskeletal 19 OS=Homo sapiens OX=9606 GN=KRT19 PE=1 SV=4	1	1581.77	2.258	2.976	1.221	0.0230033	0.00931915	0.999994	57.6	53.4	130.1	158.9	59.5	46.4	87.1	55.1	56.7	51	124	153.8	134.4	179.4	88.5	164.1	20459.4	15935.4	29937.6	18947.3	19476.9	17520.5	42623.9	52842.1	46193.7	61665.1	30404.4	56386.7	Peak Found	Peak Found	High	Peak Found	Peak Found	Peak Found
[R].TQKLQGLIPGAR.[Y]	1xBiotin [K3]	4	2	P22105-1	P22105-1 [3807-3818]	P22105-1 1xBiotin [K3809]	Isoform 3 of Tenascin-X OS=Homo sapiens OX=9606 GN=TNXB	1	1507.84	1.47	2.273	1.219	0.551399	0.206996	0.999999	79.2	62.4	116.4	141.9	127.1	74.7	39.6	58.9	25.1	91.8	92	197.9	109.8	133.9	95.3	153.8	9382.7	5519.07	2926.57	4348.87	1854.26	6781.86	6790.33	14611.6	8110.49	9884.04	7037.4	11356.8	Peak Found	Peak Found	Not Found	Peak Found	Not Found	Peak Found
[R].KPESNAVTKTAGPIASAQK.[Q]	1xBiotin [K9]	4	2	P27816	P27816 [968-986]	P27816 1xBiotin [K976]	Microtubule-associated protein 4 OS=Homo sapiens OX=9606 GN=MAP4 PE=1 SV=3	1	2124.11	0.114	0.373	1.207	0.266187	0.452171	0.999394	246.5	91.2	28.2	34	19.7	252.1	414.8	86	93.3	129.9	39.1	28.9	27.1	21.1	34.8	53.3	2178.92	27874.7	45867.1	9504.56	10317.2	14362.6	4328.28	3190.07	2993.09	2329.19	3849.26	5888.17	Not Found	High	Peak Found	High	Peak Found	Peak Found
[R].GLDSKASLILR.[S]	1xBiotin [K5]	8	5	P23229	P23229 [982-992]	P23229 1xBiotin [K986]	Integrin alpha-6 OS=Homo sapiens OX=9606 GN=ITGA6 PE=1 SV=5	1	1398.78	2.564	2.185	1.206	0.0110499	0.0155099	0.400485	49.5	70.1	127	153.3	69.1	48.8	47.4	62.8	98.9	69	125.1	133.5	88	129.3	150.9	177.2	5208.53	3676.5	3571.97	4734.43	7455.43	5204.05	9426.63	10065.8	6630.46	9745.26	11372.8	13356.3	Not Found	Not Found	Not Found	High	Peak Found	Peak Found
[R].TLLAKNLPYK.[V]	1xBiotin [K5]	1	1	P19338	P19338 [394-403]	P19338 1xBiotin [K398]	Nucleolin OS=Homo sapiens OX=9606 GN=NCL PE=1 SV=3	1	1386.78	1.507	2.278	1.204	0.239923	0.0664442	0.968471	78.1	62.3	117.8	141.8	88.7	79.3	52.6	63.2	41.2	99.5	119.6	148.9	97.3	162	144	103.6	4726.44	4225.21	2803.09	3366.01	2194.76	5299.09	6368.08	7931.44	5182.87	8626.26	7668.76	5516.17	Not Found	Not Found	Not Found	Not Found	Not Found	Not Found
[K].AAFQSQYKSHFVAASLSNQK.[A]	1xBiotin [K8]	2	1	Q86XP3	Q86XP3 [701-720]	Q86XP3 1xBiotin [K708]	ATP-dependent RNA helicase DDX42 OS=Homo sapiens OX=9606 GN=DDX42 PE=1 SV=1	1	2438.19	2.054	0.913	1.196	0.581818	0.996692	0.673982	48.8	131.3	100.2	119.8	97.6	45.7	16.1	127.8	122.9	112.2	93.8	129.8	38	112.2	197.7	106.3	72023.7	33703.2	11853.8	94276	90707.3	82747	69222.6	95736.1	28012.7	82781.6	145864	78455.5	Peak Found	Peak Found	Peak Found	Peak Found	Peak Found	Peak Found
[R].KLLEGEESR.[LI]	1xBiotin [K1]	7	18	P08729; P08670; P05787	P08729 [394-402]; P08670 [402-410]; P05787 [393-401]	P08729 1xBiotin [K394]; P08670 1xBiotin [K402]; P05787 1xBiotin [K393]	Keratin, type II cytoskeletal 7 OS=Homo sapiens OX=9606 GN=KRT7 PE=1 SV=5 Vimentin OS=Homo sapiens OX=9606 GN=VIM PE=1 SV=4 Keratin, type II cytoskeletal 8 OS=Homo sapiens OX=9606 GN=KRT8 PE=1 SV=7	1	1286.64	2.146	1.707	1.189	0.0164751	0.0365944	0.434162	55.6	83.1	119.3	141.9	79.5	52.7	54.5	67.8	108.7	81.4	117.7	98.5	116.9	125.7	139	157.5	96858.3	64137.5	66351.4	82586.9	132321	99173.1	143375	119977	142384	153044	169318	191774	High	High	Peak Found	High	High	High
[R].GAPLAKVVFR.[D]	1xBiotin [K6]	1	17	P62917	P62917 [55-64]	P62917 1xBiotin [K60]	60S ribosomal protein L8 OS=Homo sapiens OX=9606 GN=RPL8 PE=1 SV=2	1	1283.73	0.393	1.161	1.186	0.141115	0.999213	0.984695	176.9	71.1	69.6	82.5	82.2	189.3	195	76.1	95.6	72	108	54.9	74.5	88.3	95.5	68.6	26165.1	60263.2	62056.7	24215.9	30437.3	22916.8	34363.7	17462.1	23702.1	28111.3	30402.9	21820.5	Peak Found	High	High	High	High	Peak Found
[R].IIGLKPEGVPR.[I]	1xBiotin [K5]	2	2	P54709	P54709 [178-188]	P54709 1xBiotin [K182]	Sodium/potassium-transporting ATPase subunit beta-3 OS=Homo sapiens OX=9606 GN=ATP1B3 PE=1 SV=1	0	1404.8	2.085	1.718	1.178	0.0600689	0.186222	0.993435	57.4	82	119.7	140.9	54.4	53.6	58	77.8	113.4	44.6	95.6	113.5	177.1	133.6	97.7	180.6	2836.71	2793.37	3022.13	4055.03	5910.42	2326.15	4985.31	5914.77	9232.81	6965.69	5094.19	9416.26	Not Found	Not Found	Not Found	Not Found	Peak Found	Not Found
[R].KGTDVPK.[W]	1xBiotin [K1]	3	1	P07355	P07355 [206-212]	P07355 1xBiotin [K206]	Annexin A2 OS=Homo sapiens OX=9606 GN=ANXA2 PE=1 SV=2	1	970.503	2.803	2.041	1.177	0.00440947	0.00991488	0.5979	45.9	74.2	128.6	151.4	45.4	49.7	37.5	45.2	73.4	82.7	130.8	110.6	127.3	230.6	116.8	149.9	14417.7	15765.1	11906.4	14362.5	23311.6	26269.5	41536.8	35127	40413.6	73197	37077.9	47574.9	Peak Found	Peak Found	Peak Found	Peak Found	Peak Found	Peak Found
[R].YYKNIGLGFK.[T]	1xBiotin [K3]	1	8	P62280	P62280 [36-45]	P62280 1xBiotin [K38]	40S ribosomal protein S11 OS=Homo sapiens OX=9606 GN=RPS11 PE=1 SV=3	1	1428.73	0.284	1.38	1.172	0.129692	0.901633	0.989507	215.3	51.9	61.2	71.7	63	305.7	231.4	47.8	73.5	55.8	63.5	65.7	70.4	65.8	80.4	77	14468.4	70221.5	53143.8	10971.5	16883.8	12815.7	14583.9	15097.8	16171.5	15111	18475.9	17690.8	Peak Found	High	High	High	Peak Found	Peak Found
[K].ISKGANPVEIR.[R]	1xBiotin [K3]	2	21	P10809	P10809 [131-141]	P10809 1xBiotin [K133]	60 kDa heat shock protein, mitochondrial OS=Homo sapiens OX=9606 GN=HSPD1 PE=1 SV=2	1	1409.76	0.336	0.475	1.168	0.00251266	0.086002	0.680731	156.4	129.5	52.6	61.5	118.2	212.1	163.6	81.6	139.7	135.4	61.2	55	38.7	64.3	54.6	75.5	161498	289819	223520	111569	190844	185027	83685.4	75202.5	52923.6	87861.2	74594	103236	High	High	High	High	High	High
[K].YPKYGYTITR.[Q]	1xBiotin [K3]	2	2	Q9NT68	Q9NT68 [954-963]	Q9NT68 1xBiotin [K956]	Teneurin-2 OS=Homo sapiens OX=9606 GN=TENM2 PE=1 SV=3	1	1487.74	1.208	1.402	1.166	0.806803	0.621376	0.995209	86.6	87	104.6	121.9	72.9	81.8	129.5	88	82.1	73.5	84.9	164.8	98.7	115.1	128.2	80.5	9129.1	10243.2	16223.2	11021.8	10286.7	9212.29	10637.2	20639.9	12369.1	14421.5	16058.4	10083.5	Peak Found	Peak Found	Peak Found	Peak Found	Peak Found	Peak Found
[R].KVGLIAAR.[R]	1xBiotin [K1]	1	2	P62917	P62917 [234-241]	P62917 1xBiotin [K234]	60S ribosomal protein L8 OS=Homo sapiens OX=9606 GN=RPL8 PE=1 SV=2	1	1053.62	0.398	0.635	1.165	0.0274429	0.643488	0.649882	154.2	112.8	61.4	71.6	126.7	176.5	155.3	57.1	113.6	180.9	62.4	37.8	61.9	59.2	72.1	96.5	24999	34821.8	30638.5	11263.7	22418	35698	12312.2	7463.86	12204.9	11680.1	14224.6	19042.9	Peak Found	Peak Found	High	Peak Found	Peak Found	Peak Found
[R].LDYLSSLKVK.[G]	1xBiotin [K]	4	8	P08195	P08195 [248-257]	P08195 1xBiotin [K]	4F2 cell-surface antigen heavy chain OS=Homo sapiens OX=9606 GN=SLC3A2 PE=1 SV=3	1	1391.76	3.148	1.648	1.162	0.142697	0.656142	0.958087	39.9	88.5	125.6	145.9	112.3	27.3	37.9	72	84.1	117.5	119.3	128.2	93.6	138.5	103	166.2	16134.9	3916.54	5441.48	10348.6	12072.8	16881	17128.9	18415	13443.7	19899	14800.8	23874.4	Peak Found	Not Found	Peak Found	High	High	High
[K].FETLQAQAGKHGDDLR.[N]	1xBiotin [K10]	1	11	P08729	P08729 [287-302]	P08729 1xBiotin [K296]	Keratin, type II cytoskeletal 7 OS=Homo sapiens OX=9606 GN=KRT7 PE=1 SV=5	1	2011.97	2.499	1.543	1.158	0.517862	0.70108	0.964379	48.4	90.7	120.9	140	161.7	43.3	32	60.9	115	81.3	135.2	108.3	81.2	124	131.8	125.4	65934.1	17659.8	13040.4	24825.5	46870.1	33128.3	55137	44134	33095.5	50561.5	53730.1	51123.7	High	Peak Found	Peak Found	High	High	High
[K].ADINTKWAATR.[W]	1xBiotin [K6]	1	4	P50914	P50914 [80-90]	P50914 1xBiotin [K85]	60S ribosomal protein L14 OS=Homo sapiens OX=9606 GN=RPL14 PE=1 SV=4	1	1472.73	0.364	1.355	1.158	0.190366	0.643833	0.997749	190.9	59.3	69.4	80.4	74.8	237.2	214.3	42.1	71	66.6	88.8	78	72.2	66.2	98.5	90.3	8003.7	25372	22925	4503.96	7591.56	7125.14	9494.22	8340.75	7726.17	7077.61	10533.4	9656.71	Peak Found	High	High	Peak Found	Peak Found	Peak Found
[K].HQPGGGKVQIVYKPVDLSK.[V]	1xBiotin [K7]	4	1	P10636-5	P10636-5 [268-286]	P10636-5 1xBiotin [K274]	Isoform Tau-C of Microtubule-associated protein tau OS=Homo sapiens OX=9606 GN=MAPT	1	2276.22	0.165	0.252	1.143	0.171161	0.133734	0.972656	190.2	142.4	31.5	36	270.4	201.8	26.2	117.6	213.5	151.1	36.5	33.4	27.4	38.1	37	46.9	29009.4	21652.3	2814.86	12621.5	22913	16212.4	3914.07	3582.37	2938.17	4092.96	3969.31	5037.1	Peak Found	Peak Found	Not Found	High	Peak Found	Peak Found
[R].KVAHSDKPGSTSTASFR.[D]	1xBiotin [K1]	2	1	Q9P0L0	Q9P0L0 [205-221]	Q9P0L0 1xBiotin [K205]	Vesicle-associated membrane protein-associated protein A OS=Homo sapiens OX=9606 GN=VAPA PE=1 SV=3	1	2001.98	3.793	2.281	1.142	0.0783691	0.115971	0.586006	36.3	68.9	137.6	157.2	39.4	52.8	36.3	74.9	79.6	57.9	172.7	149.5	46.7	170.8	188	131.4	2722.76	3647.3	2507.41	5171.65	5496.66	4001.47	11927.1	10327.8	3227.3	11796.9	12982	9076.81	Not Found	Not Found	Not Found	Peak Found	Peak Found	Peak Found
[R].GALQNIIPASTGAAKAVGK.[V]	1xBiotin [K]	2	2	P04406	P04406 [201-219]	P04406 1xBiotin [K]	Glyceraldehyde-3-phosphate dehydrogenase OS=Homo sapiens OX=9606 GN=GAPDH PE=1 SV=3	1	1993.09	5.288	1.101	1.139	0.00604226	0.719641	0.732693	22.5	123.1	118.9	135.5	36.9	21.2	18.8	68.5	147.6	116.1	162.2	112.1	66	121.5	201.4	127.8	4409.64	2535.48	2246.4	8195.53	17650.4	13877.4	19392.6	13407.3	7892.98	14523.5	24079.3	15277	Not Found	Not Found	Not Found	Peak Found	Peak Found	Peak Found
[K].IREHLEKK.[G]	1xBiotin [K]	1	4	P05783	P05783 [112-119]	P05783 1xBiotin [K]	Keratin, type I cytoskeletal 18 OS=Homo sapiens OX=9606 GN=KRT18 PE=1 SV=2	2	1278.7	4.486	1.807	1.139	0.0514817	0.317567	0.658136	29.8	84.2	133.7	152.3	44.1	32.4	15	46.9	110.1	91.7	166.1	145.5	45.5	161.1	175.9	165.7	15418.8	11350.1	5253.97	16408.5	38532.1	32081.9	58118.9	50913.1	15906	56369.4	61533.6	57982.7	Peak Found	Peak Found	Not Found	Peak Found	Peak Found	Peak Found
[K].LFKPGQEAVKYQGPR.[D]	1xBiotin [K10]	2	4	Q8NBS9	Q8NBS9 [141-155]	Q8NBS9 1xBiotin [K150]	Thioredoxin domain-containing protein 5 OS=Homo sapiens OX=9606 GN=TXNDC5 PE=1 SV=2	1	1944.02	0.187	0.207	1.133	0.000777483	0.00285734	0.632152	165	169.2	30.9	35	139	185.2	167.6	108.1	171.9	239.2	31.3	37.4	13.5	38.7	35.5	32.5	22582.4	30099.5	27238.8	17565.9	27930.6	38861	5093.33	6069.68	2197.56	6290.39	5770.24	5288.4	Peak Found	Peak Found	High	High	High	High
[K].KNHEEEVK.[G]	1xBiotin [K1]	1	10	P05783	P05783 [215-222]	P05783 1xBiotin [K215]	Keratin, type I cytoskeletal 18 OS=Homo sapiens OX=9606 GN=KRT18 PE=1 SV=2	1	1238.58	3.242	2.008	1.131	0.174727	0.643458	0.994911	41.1	75	133.2	150.6	102.8	41.3	4.6	50.3	75.4	78.1	166.9	93.3	133.9	175	151.4	127.2	96746.7	38876.1	4298.91	47391	70989	73516.6	157107	87797.4	126039	164778	142512	119725	High	High	High	High	Peak Found	Peak Found
[K].GVPVISVKTSGSK.[E]	1xBiotin [K8]	4	1	Q15424	Q15424 [571-583]	Q15424 1xBiotin [K578]	Scaffold attachment factor B1 OS=Homo sapiens OX=9606 GN=SAFB PE=1 SV=4	1	1484.81	0.411	1.49	1.128	0.84434	0.859618	0.991309	183	56.9	75.2	84.8	46.1	249.5	193	60.1	85.1	37.6	125.3	77.3	79.3	62.6	94.7	89.5	2927.19	15850.7	12259.8	3814.79	5405.27	2386.34	7959.26	4907.8	5039.07	3978.4	6017.38	5682.5	Not Found	Peak Found	Peak Found	Not Found	Peak Found	Not Found
[K].FHGTVKAENGK.[L]	1xBiotin [K6]	2	1	P04406	P04406 [56-66]	P04406 1xBiotin [K61]	Glyceraldehyde-3-phosphate dehydrogenase OS=Homo sapiens OX=9606 GN=GAPDH PE=1 SV=3	1	1413.69	1.538	2.745	1.104	0.410591	0.0472174	0.998983	82.4	51	126.7	139.9	54.1	106.8	88.6	35.2	54.8	80.7	153.1	92.9	136.2	153.1	94.1	150.4	9828.54	19398.6	16093.2	6403.16	9953.32	14658.8	27815.6	16882.4	24746.8	27811.2	17103.6	27324.4	Peak Found	Peak Found	Peak Found	Peak Found	Peak Found	Peak Found
[R].RQQEGFKGTFPDAR.[E]	1xBiotin [K7]	2	1	Q15233	Q15233 [365-378]	Q15233 1xBiotin [K371]	Non-POU domain-containing octamer-binding protein OS=Homo sapiens OX=9606 GN=NONO PE=1 SV=4	2	1862.9	0.565	1.057	1.102	0.321515	0.997918	0.728821	144.1	84.8	81.4	89.7	68.7	288.3	107.7	188.2	63.4	42.2	65.9	34.5	60.8	66.4	67	146.8	4997.13	20961.9	7829.52	13683.2	4607.21	3067.49	4789.94	2506.3	4422.76	4823.96	4872.07	10675.1	Not Found	High	Peak Found	Peak Found	Not Found	Not Found
[R].LQAEIEGLKGQR.[A]	1xBiotin [K9]	2	23	P05787	P05787 [317-328]	P05787 1xBiotin [K325]	Keratin, type II cytoskeletal 8 OS=Homo sapiens OX=9606 GN=KRT8 PE=1 SV=7	1	1567.83	2.982	1.438	1.097	0.0983192	0.673031	0.999947	42	95.5	125.2	137.4	107.2	25	37.8	52.3	86	122.2	174.9	112.8	105.6	123.8	131.9	120.5	131266	30601.8	46335.7	64072.3	105404	149754	214249	138156	129381	151623	161540	147664	High	High	High	High	High	High
[R].IKVHAAADK.[H]	1xBiotin [K2]	1	1	O60563	O60563 [484-492]	O60563 1xBiotin [K485]	Cyclin-T1 OS=Homo sapiens OX=9606 GN=CCNT1 PE=1 SV=1	1	1178.64	0.097	0.258	1.097	4.54507e-05	0.001533	0.999755	247.8	101.9	24	26.3	152.8	335.3	247.3	73.7	101.7	132.2	20.9	23.9	33.6	25.2	27	26.3	25980.3	57004.9	42030.1	12527.3	17287.7	22476.6	3559.37	4069.3	5715.26	4277.15	4592.1	4465.49	Peak Found	High	Peak Found	Peak Found	Peak Found	Peak Found
[K].STQPISSVGKPASVIK.[N]	1xBiotin [K10]	3	1	Q7Z6E9	Q7Z6E9 [1335-1350]	Q7Z6E9 1xBiotin [K1344]	E3 ubiquitin-protein ligase RBBP6 OS=Homo sapiens OX=9606 GN=RBBP6 PE=1 SV=1	0	1824.99	0.174	0.376	1.094	0.00091212	0.0224089	0.999962	213.8	108.3	37.2	40.7	150.6	274.6	209	61.2	105.9	169.2	42.4	34.5	36.4	39.8	29.4	47	16191	29519.4	22468.3	6580.47	11380.3	18191.6	4558.1	3703.26	3907.55	4276.42	3163.86	5055.15	Peak Found	High	Peak Found	Peak Found	Peak Found	Peak Found
[R].LYDSMKGK.[G]	1xBiotin [K6]; 1xOxidation [M5]	2	2	P07355	P07355 [274-281]	P07355 1xBiotin [K279]	Annexin A2 OS=Homo sapiens OX=9606 GN=ANXA2 PE=1 SV=2	1	1183.55	5.22	1.776	1.094	0.00342254	0.198964	0.999772	26.4	84.9	137.9	150.8	66.2	21.5	26.9	60.5	86.6	91.2	151.1	140.6	125.9	118.5	153.8	157.1	11766.9	3830.49	4792.45	10767.5	15406.7	16217.7	26879.3	25014.8	22399	21071.5	27362.2	27948.7	Peak Found	Not Found	Peak Found	Peak Found	Peak Found	Peak Found
[R].IVAPGKGILAADESTGSIAK.[R]	1xBiotin [K6]	2	34	P04075	P04075 [23-42]	P04075 1xBiotin [K28]	Fructose-bisphosphate aldolase A OS=Homo sapiens OX=9606 GN=ALDOA PE=1 SV=2	1	2124.14	0.512	0.628	1.094	0.132679	0.337853	0.983553	135	120.3	69.1	75.6	143.3	130.8	108.3	80.8	168.2	116.5	52.8	97	66.9	58	73.2	103.9	146117	133350	110399	82399.7	171503	118795	53846.1	98892	68242.6	59116.7	74640.8	105918	High	High	High	High	High	High
[R].KVIDDTNITR.[L]	1xBiotin [K1]	1	30	P05783	P05783 [187-196]	P05783 1xBiotin [K187]	Keratin, type I cytoskeletal 18 OS=Homo sapiens OX=9606 GN=KRT18 PE=1 SV=2	1	1400.72	1.694	1.026	1.094	0.935727	0.933727	0.99117	63	113.7	106.7	116.7	182.6	55.6	56.1	63.8	101.3	114.6	90.9	95.1	113.3	102.2	120.6	104	2.42191e+06	737503	744535	846213	1.34371e+06	1.51994e+06	1.20597e+06	1.26103e+06	1.50358e+06	1.35583e+06	1.59924e+06	1.37908e+06	High	High	High	High	High	High
[R].SGYYKVLGK.[G]	1xBiotin [K5]	1	1	P46776	P46776 [106-114]	P46776 1xBiotin [K110]	60S ribosomal protein L27a OS=Homo sapiens OX=9606 GN=RPL27A PE=1 SV=2	1	1240.64	0.793	0.998	1.084	0.663104	0.968983	0.943826	113.9	98	90.3	97.9	85.4	112.7	138.2	89.4	132.3	97	89.3	114.1	47.5	57.7	96.8	139.5	11854.5	15634	19185.9	12406.5	18357.6	13460.5	12392.9	15836.6	6589.22	8014.08	13438.9	19362.9	Peak Found	Peak Found	High	Peak Found	Peak Found	Peak Found
[K].WTLLQEQKSAK.[S]	1xBiotin [K]	1	5	P08729	P08729 [123-133]	P08729 1xBiotin [K]	Keratin, type II cytoskeletal 7 OS=Homo sapiens OX=9606 GN=KRT7 PE=1 SV=5	1	1557.81	2.264	1.651	1.083	0.0393907	0.304283	0.997604	55.6	82.5	125.8	136.2	97	52.1	52.5	74.6	98.6	77.9	166.8	118.8	98.5	105.7	128.7	128.8	17863.7	9602.91	9669.71	13734.3	18156.8	14357.1	30729.3	21892	18152.9	19476.4	23704.4	23722.3	Peak Found	High	Peak Found	Peak Found	Peak Found	Peak Found
[K].VDKSAVGFEYQGK.[T]	1xBiotin [K3]	3	2	Q14247	Q14247 [206-218]	Q14247 1xBiotin [K208]	Src substrate cortactin OS=Homo sapiens OX=9606 GN=CTTN PE=1 SV=2	1	1653.79	0.206	1.046	1.08	0.175747	0.998118	0.998541	243.7	51.9	50.2	54.3	49.8	290	331.6	70.3	61.7	39.3	39.8	73.3	59.8	64.6	45.2	74.7	3458.43	20151.6	23045.2	4883.91	4289.79	2734.17	2763.22	5091.17	4154.13	4486.86	3137.51	5192.1	Not Found	High	High	Peak Found	Peak Found	Not Found
[K].GFGGKFGVQTDR.[Q]	1xBiotin [K5]	3	18	Q14247	Q14247 [231-242]	Q14247 1xBiotin [K235]	Src substrate cortactin OS=Homo sapiens OX=9606 GN=CTTN PE=1 SV=2	1	1494.72	0.48	0.644	1.078	0.0147403	0.0666773	0.991562	142.8	114.7	68.6	73.9	163.7	139.8	112.3	85.4	174.7	112.4	67.2	64.8	68.2	78.8	60.4	72.4	115809	98938.9	79421.5	60394.9	123589	79487.1	47512.1	45863.3	48265.8	55746.8	42751.5	51208.5	Peak Found	High	High	High	High	High
[K].TGFGGKFGVQSER.[Q]	1xBiotin [K6]	1	14	Q14247	Q14247 [267-279]	Q14247 1xBiotin [K272]	Src substrate cortactin OS=Homo sapiens OX=9606 GN=CTTN PE=1 SV=2	1	1595.76	0.237	0.421	1.073	0.000825309	0.0230189	0.977248	191	115.2	45.2	48.5	119.8	188.9	268	82.1	113.9	142	54.2	38.2	44.8	52.5	47.5	48	36819.2	58081.7	82383.4	25232.9	35026.8	43656.2	16675.7	11746.6	13757.9	16144.6	14590.7	14757.4	Peak Found	High	High	High	High	High
[R].NGNPAPKITWYR.[N]	1xBiotin [K7]	1	3	P50895	P50895 [176-187]	P50895 1xBiotin [K182]	Basal cell adhesion molecule OS=Homo sapiens OX=9606 GN=BCAM PE=1 SV=2	1	1642.82	3.07	1.491	1.067	0.20742	0.695893	0.853414	41.9	92.1	128.7	137.3	98	36.8	32.1	74.9	131.2	80.9	131.2	73.7	113	120.6	209.1	98.4	13048.3	4901.89	4267.67	9976.14	17470.6	10771.5	17468.3	9805.78	15046.8	16057.3	27833.2	13106.2	Peak Found	Not Found	Not Found	Peak Found	Peak Found	Peak Found
[K].QISGFGKK.[F]	1xBiotin [K]	16	7	P15529	P15529 [238-245]	P15529 1xBiotin [K]	Membrane cofactor protein OS=Homo sapiens OX=9606 GN=CD46 PE=1 SV=3	1	1090.57	1.546	0.924	1.064	0.060129	0.967404	0.889602	67	119.2	103.6	110.2	69.5	75.2	56.5	123.8	82.7	125.1	83.1	107.5	127.8	114.4	108.9	125.5	34087.1	36843.7	27701.8	60677.9	40555.5	61312.5	40755	52696.4	62647.5	56079.2	53367.2	61512.6	Peak Found	High	Peak Found	Peak Found	Peak Found	High
[K].KDVDEAYMNK.[V]	1xBiotin [K1]; 1xOxidation [M8]	2	17	P05787	P05787 [198-207]	P05787 1xBiotin [K198]	Keratin, type II cytoskeletal 8 OS=Homo sapiens OX=9606 GN=KRT8 PE=1 SV=7	1	1454.63	5.862	1.622	1.063	0.0915638	0.818185	0.990726	23.6	90.8	138.4	147.2	105.7	19.9	8.9	74.4	117.1	76.6	147.5	100.2	116.8	116	192.7	124.2	27252.9	5136.48	2290.22	19181	30176.7	19742.4	38019	25815.4	30109.8	29892.5	49664.3	32013.6	Peak Found	Peak Found	Not Found	High	High	High
[K].LGIKSLVSK.[G]	1xBiotin [K4]	5	4	P16402	P16402 [83-91]	P16402 1xBiotin [K86]	Histone H1.3 OS=Homo sapiens OX=9606 GN=H1-3 PE=1 SV=2	1	1170.69	2.267	2.013	1.059	0.0249613	0.0592522	0.999072	58.3	69.5	132.2	140	59.2	92.1	48.2	84.2	67	70.6	104	145.4	134.1	152.4	100.9	142	3376.99	5255.59	2749.77	4807.57	3821.82	4027.1	5935.86	8296.66	7655.09	8698.82	5756.37	8105.94	Not Found	Not Found	Not Found	Not Found	Not Found	Not Found
[R].GELALKDAR.[AN]	1xBiotin [K6]	3	6	P08729; P13647	P08729 [343-351]; P13647 [421-429]	P08729 1xBiotin [K348]; P13647 1xBiotin [K426]	Keratin, type II cytoskeletal 7 OS=Homo sapiens OX=9606 GN=KRT7 PE=1 SV=5 Keratin, type II cytoskeletal 5 OS=Homo sapiens OX=9606 GN=KRT5 PE=1 SV=3	1	1198.62	1.723	1.665	1.058	0.0328845	0.259763	0.97657	70.9	77.7	122.2	129.3	69.2	71.8	36.8	68.2	75.7	119.3	146.1	99.6	119.2	122	126.1	146	18191.9	18891.3	9685.46	17936	19926.3	31392.1	38436.5	26211.6	31346.4	32084.6	33173.1	38413.9	Peak Found	Peak Found	Peak Found	Peak Found	Peak Found	High
[QK].SAVGFEYQGKTEK.[H]	1xBiotin [K]	3	3	Q14247	Q14247 [135-147]; [209-221]	Q14247 1xBiotin [K]; 1xBiotin [K]	Src substrate cortactin OS=Homo sapiens OX=9606 GN=CTTN PE=1 SV=2	1	1669.79	0.125	0.386	1.057	0.0299629	0.17889	0.999912	250	85.7	31.3	33.1	61.6	317.8	271.8	93.2	128.9	90.8	24.4	61.1	34	30.8	35.9	49.6	4822.18	24875.6	21275.6	7293.6	10090	7111.07	1913.01	4783.8	2660.77	2411.94	2813.19	3884.98	Not Found	High	High	Peak Found	High	Peak Found
[K].VVKQASEGPLK.[G]	1xBiotin [K3]	2	10	P04406	P04406 [261-271]	P04406 1xBiotin [K263]	Glyceraldehyde-3-phosphate dehydrogenase OS=Homo sapiens OX=9606 GN=GAPDH PE=1 SV=3	1	1381.75	1.727	1.42	1.057	0.123001	0.461848	0.999976	68.5	88.1	118.3	125.1	65.4	65.9	69.5	54.8	84.7	132	155.9	94.1	113.8	145.9	120.3	97.7	31930.4	32169.8	33938	26748.8	41369.7	64423.9	76092	45953.7	55549.9	71208.9	58725.9	47701.5	Peak Found	Peak Found	High	Peak Found	Peak Found	High
[R].AKEAQDDLVK.[T]	1xBiotin [K2]	1	2	P15311	P15311 [449-458]	P15311 1xBiotin [K450]	Ezrin OS=Homo sapiens OX=9606 GN=EZR PE=1 SV=4	1	1342.67	3.959	2.691	1.053	0.0148831	0.113232	0.900616	37.5	58	148.3	156.2	33	28.2	55.4	51.1	81.7	28.5	130.7	296.7	107.5	157.2	137.6	92.4	2348.83	2005.48	3944.95	3637.97	5817.81	2027.28	9299.91	21115.9	7647.6	11187.3	9791.26	6575.45	Not Found	Not Found	Not Found	Not Found	Peak Found	Not Found
[K].SKSPAYTLVWTR.[L]	1xBiotin [K2]	1	3	P98160	P98160 [1797-1808]	P98160 1xBiotin [K1798]	Basement membrane-specific heparan sulfate proteoglycan core protein OS=Homo sapiens OX=9606 GN=HSPG2 PE=1 SV=4	1	1634.84	1.939	1.997	1.044	0.729025	0.372699	0.878895	66.9	67.8	129.8	135.5	155.3	61.7	29.4	55.2	62.6	88.3	151.4	119.7	57.6	125	170.6	123.2	27361.3	10876	5182.33	9714.95	11023.9	15555.1	26660.2	21086	10145	22015.2	30048.7	21709.6	Peak Found	Peak Found	Peak Found	Peak Found	Peak Found	High
[K].KGVNLPGAAVDLPAVSEK.[D]	1xBiotin [K1]	3	8	P14618	P14618 [207-224]	P14618 1xBiotin [K207]	Pyruvate kinase PKM OS=Homo sapiens OX=9606 GN=PKM PE=1 SV=4	1	1991.06	5.286	3.83	1.039	0.101693	0.042635	0.562257	30.3	43.4	160.1	166.3	31.6	25	53.3	45.3	53.2	43	190.8	166.9	36.9	214.7	166.1	173.3	3123.03	2472.12	5273.83	4476.67	5259.37	4253.14	18876.5	16508.1	3649.56	21243.6	16429.1	17146.6	Not Found	Not Found	Not Found	Peak Found	Peak Found	Peak Found
[R].VAPEEHPVLLTEAPLNPKANR.[E]	1xBiotin [K18]	2	6	P60709	P60709 [96-116]	P60709 1xBiotin [K113]	Actin, cytoplasmic 1 OS=Homo sapiens OX=9606 GN=ACTB PE=1 SV=1	1	2521.32	5.665	1.56	1.035	0.0307337	0.642152	0.887896	24.6	92.3	139.1	144	68.8	24.6	17.4	102.1	92.5	88.7	162.4	139.4	62.9	144.3	127.2	169.7	14293.8	5112.67	3623.74	21214.6	19218.6	18439.5	33745.5	28964.6	13080.2	29985.9	26431.5	35266.3	Peak Found	Peak Found	Not Found	High	High	Peak Found
[R].HEMLPEFYKTVSPALISR.[F]	1xBiotin [K9]; 1xOxidation [M3]	3	2	Q86VP6	Q86VP6 [365-382]	Q86VP6 1xBiotin [K373]	Cullin-associated NEDD8-dissociated protein 1 OS=Homo sapiens OX=9606 GN=CAND1 PE=1 SV=2	1	2360.18	1.415	1.299	1.035	0.273849	0.118508	0.741959	79.9	90.1	113	117	84.7	76.8	80.3	112	90.5	61.3	93.5	114.6	113.6	117.6	113.7	141.1	3638.39	3297.35	3449	4808.14	3887.52	2632.13	4013.53	4921.82	4879.24	5048.87	4883.57	6059.81	Not Found	Not Found	Not Found	Not Found	Not Found	Not Found
[R].AETKWSDPITLHQGK.[T]	1xBiotin [K4]	1	1	Q9BT76-3	Q9BT76-3 [168-182]	Q9BT76-3 1xBiotin [K171]	Isoform 3 of Uroplakin-3b OS=Homo sapiens OX=9606 GN=UPK3B	1	1936.96	2.523	1.192	1.034	0.999642	0.980879	0.425644	48.1	105.2	121.3	125.4	67.1	47.4	44.9	139.9	103.9	96.2	119.7	8	123.2	111.6	214.3	123.8	18207.2	12872.6	12172.6	37948.5	28188	26105	32478.9	2163.44	33413.7	30284.5	58135.4	33595.6	Peak Found	High	Peak Found	Peak Found	Peak Found	Peak Found
[R].VKYETELAMR.[Q]	1xBiotin [K2]; 1xOxidation [M9]	1	2	P05783	P05783 [166-175]	P05783 1xBiotin [K167]	Keratin, type I cytoskeletal 18 OS=Homo sapiens OX=9606 GN=KRT18 PE=1 SV=2	1	1481.71	4.196	1.306	1.032	0.00980989	0.31442	0.836016	31.1	103.3	130.7	134.9	45.1	22	30.4	61.3	100.9	101.1	172.2	71.5	127.6	113.5	131.7	222.7	20706.2	10074.9	13953.2	28126	46282.8	46373.8	78995.1	32809	58550.7	52096.4	60436.7	102168	Peak Found	Peak Found	Peak Found	Peak Found	Peak Found	Peak Found
[K].YKMNLYGFHGGQR.[MV]	1xBiotin [K2]; 1xOxidation [M3]	3	6	P22105-1	P22105-1 [2051-2063]; [2258-2270]; [2367-2379]; [2692-2704]; [2906-2918]; [3122-3134]	P22105-1 1xBiotin [K2052]; 1xBiotin [K2259]; 1xBiotin [K2368]; 1xBiotin [K2693]; 1xBiotin [K2907]; 1xBiotin [K3123]	Isoform 3 of Tenascin-X OS=Homo sapiens OX=9606 GN=TNXB	1	1812.83	1.826	1.869	1.032	0.657999	0.78435	0.999788	69.9	70.5	127.7	131.8	184.9	65.1	20.4	50.1	65.6	119.3	90.1	131.9	118.9	97.2	133.8	122.7	48125.6	16940.2	5320.17	13048.7	17086.9	31054.7	23443.3	34341.1	30936.4	25295	34815.2	31931.9	High	Peak Found	Peak Found	High	Peak Found	Peak Found
[R].LQAEIDNIKNQR.[A]	1xBiotin [K9]	1	8	P08729	P08729 [318-329]	P08729 1xBiotin [K326]	Keratin, type II cytoskeletal 7 OS=Homo sapiens OX=9606 GN=KRT7 PE=1 SV=5	1	1667.85	4.713	1.725	1.023	0.00665138	0.32829	0.659071	30	83.8	141.5	144.7	29.6	46.7	24.8	82.8	77.9	126.6	139.6	69.1	141.3	120.6	142.8	198.1	2712.1	4272.93	2269.02	7576.72	7129.09	11592.5	12782.9	6324.37	12935.4	11039.3	13073.1	18138.2	Not Found	Not Found	Not Found	Peak Found	High	High
[R].KGLFFEHDLR.[G]	1xBiotin [K1]	1	4	O15234	O15234 [185-194]	O15234 1xBiotin [K185]	Protein CASC3 OS=Homo sapiens OX=9606 GN=CASC3 PE=1 SV=2	1	1487.75	0.161	0.19	1.022	0.0684408	0.0420226	0.976461	182.9	157.7	29.4	30	236	209.3	35.3	149.8	180.5	194.4	33.6	36.4	17.8	34.4	49.2	23.2	24958.3	22134.7	3736.62	15842.9	19086.6	20560.5	3554.54	3849.21	1877.08	3633.05	5204.39	2456.85	Peak Found	High	Peak Found	High	High	High
[R].EANYIGSDKYFHAR.[G]	1xBiotin [K9]	3	5	P0DJI9	P0DJI9 [44-57]	P0DJI9 1xBiotin [K52]	Serum amyloid A-2 protein OS=Homo sapiens OX=9606 GN=SAA2 PE=1 SV=1	1	1896.87	1.116	0.854	1.019	0.347013	0.987156	0.976998	87.3	116.2	97.4	99.2	84	103	52.3	96.7	111.8	113.6	93.7	90	152.1	92.6	95.4	114.8	20730.8	25432.5	12925.1	23882.5	27596.7	28042	23133.1	22210.3	37546.2	22868.4	23566.9	28351.9	Peak Found	Peak Found	Peak Found	High	Peak Found	High
[K].YTQELTLKR.[Q]	1xBiotin [K8]	8	13	P23229	P23229 [587-595]	P23229 1xBiotin [K594]	Integrin alpha-6 OS=Homo sapiens OX=9606 GN=ITGA6 PE=1 SV=5	1	1377.72	1.767	1.136	1.016	0.112109	0.786512	0.99699	65.1	102.9	115.1	116.9	82.7	68.2	64.9	107.7	124.6	62.3	125.9	103.1	120.4	129.4	88.5	122.3	21601.7	17802.8	16955.8	28124.7	32533.6	16258.7	32889.5	26930.7	31452.4	33808.7	23114.5	31945	High	High	High	High	Peak Found	High
[R].GCVGEVSVNGKR.[L]	1xBiotin [K11]; 1xCarbamidomethyl [C2]	1	3	P98160	P98160 [4075-4086]	P98160 1xBiotin [K4085]	Basement membrane-specific heparan sulfate proteoglycan core protein OS=Homo sapiens OX=9606 GN=HSPG2 PE=1 SV=4	1	1487.71	2.286	1.415	1.015	0.269493	0.576275	0.987168	55.2	90.5	126.2	128.1	54.9	85.7	37.7	21.8	142	89.9	116.5	171.4	125.4	99.4	128.1	127.3	4898.21	7646.32	3362.91	1943.03	12674.5	8028.24	10398.6	15300.4	11195.3	8874.54	11434.8	11361.3	Not Found	High	Not Found	Not Found	Peak Found	Peak Found
[R].INVYYNEATGGKYVPR.[A]	1xBiotin [K12]	1	4	P68371	P68371 [47-62]	P68371 1xBiotin [K58]	Tubulin beta-4B chain OS=Homo sapiens OX=9606 GN=TUBB4B PE=1 SV=1	1	2070.01	1.495	1.672	1.013	0.53824	0.142015	0.998029	81.4	73.7	121.6	123.3	91.6	79.7	72.7	86.6	72.2	41	119.2	189.4	72.4	152.2	102.3	120.8	4741.11	4125.53	3761.36	4484.86	3739.31	2119.82	6168.62	9804.49	3749.81	7877.34	5294.41	6251.75	Not Found	Not Found	Not Found	Not Found	Not Found	Not Found
[R].KVTVNVLSPR.[Y]	1xBiotin [K1]	1	22	P05362	P05362 [469-478]	P05362 1xBiotin [K469]	Intercellular adhesion molecule 1 OS=Homo sapiens OX=9606 GN=ICAM1 PE=1 SV=2	1	1338.76	1.268	1.067	1.013	0.906759	0.73271	0.972328	84.1	101.2	106.6	108	125.2	75.3	66.1	58.7	90.6	122.1	95.4	91.2	119.9	170.9	87.9	96.7	83213.7	50046.8	43933.6	39025.9	60214.3	81154	63436.9	60658.3	79697.6	113637	58424.7	64269.1	High	High	High	High	High	High
[R].GFGGKFGVQMDR.[V]	1xBiotin [K5]	3	1	Q14247	Q14247 [120-131]	Q14247 1xBiotin [K124]	Src substrate cortactin OS=Homo sapiens OX=9606 GN=CTTN PE=1 SV=2	1	1524.71	0.423	0.913	1.01	0.165428	0.782641	0.999997	172.4	80.8	73	73.8	78.7	242.7	188.9	88.5	117.9	73.3	90.8	80	35.8	82.6	39.8	80.8	4470.16	13796.4	10738.1	5031.02	6701.67	4167.61	5163.26	4547.5	2034.07	4693.76	2263.59	4593.73	Not Found	High	Peak Found	Not Found	Peak Found	Not Found
[K].AVDPKTGR.[E]	1xBiotin [K5]	3	1	P34897	P34897 [298-305]	P34897 1xBiotin [K302]	Serine hydroxymethyltransferase, mitochondrial OS=Homo sapiens OX=9606 GN=SHMT2 PE=1 SV=3	1	1069.55	0.123	0.135	1.008	0.000138311	7.30993e-05	0.98065	184.4	170	22.7	22.9	175.4	116.5	209.4	120.2	161.8	292.8	21.6	20.1	22.7	22.6	15.3	21.8	39775.9	26409	47488.3	27260.1	36681.5	66391	4899.11	4548.32	5152.85	5117.29	3467.23	4936.07	Peak Found	Peak Found	High	Peak Found	Peak Found	Peak Found
[K].VVSETNDTKVLR.[H]	1xBiotin [K9]	1	14	P05783	P05783 [418-429]	P05783 1xBiotin [K426]	Keratin, type I cytoskeletal 18 OS=Homo sapiens OX=9606 GN=KRT18 PE=1 SV=2	1	1586.82	3.093	1.508	0.998	0.0911032	0.48255	0.995674	43.3	88.8	134.1	133.8	108	33.7	41.2	54.7	84.4	91.8	127.5	185.9	96.7	127.3	92.4	156.3	57378.4	17926.2	21892.8	29068	44828.7	48770.8	67711.8	98750.8	51372.6	67607.7	49097.4	83016.9	High	Peak Found	High	Peak Found	High	High
[R].LKYSILQQTPR.[S]	1xBiotin [K2]	2	4	Q14574	Q14574 [280-290]	Q14574 1xBiotin [K281]	Desmocollin-3 OS=Homo sapiens OX=9606 GN=DSC3 PE=1 SV=3	1	1572.86	4.908	3.481	0.998	0.00385233	0.00940124	0.988571	32.8	46.1	160.7	160.4	27.7	19.6	55.1	38.9	22.3	51.1	133.7	135.8	256.2	130.2	135.5	194	2622.87	1858.86	5220.05	3690.7	2115.78	4839.86	12675	12872.5	24283.6	12341.4	12846.2	18388.8	Not Found	Not Found	Not Found	Peak Found	Not Found	Peak Found
[K].KDVLETFTVK.[S]	1xBiotin [K1]	1	8	P21926	P21926 [170-179]	P21926 1xBiotin [K170]	CD9 antigen OS=Homo sapiens OX=9606 GN=CD9 PE=1 SV=4	1	1405.74	1.427	1.734	0.997	0.252794	0.329549	0.999997	85.6	70.3	122.2	121.9	94.6	60.6	84.2	62.2	125.6	69.1	98.8	134.5	120.1	126	104.6	119.7	13416.1	8590.47	11932.6	8819.38	17809.4	9791.25	14011.4	19071.5	17028.7	17872.7	14828.8	16979.2	Peak Found	Peak Found	Peak Found	High	High	Peak Found
[R].LASYLDKVR.[A]	1xBiotin [K7]	7	6	P08727; P13645	P08727 [91-99]; P13645 [157-165]	P08727 1xBiotin [K97]; P13645 1xBiotin [K163]	Keratin, type I cytoskeletal 19 OS=Homo sapiens OX=9606 GN=KRT19 PE=1 SV=4 Keratin, type I cytoskeletal 10 OS=Homo sapiens OX=9606 GN=KRT10 PE=1 SV=6	1	1290.69	2.123	1.392	0.996	0.022533	0.254816	0.955553	59.2	90	125.7	125.2	68.6	59	39.2	61.3	89.6	118.7	139.4	97.1	125.2	114.4	163	124.7	22339.9	19208.9	12776.2	19967	29194.9	38668.7	45406.5	31624.9	40778.8	37259.2	53103.5	40629	High	Peak Found	Peak Found	High	High	Peak Found
[K].GQEVSPKVYFMK.[Q]	1xBiotin [K7]; 1xOxidation [M11]	1	19	P09936	P09936 [72-83]	P09936 1xBiotin [K78]	Ubiquitin carboxyl-terminal hydrolase isozyme L1 OS=Homo sapiens OX=9606 GN=UCHL1 PE=1 SV=2	1	1654.8	0.76	0.682	0.994	0.418144	0.519561	1	110.4	122.2	83.9	83.4	100.8	164.1	92.7	111.6	119.6	101.1	74.6	76.6	100.2	62	76.1	120.6	38948.2	63398.5	35833.7	43121.7	46229	39071.9	28832.7	29608	38725.3	23957.5	29415.8	46605.2	High	High	High	High	High	High
[K].EAGGGGVGGPGAKSAAQAAAQTNSNAAGK.[Q]	1xBiotin [K13]	4	3	Q8NC51	Q8NC51 [40-68]	Q8NC51 1xBiotin [K52]	Plasminogen activator inhibitor 1 RNA-binding protein OS=Homo sapiens OX=9606 GN=SERBP1 PE=1 SV=2	1	2681.27	0.157	0.375	0.993	0.0831534	0.653815	0.999787	231.6	96	36.3	36	65.2	283.2	344.3	120.8	27	117.4	44.4	44.7	32.7	51.3	44	25.1	4827.55	20954.9	25476.7	8941.09	1994.59	8688.11	3282.75	3306.37	2418.08	3800.05	3258.37	1857.65	Not Found	Peak Found	High	Peak Found	Not Found	Peak Found
[R].WLKGGVVLK.[E]	1xBiotin [K3]	2	3	P35613	P35613 [171-179]	P35613 1xBiotin [K173]	Basigin OS=Homo sapiens OX=9606 GN=BSG PE=1 SV=2	1	1225.71	3.617	1.856	0.992	0.00475453	0.203474	0.99989	39.5	76.2	142.7	141.5	15.3	55.5	40.2	54	94.3	77.6	145.3	157.8	132.7	129.7	153.4	144.1	2353.83	8512.12	6161.82	8284.37	14462.9	11905.6	22288.9	24197.1	20343.1	19892.8	23525.1	22100.8	Not Found	Peak Found	Peak Found	Peak Found	Peak Found	Peak Found
[K].IGPLVDKQIYR.[F]	1xBiotin [K7]	2	5	Q9NT68	Q9NT68 [2068-2078]	Q9NT68 1xBiotin [K2074]	Teneurin-2 OS=Homo sapiens OX=9606 GN=TENM2 PE=1 SV=3	1	1527.84	2.567	1.228	0.991	0.142184	0.958243	0.989549	48.9	101.3	125.5	124.3	97.3	42.6	46.2	73.5	159.1	95.7	126.6	118.6	86.5	116	117.5	120.5	10964.5	4793.74	5203.51	8279.31	17917.3	10778.6	14256.9	13355	9738.71	13069.8	13234.2	13576.5	Peak Found	Peak Found	Not Found	Peak Found	Peak Found	Peak Found
[R].KNFDQEPLGK.[E]	1xBiotin [K1]	2	7	Q8IZJ1	Q8IZJ1 [153-162]	Q8IZJ1 1xBiotin [K153]	Netrin receptor UNC5B OS=Homo sapiens OX=9606 GN=UNC5B PE=1 SV=2	1	1401.68	1.514	1.327	0.988	0.224286	0.592024	0.97446	77.9	87.8	117.9	116.5	80.9	44	75.2	39.6	84.7	120.3	88.5	113.8	214.3	106.8	119.6	112.4	14462.6	7866.77	13442.9	7074.93	15152	21519.7	15834.7	20357	38330.8	19106.7	21392.8	20112.8	Peak Found	Peak Found	Peak Found	High	High	Peak Found
[R].LHPELSGPGVAAKVLAASVR.[R]	1xBiotin [K13]	1	3	Q6DD87	Q6DD87 [199-218]	Q6DD87 1xBiotin [K211]	Zinc finger protein 787 OS=Homo sapiens OX=9606 GN=ZNF787 PE=1 SV=4	1	2198.21	0.996	0.254	0.986	0.901718	0.0047331	0.926909	58.5	225.9	58.2	57.4	56.2	90.4	50.4	156.8	217.4	269	56	69.5	40.1	90.4	48.7	55.2	3240.55	5209.16	2901.87	9036.08	12524.4	15497.9	3227.69	4002.84	2308.92	5207.09	2804.03	3181.13	Not Found	Not Found	Not Found	High	High	High
[R].HLYKELMGPWNK.[D]	1xBiotin [K4]; 1xOxidation [M7]	2	3	P05121	P05121 [100-111]	P05121 1xBiotin [K103]	Plasminogen activator inhibitor 1 OS=Homo sapiens OX=9606 GN=SERPINE1 PE=1 SV=1	1	1757.85	3.017	1.021	0.982	0.417472	0.991427	0.817397	40.5	117.5	122.1	119.9	97.1	42.3	16.8	126.9	97.2	122.9	127.7	130	40	125.4	108.6	165.2	14684.6	6402.22	2536.8	19190.2	14698.5	18584.6	19317.7	19657.2	6051.1	18968.9	16420.2	24985.3	Peak Found	Peak Found	Not Found	High	Peak Found	Peak Found
[K].TAIGKAGYTDK.[V]	1xBiotin [K5]	2	7	P06733	P06733 [229-239]	P06733 1xBiotin [K233]	Alpha-enolase OS=Homo sapiens OX=9606 GN=ENO1 PE=1 SV=2	1	1350.67	2.539	2.613	0.98	0.0408593	0.146684	1	57.3	54.6	145.5	142.6	25.6	86	54.2	51.6	104.3	51.1	119.7	157.4	137.7	130.8	134.9	146.7	5094.09	17131.6	10797.5	10280.6	20768.5	10173	23835.2	31337.2	27411.9	26051.4	26864.4	29217	Not Found	High	Peak Found	Peak Found	High	Peak Found
[K].SYKVSTSGPR.[A]	1xBiotin [K3]	2	17	P05787	P05787 [9-18]	P05787 1xBiotin [K11]	Keratin, type II cytoskeletal 8 OS=Homo sapiens OX=9606 GN=KRT8 PE=1 SV=7	1	1307.64	2.841	1.731	0.978	0.0336975	0.158589	0.936816	48.6	78.1	138.2	135.1	87.7	36.7	46.2	73	90.3	74.2	152.4	88	131.3	171.9	119.9	128.4	185636	77669.9	97845.6	154504	191236	157030	322534	186207	277946	363902	253785	271753	High	High	High	High	High	High
[R].KLYLQDNHINR.[V]	1xBiotin [K1]	1	1	Q9NZU0	Q9NZU0 [251-261]	Q9NZU0 1xBiotin [K251]	Leucine-rich repeat transmembrane protein FLRT3 OS=Homo sapiens OX=9606 GN=FLRT3 PE=1 SV=1	1	1639.84	2.371	1.402	0.977	0.188103	0.428231	0.99099	54.5	90	129.2	126.2	99.9	55.3	53.8	40.4	91.4	110.5	98.6	162.2	131.2	128.1	96.6	132.1	10024.9	5552.8	5401.22	4050.99	9172.47	11088.1	9900.62	16278	13165	12857.9	9697.08	13254.1	Peak Found	Peak Found	Peak Found	Peak Found	Peak Found	Peak Found
[K].FGFAIGSQTTKK.[A]	1xBiotin [K]	2	6	Q8WW12	Q8WW12 [71-82]	Q8WW12 1xBiotin [K]	PEST proteolytic signal-containing nuclear protein OS=Homo sapiens OX=9606 GN=PCNP PE=1 SV=2	1	1510.77	0.204	0.463	0.975	0.000103452	0.00898722	0.994329	218.1	93.8	44.6	43.5	154.1	238.2	241.8	102.6	102.5	83	48.7	49.6	41.9	47.5	57.7	32.6	11275.2	17428.7	17694.8	7506.34	7497.12	6070.58	3562.74	3627.72	3068.81	3473.76	4223.53	2384.41	Peak Found	High	High	High	High	High
[R].YLENGKETLQR.[AT]	1xBiotin [K6]	8	11	P04439	P04439 [195-205]	P04439 1xBiotin [K200]	HLA class I histocompatibility antigen, A alpha chain OS=Homo sapiens OX=9606 GN=HLA-A PE=1 SV=2	1	1576.78	2.581	1.38	0.975	0.00485854	0.397971	0.999978	50.5	92.1	130.3	127.1	25.1	54.1	51.4	93.7	67.4	112.7	123.4	132.6	135.6	129.3	173	101.8	3767.97	8108.18	7701.57	14041.2	10109.5	16902.4	18495.3	19876	20324.3	19378	25934.8	15267.8	Not Found	High	High	High	High	Peak Found
[K].AGAHLQGGAKR.[V]	1xBiotin [K10]	2	11	P04406	P04406 [108-118]	P04406 1xBiotin [K117]	Glyceraldehyde-3-phosphate dehydrogenase OS=Homo sapiens OX=9606 GN=GAPDH PE=1 SV=3	1	1291.67	1.284	1.424	0.975	0.511974	0.805298	0.961294	90.6	79.6	116.3	113.4	88.4	84.8	73.7	49.6	156.3	74.5	104.8	108.8	144.6	112.6	95.8	106.1	56887.2	54545.7	47389.1	31896.3	100574	47917	67450.9	70015.4	93053.9	72478.9	61646.4	68236.4	Peak Found	High	High	High	High	High
[K].KGLDPYNVLAPK.[G]	1xBiotin [K1]	1	3	P10606	P10606 [57-68]	P10606 1xBiotin [K57]	Cytochrome c oxidase subunit 5B, mitochondrial OS=Homo sapiens OX=9606 GN=COX5B PE=1 SV=2	1	1540.82	0.23	0.971	0.973	0.183215	0.990415	0.999917	237.5	54.8	54.6	53.2	48.9	386.7	246.7	56.9	70.9	55.7	56.7	70.2	39.8	79.1	33.2	55.2	2725.56	21564.4	13754.7	3172.38	3954.94	3104.4	3163.11	3912.41	2219.12	4408.87	1851.57	3078.86	Not Found	High	High	Not Found	Not Found	Not Found
[R].RPDQQLQGEGKIIDR.[R]	1xBiotin [K11]	4	18	Q8NC51	Q8NC51 [112-126]	Q8NC51 1xBiotin [K122]	Plasminogen activator inhibitor 1 RNA-binding protein OS=Homo sapiens OX=9606 GN=SERBP1 PE=1 SV=2	1	1979.01	0.316	0.548	0.962	0.000157862	0.00478828	0.890571	184.1	101.9	58.1	55.9	216	187.6	149.1	114.9	95	103.9	47.1	68.8	59.2	59.4	57	42.1	222903	193636	153874	118563	98031.9	107191	48559.9	71023.3	61102.8	61326.4	58792.2	43479.6	High	High	High	High	High	High
[K].KTDPSGLSK.[T]	1xBiotin [K1]	3	14	Q13740	Q13740 [423-431]	Q13740 1xBiotin [K423]	CD166 antigen OS=Homo sapiens OX=9606 GN=ALCAM PE=1 SV=2	1	1158.58	1.416	1.562	0.954	0.41604	0.215879	0.999971	86.4	74.7	122.3	116.7	71.7	88	100.3	67	76.1	91.2	81	124.6	152.1	136.9	92.1	118.9	124550	152894	174273	116420	132273	158407	140646	216445	264228	237893	159979	206581	High	High	Peak Found	High	High	Peak Found
[R].YTCHVQHEGLPKPLTLR.[W]	1xBiotin [K12]; 1xCarbamidomethyl [C3]	3	3	P01889; P04439	P01889 [281-297]; P04439 [281-297]	P01889 1xBiotin [K292]; P04439 1xBiotin [K292]	HLA class I histocompatibility antigen, B alpha chain OS=Homo sapiens OX=9606 GN=HLA-B PE=1 SV=3 HLA class I histocompatibility antigen, A alpha chain OS=Homo sapiens OX=9606 GN=HLA-A PE=1 SV=2	0	2275.15	4.837	1.943	0.948	0.0775811	0.248088	0.993731	31.3	73.8	151.4	143.5	31.1	23.8	31.3	73.3	16.3	108.7	150.2	250.8	58	142.4	115.6	198.3	5059.82	3878.39	5102.81	11938.1	2662.98	17714	24474.2	40854.1	9454.33	23194.4	18834.6	32308.2	Not Found	Not Found	Not Found	Peak Found	Not Found	Peak Found
[R].KASDVHEVR.[K]	1xBiotin [K1]	3	3	P14618	P14618 [247-255]	P14618 1xBiotin [K247]	Pyruvate kinase PKM OS=Homo sapiens OX=9606 GN=PKM PE=1 SV=4	1	1266.63	2.339	2.42	0.945	0.0228653	0.117732	0.998272	61.9	56.5	144.8	136.8	62.9	48.2	58	50.1	53	133.8	138	135.8	130.7	128.3	136.5	124.7	11112.7	8505.22	10247.6	8847.61	9361.85	23630.2	24375.2	23971.9	23072.3	22652	24094.8	22012.5	Peak Found	Peak Found	Peak Found	Peak Found	Peak Found	Peak Found
[K].IVNLGSSKTDLFYER.[K]	1xBiotin [K8]	1	3	Q7RTV0	Q7RTV0 [88-102]	Q7RTV0 1xBiotin [K95]	PHD finger-like domain-containing protein 5A OS=Homo sapiens OX=9606 GN=PHF5A PE=1 SV=1	1	1967.99	0.736	0.504	0.938	0.396188	0.836573	0.999242	105.3	144.3	77.6	72.8	91.3	312	78.7	41.9	125.1	162.9	42	82.2	67.3	75.9	63.1	57.4	5216.57	17825.2	4498.24	2395.85	7147.41	9305.26	2397.99	4698.27	3841.92	4337.12	3604.42	3280.64	Not Found	Peak Found	Peak Found	Not Found	High	Peak Found
[K].AQAYQTGKDISTNYYASQK.[K]	1xBiotin [K8]	1	10	P14625	P14625 [664-682]	P14625 1xBiotin [K671]	Endoplasmin OS=Homo sapiens OX=9606 GN=HSP90B1 PE=1 SV=1	1	2363.1	0.38	0.267	0.934	0.00853612	0.00132425	0.978033	130.6	173.5	49.6	46.3	121.1	176	100.5	160.9	264.9	114.8	51.5	46	38.9	32.6	49.9	42.9	81508.9	118452	67648.2	108324	178267	77262.8	34656.3	30934.5	26153.6	21949.5	33592.2	28905	Peak Found	High	High	High	High	High
[K].EKYIDQEELNK.[T]	1xBiotin [K2]	5	4	P07900; P08238	P07900 [282-292]; P08238 [274-284]	P07900 1xBiotin [K283]; P08238 1xBiotin [K275]	Heat shock protein HSP 90-alpha OS=Homo sapiens OX=9606 GN=HSP90AA1 PE=1 SV=5 Heat shock protein HSP 90-beta OS=Homo sapiens OX=9606 GN=HSP90AB1 PE=1 SV=4	1	1634.77	1.077	2.375	0.934	0.821267	0.613929	0.929097	114	48.3	122.9	114.8	35.1	102.7	180.5	39.6	43.5	103.5	93.5	110.7	196.4	103.4	110	81.3	3688.11	10797.1	18974.6	4158.87	4575.76	10876.6	9828.72	11633	20650.8	10866.8	11559.4	8543.14	Not Found	Peak Found	High	Peak Found	Not Found	Peak Found
[R].KQLATKAAR.[K]	1xBiotin [K6]	5	1	P84243	P84243 [19-27]	P84243 1xBiotin [K24]	Histone H3.3 OS=Homo sapiens OX=9606 GN=H3-3A PE=1 SV=2	2	1212.69	1.881	1.573	0.934	0.398268	0.216308	0.999553	69.5	77.6	130.7	122.1	42.9	67	125.6	39.1	85.1	74.9	126.1	175.9	82.1	115.9	147.8	117.7	6736.68	10534.6	19731.3	6151.21	13372.9	11764.8	19811.3	27638	12908.1	18208.4	23222.3	18503.9	Peak Found	Peak Found	Peak Found	Peak Found	Peak Found	Peak Found
[R].LKLEPHEGLLLR.[F]	1xBiotin [K2]	4	11	P08195	P08195 [614-625]	P08195 1xBiotin [K615]	4F2 cell-surface antigen heavy chain OS=Homo sapiens OX=9606 GN=SLC3A2 PE=1 SV=3	1	1643.93	1.584	1.2	0.934	0.196484	0.979097	0.996661	75.5	93.1	119.6	111.7	94.1	78.3	16	96.6	127.6	73.5	115.2	132.7	124	115.8	124.5	101.7	65390.1	54403.5	11132.2	67094.5	88674.9	51049	80066.7	92175.9	86172.3	80481	86523.2	70636.1	High	High	Peak Found	High	High	High
[K].TSGKFSGEELDK.[L]	1xBiotin [K4]	1	5	P30533	P30533 [160-171]	P30533 1xBiotin [K163]	Alpha-2-macroglobulin receptor-associated protein OS=Homo sapiens OX=9606 GN=LRPAP1 PE=1 SV=1	1	1523.7	0.29	0.301	0.933	0.00124049	0.00116847	0.866108	162.5	146.3	47.2	44	171.3	176.4	145.9	98.6	187.4	154.3	40.5	51.3	49.7	46.4	27.3	51	17711.9	18238.5	15086.6	10193.9	19383.9	15952.5	4189.51	5304.23	5143.99	4799.13	2825.33	5270.86	Peak Found	High	High	High	High	High
[R].YQKSTELLIR.[K]	1xBiotin [K3]	6	5	P84243	P84243 [55-64]	P84243 1xBiotin [K57]	Histone H3.3 OS=Homo sapiens OX=9606 GN=H3-3A PE=1 SV=2	1	1476.79	2.672	2.55	0.932	0.00197565	0.00499634	0.657832	56	54.7	149.7	139.5	57.5	55.5	53.8	36.7	54.2	69.8	197.5	148.3	136.1	97.8	138.2	154.6	12806	12369	11992.5	8171.37	12077.2	15563.4	44002.1	33046.1	30334.4	21803.2	30801	34448.8	Peak Found	Peak Found	Peak Found	Peak Found	Peak Found	Peak Found
[R].IAKAVNEK.[S]	1xBiotin [K3]	2	2	P06733	P06733 [328-335]	P06733 1xBiotin [K330]	Alpha-enolase OS=Homo sapiens OX=9606 GN=ENO1 PE=1 SV=2	1	1098.6	2.255	1.952	0.926	0.0277072	0.288479	0.964569	62.4	66.7	140.7	130.2	16.9	59.8	75.4	55.2	79	63.9	131.8	195.7	134.8	144.9	117.8	124.8	2337.71	8260.14	10417.3	7624.68	10906.8	8830.12	18207.8	27035.3	18622.9	20010.8	16272.5	17240.5	Not Found	Peak Found	Peak Found	Peak Found	Peak Found	Peak Found
[K].IDDKGMAPALR.[H]	1xBiotin [K4]; 1xOxidation [M6]	2	6	P05121	P05121 [89-99]	P05121 1xBiotin [K92]	Plasminogen activator inhibitor 1 OS=Homo sapiens OX=9606 GN=SERPINE1 PE=1 SV=1	1	1428.7	1.312	0.956	0.924	0.668382	0.973453	0.99507	83.5	105.9	109.5	101.2	90.5	57	87.9	111.5	84.4	153	69.7	117.9	115.3	86.3	119.8	106.6	32903.3	20725.3	31978.4	40560.4	30704.9	55622.8	25352.3	42892	41939.8	31365.6	43581.9	38757.8	Peak Found	Peak Found	High	Peak Found	Peak Found	Peak Found
[R].AKVTLNGVPAQPLGPR.[A]	1xBiotin [K2]	1	30	P05362	P05362 [338-353]	P05362 1xBiotin [K339]	Intercellular adhesion molecule 1 OS=Homo sapiens OX=9606 GN=ICAM1 PE=1 SV=2	1	1844.02	1.475	1.118	0.924	0.00718337	0.340589	0.827244	79.1	96.4	116.7	107.8	77.3	72.2	84.4	94.3	110.4	77.5	127.4	113.5	114.1	105.4	120.1	103.5	58947.4	55033.9	64360.5	71873.4	84126.2	59075.1	97105.2	86491.6	86932.4	80327.8	91544.4	78854.2	High	High	Peak Found	High	High	High
[K].WSLLQQQKTAR.[S]	1xBiotin [K8]	2	19	P05787	P05787 [123-133]	P05787 1xBiotin [K130]	Keratin, type II cytoskeletal 8 OS=Homo sapiens OX=9606 GN=KRT8 PE=1 SV=7	1	1584.83	3.746	1.542	0.923	0.0362587	0.315778	0.999925	38.3	85.9	143.4	132.4	91.5	35	28.3	62	78.5	79.5	206.2	131	89.4	121	119.8	157.8	85232.7	32566.7	26388.2	57697.2	73054.7	73999.5	192021	121995	83269.2	112624	111557	146928	Peak Found	High	High	High	High	High
[R].SSGPYGGGGQYFAKPR.[N]	1xBiotin [K14]	3	1	P09651	P09651 [337-352]	P09651 1xBiotin [K350]	Heterogeneous nuclear ribonucleoprotein A1 OS=Homo sapiens OX=9606 GN=HNRNPA1 PE=1 SV=5	0	1854.86	1.595	0.923	0.923	0.825888	0.734044	0.946177	70.7	112.7	112.7	104	45.7	34	28.9	31.5	54.3	59.1	165.9	33.8	54.3	608.9	33.4	50.1	4082.18	3037.23	2579.91	2812.41	4844.72	5269.9	14804.7	3017.3	4842.87	54333.5	2979.29	4469.86	Not Found	Not Found	Not Found	Not Found	Not Found	Not Found
[K].EITALAPSTMKIK.[I]	1xBiotin [K]; 1xOxidation [M10]	7	8	P60709	P60709 [316-328]	P60709 1xBiotin [K]	Actin, cytoplasmic 1 OS=Homo sapiens OX=9606 GN=ACTB PE=1 SV=1	1	1644.87	0.941	0.737	0.922	0.985663	0.99718	0.994963	100.4	118.1	94.4	87.1	62.5	103.1	125.5	64.1	128.3	121.4	83.8	97	126.5	89.3	108.9	89.5	49040.6	80875.4	98432.3	50262.3	100652	95194.7	65745.2	76072	99211.7	70026.2	85410.7	70164.5	Peak Found	High	High	High	Peak Found	Peak Found
[K].DYSSGFGGKYGVQADR.[V]	1xBiotin [K9]	3	7	Q14247	Q14247 [153-168]	Q14247 1xBiotin [K161]	Src substrate cortactin OS=Homo sapiens OX=9606 GN=CTTN PE=1 SV=2	1	1932.85	0.069	0.117	0.922	2.47185e-05	0.00022329	0.987745	238.1	130.1	16.5	15.2	147.2	309.7	252	137.7	162.1	85.5	13.3	17.5	20	15.3	23.7	16.1	32756.2	68928.3	56082.3	30646.2	36070.7	19032.4	2950.07	3891.98	4454.02	3414.97	5279.05	3589.12	High	High	High	High	High	High
[K].GYLTKEDLR.[V]	1xBiotin [K5]	1	4	P60903	P60903 [24-32]	P60903 1xBiotin [K28]	Protein S100-A10 OS=Homo sapiens OX=9606 GN=S100A10 PE=1 SV=2	1	1320.66	3.503	1.956	0.914	0.00312333	0.204872	0.99721	42.8	70.1	149.9	137.1	39.1	39.2	48.2	63.6	127.6	64.2	188.8	137.3	98	148.3	125.6	120	4107.7	4118.62	5067.52	6681.46	13408.9	6746.11	19830.7	14427.1	10299.2	15584.3	13193.4	12602	Not Found	Peak Found	Not Found	Peak Found	Peak Found	Peak Found
[R].SAPGGGSKVPQK.[K]	1xBiotin [K8]	3	3	P06748	P06748 [143-154]	P06748 1xBiotin [K150]	Nucleophosmin OS=Homo sapiens OX=9606 GN=NPM1 PE=1 SV=2	1	1338.68	2.479	1.159	0.913	0.0427808	0.910819	0.999153	52	101.5	128.9	117.7	53.2	66.4	27.3	55.8	103.9	161.1	132	100.7	142.1	120.5	109.3	127.7	5182.94	6467.94	2660.64	5432.27	10116.9	15692.1	12851	9811.03	13833.5	11730	10643.1	12435.8	Not Found	Peak Found	Not Found	Peak Found	Peak Found	Peak Found
[K].LLGIETPLPKK.[E]	1xBiotin [K]	1	14	P05362	P05362 [57-67]	P05362 1xBiotin [K]	Intercellular adhesion molecule 1 OS=Homo sapiens OX=9606 GN=ICAM1 PE=1 SV=2	1	1434.84	1.779	1.632	0.909	0.0853498	0.51245	0.998731	74.3	73.6	132.1	120.1	70.3	74.3	51.1	69.7	134.7	66	94.9	125.1	153.6	150.6	96.2	113.7	14087.7	14893	10231.1	13962.4	26987.8	13216.1	19008.2	25061.7	30771.2	30175.3	19274.5	22781.2	Peak Found	High	High	High	Peak Found	High
[K].KFVIKPIDK.[K]	1xBiotin [K1]	5	2	P15311	P15311 [254-262]	P15311 1xBiotin [K254]	Ezrin OS=Homo sapiens OX=9606 GN=EZR PE=1 SV=4	1	1313.76	1.398	1.235	0.908	0.194008	0.663619	0.725554	85.2	87.6	119.1	108.2	87.1	52.8	95.6	89.6	48.7	101.9	105.7	121.8	185.6	81.7	110.6	119	4453.14	2697.49	4884.64	4579.76	2488.32	5211.7	5401.83	6225.77	9489.64	4176.86	5654.97	6081.32	Not Found	Not Found	Not Found	Not Found	Not Found	Not Found
[SRH].FDSFTVQYKDR.[D]	1xBiotin [K9]	3	15	P22105-1	P22105-1 [1399-1409]; [2122-2132]; [2438-2448]; [2549-2559]; [2763-2773]; [2977-2987]; [3191-3201]	P22105-1 1xBiotin [K1407]; 1xBiotin [K2130]; 1xBiotin [K2446]; 1xBiotin [K2557]; 1xBiotin [K2771]; 1xBiotin [K2985]; 1xBiotin [K3199]	Isoform 3 of Tenascin-X OS=Homo sapiens OX=9606 GN=TNXB	1	1631.75	1.46	1.239	0.902	0.0391324	0.162834	0.64272	82.7	87.8	120.7	108.8	96.2	82.5	73.3	98	87.6	63.4	139	115.3	120.3	115.5	108.5	100.5	48312	41399.1	36801	49196.6	43979	31846.9	69777.2	57895.6	60423.2	57969.2	54480.1	50450.8	High	High	High	High	High	High
[K].GFGGKYGVQK.[D]	1xBiotin [K5]	3	5	Q14247	Q14247 [305-314]	Q14247 1xBiotin [K309]	Src substrate cortactin OS=Homo sapiens OX=9606 GN=CTTN PE=1 SV=2	1	1266.63	0.072	0.194	0.898	5.68075e-06	6.37082e-05	0.213026	272.3	90.5	19.6	17.6	251.3	285.2	273.2	80.4	90.9	101.1	19.6	32.6	18.7	10.4	17.6	18.9	47664.5	54089.1	51826.7	15257.4	17233.4	19173.1	3725.84	6185.91	3547.93	1978.97	3345.11	3588.23	Peak Found	High	High	High	Peak Found	High
[K].NLGIGKVSSFEEK.[M]	1xBiotin [K6]	2	2	P40926	P40926 [302-314]	P40926 1xBiotin [K307]	Malate dehydrogenase, mitochondrial OS=Homo sapiens OX=9606 GN=MDH2 PE=1 SV=3	1	1633.83	0.754	0.609	0.895	0.917251	0.860678	0.983915	113	125.4	85.3	76.3	22.4	155.4	106.6	96.1	145	118.3	80.4	144.7	77.7	114.3	72	67.2	2013.73	13954.1	9573.82	8627.91	13019.1	10621.5	7222.12	12997.5	6975.37	10262.9	6465.36	6031.58	Not Found	Peak Found	Peak Found	Peak Found	Peak Found	Peak Found
[K].GTLVQTKGTGASGSFK.[L]	1xBiotin [K7]	5	5	P16402	P16402 [92-107]	P16402 1xBiotin [K98]	Histone H1.3 OS=Homo sapiens OX=9606 GN=H1-3 PE=1 SV=2	1	1764.89	2.02	2.786	0.893	0.0380649	0.0541703	0.943718	73.1	47.3	147.7	131.9	74	29.3	74.5	47.9	83.4	30.7	184.2	134.5	149.5	134.6	124	133.5	4914.48	1945.55	4943.36	3181.14	5536.98	2035.91	12227.5	8929.37	9926.35	8939.05	8230.53	8863.52	Not Found	Not Found	Not Found	Not Found	Peak Found	Not Found
[K].AVKSSEHINEGETAMLVCK.[S]	1xBiotin [K3]; 1xCarbamidomethyl [C18]; 1xOxidation [M15]	4	8	P35613	P35613 [225-243]	P35613 1xBiotin [K227]	Basigin OS=Homo sapiens OX=9606 GN=BSG PE=1 SV=2	1	2345.09	1.091	0.962	0.892	0.452375	0.970941	0.620828	98.2	99.2	107.1	95.5	41.8	96	101	80.6	97	112.6	100.9	192.6	104.7	93.4	44.8	134.3	10953.9	25138.2	26453.2	21115.7	25406.3	29489.2	26428.7	50428.2	27421.6	24453	11728.3	35172.8	Peak Found	Peak Found	Peak Found	Peak Found	High	Peak Found
[K].EAAGKSSGPTSLFAVTVAPPGAR.[Q]	1xBiotin [K5]	2	5	Q00839	Q00839 [182-204]	Q00839 1xBiotin [K186]	Heterogeneous nuclear ribonucleoprotein U OS=Homo sapiens OX=9606 GN=HNRNPU PE=1 SV=6	1	2397.22	1.613	0.869	0.884	0.792041	0.848861	0.997609	70.5	115.5	113.6	100.4	137.1	65.1	49.7	89.4	168.1	106.8	74.7	121.9	105	105.3	84.1	92.8	16709.2	7934.1	6059.23	10894.8	20490.2	13012	9105.87	14857.3	12795.8	12827.2	10250.6	11305.8	Peak Found	Peak Found	Peak Found	High	Peak Found	Peak Found
[-].MATAEVLNIGKK.[L]	1xBiotin [K]; 1xMet-loss+Acetyl [N-Term]	2	8	P22234	P22234 [1-12]	P22234 1xBiotin [K]; 1xMet-loss+Acetyl [N-Term]	Multifunctional protein ADE2 OS=Homo sapiens OX=9606 GN=PAICS PE=1 SV=3	1	1411.76	0.188	0.265	0.883	6.66483e-05	0.000117346	0.833475	201.8	126.7	38	33.5	140.5	201.6	211.1	126.6	182.4	120.1	34.5	37.9	43.4	41.9	26.5	33.5	16172	23193	24296.5	14562.5	20990.3	13825.3	3967.79	4363.05	4989.75	4818	3054.22	3853.52	High	High	High	High	High	High
[K].TIAPALVSKK.[L]	1xBiotin [K]	1	4	P06733	P06733 [72-81]	P06733 1xBiotin [K]	Alpha-enolase OS=Homo sapiens OX=9606 GN=ENO1 PE=1 SV=2	1	1253.73	1.645	1.78	0.882	0.0385737	0.0800062	0.903914	81.5	66.4	134	118.2	40.8	99.9	81.4	66.3	72.6	62.6	134	128.7	151.6	136.2	107.8	118.1	6735.71	16518.7	13455.7	10965.1	11998	10346.2	22139.1	21277.3	25053.4	22505.7	17809.2	19520.8	Peak Found	Peak Found	Peak Found	Peak Found	Peak Found	High
[R].FNVLKVTK.[A]	1xBiotin [K5]	1	2	P62280	P62280 [140-147]	P62280 1xBiotin [K144]	40S ribosomal protein S11 OS=Homo sapiens OX=9606 GN=RPS11 PE=1 SV=3	1	1174.67	0.326	2.461	0.882	0.827024	0.308826	0.963261	231.2	27	75.4	66.4	38.2	314.6	247.5	39	21.3	28.9	80.7	127.1	80	84.3	67.3	71.1	5131.08	42277.2	33257.8	5237.8	2861.16	3884.15	10842.5	17087.6	10752.3	11334.1	9045.98	9557.73	Not Found	High	High	Peak Found	Not Found	Not Found
[K].YFDKASYR.[V]	1xBiotin [K4]	1	2	P29401	P29401 [141-148]	P29401 1xBiotin [K144]	Transketolase OS=Homo sapiens OX=9606 GN=TKT PE=1 SV=3	1	1275.58	0.087	0.294	0.877	0.134419	0.282514	0.999427	281.6	72.7	24.4	21.4	24.8	355.2	358.8	78.3	91.7	120.4	35.5	30.7	22.5	22.1	33	27	3143.01	45083.9	45535	9939.62	11640.1	15285.1	4508.12	3902.48	2853.84	2808.69	4189.54	3420.82	Not Found	High	High	Peak Found	Peak Found	Peak Found
[R].VKIQAATDSK.[D]	1xBiotin [K2]	2	11	Q9UHN6	Q9UHN6 [1152-1161]	Q9UHN6 1xBiotin [K1153]	Cell surface hyaluronidase OS=Homo sapiens OX=9606 GN=CEMIP2 PE=1 SV=1	1	1286.68	1.444	1.199	0.876	0.177435	0.497878	0.745744	84	88.6	121.3	106.2	77.6	64.4	84.8	52.5	86	81.8	90.6	112	236.2	126.5	89.8	98	48969	40630.2	53540.1	33130.7	54276.8	51630.7	57173.9	70687.2	149141	79888	56705	61889.1	Peak Found	Peak Found	High	Peak Found	High	High
[R].LWDLVAGKTR.[V]	1xBiotin [K8]	2	5	O43660	O43660 [356-365]	O43660 1xBiotin [K363]	Pleiotropic regulator 1 OS=Homo sapiens OX=9606 GN=PLRG1 PE=1 SV=1	1	1384.74	7.046	5.589	0.868	0.00313838	0.00157472	0.999269	26.2	28.7	184.7	160.4	23	58.7	16.2	29.6	18.2	25.1	138.3	161.8	195.1	140.5	256.7	136.9	3256.39	8328.52	2300.57	4195.62	2585.5	3564.77	19613.6	22946.1	27669.1	19923.8	36404.2	19412	Not Found	Peak Found	Not Found	Not Found	Not Found	Not Found
[K].EIPAKIIFEDDR.[C]	1xBiotin [K5]	1	2	P49773	P49773 [26-37]	P49773 1xBiotin [K30]	Adenosine 5'-monophosphoramidase HINT1 OS=Homo sapiens OX=9606 GN=HINT1 PE=1 SV=2	1	1671.84	1.118	0.83	0.867	0.974297	0.69432	0.834231	94	109.8	105.1	91.1	82.5	95.3	107.7	119.1	95.5	111.4	106.6	146.5	69.3	107	66.8	92.4	5111.91	5904.81	6675.31	7375.98	5917.3	6899.35	6601.8	9074.79	4291.94	6626.79	4138.85	5724.06	Not Found	Peak Found	Peak Found	Peak Found	Peak Found	Peak Found
[K].IKIIAPPER.[K]	1xBiotin [K2]	8	9	P60709	P60709 [327-335]	P60709 1xBiotin [K328]	Actin, cytoplasmic 1 OS=Homo sapiens OX=9606 GN=ACTB PE=1 SV=1	1	1262.73	1.828	1.555	0.866	0.229356	0.938078	0.999305	73.7	75	134.7	116.6	87.9	3.6	74.9	75.9	76.3	94.4	147.9	136.9	126	118.6	142	115.7	74890	3029.61	63821.7	64671.8	64956.1	80455.1	125990	116641	107307	100992	120962	98528.7	Peak Found	Not Found	Peak Found	High	Peak Found	Peak Found
[K].FAGDKGYLTK.[E]	1xBiotin [K5]	1	3	P60903	P60903 [19-28]	P60903 1xBiotin [K23]	Protein S100-A10 OS=Homo sapiens OX=9606 GN=S100A10 PE=1 SV=2	1	1325.66	4.254	1.667	0.866	0.00830505	0.129851	0.909833	35.9	79.3	152.7	132.2	35	38.3	27.4	21.4	77.3	93.6	225.7	136.6	148.9	128.9	145.9	121.1	3770	4125.57	2951.39	2300.31	8326.98	10081.2	24307.8	14713.7	16038.2	13882.8	15713.6	13043.6	Not Found	Not Found	Not Found	Not Found	Peak Found	Peak Found
[K].YVGTGGIDQKPR.[T]	1xBiotin [K10]	2	3	Q9UHN6	Q9UHN6 [847-858]	Q9UHN6 1xBiotin [K856]	Cell surface hyaluronidase OS=Homo sapiens OX=9606 GN=CEMIP2 PE=1 SV=1	0	1516.76	2.001	1.691	0.864	0.647054	0.554209	0.999685	69.5	71.1	139.1	120.2	190.2	71.4	20.1	84.8	73	29	85.5	151.7	142.8	123.4	124.4	103.8	24291.8	9117.79	2561.9	10829.3	9323.05	3701.45	10922.9	19372.3	18244.5	15765.4	15894	13265.7	Peak Found	Peak Found	Not Found	Peak Found	Peak Found	Not Found
[R].TKTEISEMNR.[N]	1xBiotin [K2]	2	8	P05787	P05787 [303-312]	P05787 1xBiotin [K304]	Keratin, type II cytoskeletal 8 OS=Homo sapiens OX=9606 GN=KRT8 PE=1 SV=7	1	1434.67	1.208	1.269	0.859	0.91771	0.797183	0.999258	98.5	80.5	118.9	102.1	145.7	54.3	86.5	70.8	109.2	59.3	125.1	104.5	98.2	190.3	89.8	66.4	63290.4	23558.7	37573.3	30724.8	47404.6	25758.6	54304.2	45379	42627.3	82651.7	38974.5	28841.5	Peak Found	Peak Found	High	High	High	Peak Found
[R].EETGAALKPR.[L]	1xBiotin [K8]	3	8	P39060	P39060 [679-688]	P39060 1xBiotin [K686]	Collagen alpha-1(XVIII) chain OS=Homo sapiens OX=9606 GN=COL18A1 PE=1 SV=5	0	1297.66	1.681	1.533	0.853	0.158151	0.566274	0.846016	79.2	74.1	133.1	113.6	60.7	77.9	105	67.6	72.8	114.8	100.4	147.5	130.9	120.2	90.6	111.7	6377.13	8182.55	11036.3	7105.81	7655.44	12067.8	10549.2	15498.2	13754.3	12632.4	9519.38	11736.8	Peak Found	High	High	High	High	Peak Found
[R].EAPHVKNNAIISLR.[K]	1xBiotin [K6]	1	1	Q9ULF5	Q9ULF5 [312-325]	Q9ULF5 1xBiotin [K317]	Zinc transporter ZIP10 OS=Homo sapiens OX=9606 GN=SLC39A10 PE=1 SV=2	1	1787.96	5.202	4.213	0.852	0.00193707	0.00650962	0.877319	34.2	36	178.1	151.7	42	31.9	21.2	24.3	44.8	33.6	107.6	299.1	166	141.4	104.6	183.6	4326.11	3285.11	2182.2	2503.82	4611.12	3455.14	11080.3	30801	17088.8	14556.2	10768.9	18901.5	Not Found	Not Found	Not Found	Not Found	Not Found	Not Found
[K].ISDSEGFKANLSLLR.[R]	1xBiotin [K8]	2	1	P23246	P23246 [272-286]	P23246 1xBiotin [K279]	Splicing factor, proline- and glutamine-rich OS=Homo sapiens OX=9606 GN=SFPQ PE=1 SV=2	1	1875.96	1.374	1.045	0.85	0.984459	0.917003	0.999795	85.8	96	117.9	100.3	81.8	64.5	90.6	91.5	72.6	226.7	112.5	54.1	114.5	95.6	57.4	138.2	3424.82	2701.33	3794.05	3831.53	3037.45	9486.7	4706.92	2262.63	4791.61	4002.37	2404.26	5783.46	Not Found	Not Found	Not Found	Peak Found	Not Found	Peak Found
[K].TEQDGYQKPTNKHFTQSPK.[K]	1xBiotin [K12]	2	1	Q76M96	Q76M96 [591-609]	Q76M96 1xBiotin [K602]	Coiled-coil domain-containing protein 80 OS=Homo sapiens OX=9606 GN=CCDC80 PE=1 SV=1	1	2460.16	4.879	2.022	0.849	0.0692258	0.965964	0.758301	33.1	67.9	161.7	137.3	45.3	27	21.6	50.6	55.3	119.6	116.1	131.6	245.9	249.5	111.8	25.8	4652.22	2770.41	2219.3	5192.28	5675.82	12277.9	11917.4	13516.3	25251.9	25613	11479.1	2645.96	Not Found	Not Found	Not Found	Peak Found	Peak Found	Peak Found
[R].KISSDLDGHPVPK.[Q]	1xBiotin [K1]	2	3	P29401	P29401 [102-114]	P29401 1xBiotin [K102]	Transketolase OS=Homo sapiens OX=9606 GN=TKT PE=1 SV=3	1	1618.83	0.225	0.502	0.847	0.503738	0.69663	0.999162	222.8	84.6	50.2	42.5	24.6	265.9	324.7	101	76	103.8	24.6	59.9	73.1	73.4	50.7	22.2	4212.02	45520.6	55581.5	17280	13006.8	17772.9	4213.02	10250.5	12517.4	12565.1	8680.68	3802.71	Not Found	High	High	Peak Found	Peak Found	High
[R].QYAKDIGFIK.[LK]	1xBiotin [K4]	2	3	P62273	P62273 [45-54]	P62273 1xBiotin [K48]	40S ribosomal protein S29 OS=Homo sapiens OX=9606 GN=RPS29 PE=1 SV=2	1	1408.73	0.268	0.282	0.843	0.0758796	0.0775863	0.951721	174.1	139.8	46.7	39.4	235.2	177.5	119.1	101.5	142.5	156.8	16	47.6	93.4	55.1	15	40.2	36724	27717.1	18592.7	15854.2	22260.3	24494.4	2497.94	7438.7	14589.2	8611.5	2345.57	6272.97	High	Peak Found	Peak Found	High	Peak Found	High
[K].GGKIGLFGGAGVGK.[T]	1xBiotin [K3]	1	2	P06576	P06576 [199-212]	P06576 1xBiotin [K201]	ATP synthase subunit beta, mitochondrial OS=Homo sapiens OX=9606 GN=ATP5F1B PE=1 SV=3	1	1443.78	1.549	1.226	0.84	0.411662	0.815449	0.861945	81.5	86.4	126.2	106	119.9	67	71.1	67	75.4	111.4	176.7	92.7	110	87.8	92.4	128.6	5246.9	2929.85	3108.6	2931.7	3296.98	4874.01	7727.88	4054.41	4813.81	3839.31	4043.44	5625.13	Not Found	Not Found	Not Found	Not Found	Peak Found	Not Found
[R].VNFAMNVGKAR.[G]	1xBiotin [K9]; 1xOxidation [M5]	3	2	P14618	P14618 [490-500]	P14618 1xBiotin [K498]	Pyruvate kinase PKM OS=Homo sapiens OX=9606 GN=PKM PE=1 SV=4	1	1448.71	2.167	1.273	0.838	0.195465	0.733294	0.994219	62.4	89	135.3	113.3	26.6	68.8	63	27.5	89.8	164.8	136.4	96.8	172.5	127.8	111.8	114.3	1903.86	4932.62	4512.13	1968.06	6431.96	11812.7	9777.21	6933.23	12358.2	9160.72	8009.62	8190.77	Not Found	Not Found	Not Found	Not Found	Peak Found	Peak Found
[-G].MQIFVKTLTGK.[T]	1xBiotin [K6]; 1xOxidation [M1]	4	2	P62987	P62987 [1-11]	P62987 1xBiotin [K6]	Ubiquitin-60S ribosomal protein L40 OS=Homo sapiens OX=9606 GN=UBA52 PE=1 SV=2	1	1507.8	2.99	2.319	0.835	0.0271873	0.0384168	0.902799	52.9	57	158.1	132.1	49.7	51	94.2	54.9	76.7	41.8	108.4	152.4	191.9	104.2	127.3	147.7	4513.25	4626.01	8546.53	4983.24	6962.07	3793.97	9836.02	13831.7	17418.6	9454.29	11555.5	13404	Not Found	Not Found	Peak Found	Peak Found	Peak Found	Not Found
[K].TVDGPSGKLWR.[D]	1xBiotin [K8]	2	6	P04406	P04406 [187-197]	P04406 1xBiotin [K194]	Glyceraldehyde-3-phosphate dehydrogenase OS=Homo sapiens OX=9606 GN=GAPDH PE=1 SV=3	1	1441.73	2.55	1.439	0.831	0.00587858	0.0988999	0.999605	56	82.5	142.8	118.7	48.2	55.3	54.8	80.6	82.2	68.6	139.6	107.8	151.8	91.1	203.9	116	17423.5	19983.8	19789.9	29147.4	29725.2	24786.3	50455.2	38963.9	54872	32944.8	73716.3	41936.4	Peak Found	High	High	High	Peak Found	Peak Found
[R].SGGYSSGKQGR.[S]	1xBiotin [K8]	5	18	Q15084	Q15084 [143-153]	Q15084 1xBiotin [K150]	Protein disulfide-isomerase A6 OS=Homo sapiens OX=9606 GN=PDIA6 PE=1 SV=1	1	1309.6	0.905	0.769	0.829	0.976568	0.99621	0.77766	110.2	107.4	99.7	82.6	60.6	112	135.4	54.5	109.4	109.1	65	210.6	101.3	85	83.9	73.2	49529.1	91503.7	110635	44530.8	89361.2	89188.5	53103.5	172067	82767.9	69472.1	68590.8	59794	High	High	High	High	High	High
[K].TPKGPSSVEDIK.[A]	1xBiotin [K3]	3	1	P06748	P06748 [237-248]	P06748 1xBiotin [K239]	Nucleophosmin OS=Homo sapiens OX=9606 GN=NPM1 PE=1 SV=2	1	1483.75	3.454	1.111	0.824	0.0232628	0.68319	0.828752	40.6	103.9	140.1	115.4	40.9	28.7	84	45.1	104.8	108.4	171.2	133.5	141.4	116.4	100.5	125.1	3549.67	2487.39	7280.62	3906.89	9090.36	9404.26	14850.9	11578.1	12258.9	10098	8712.25	10850.3	Not Found	Not Found	Peak Found	Peak Found	Peak Found	Peak Found
[K].HAVSEGTKAVTK.[Y]	1xBiotin [K8]	17	2	Q16778; O60814	Q16778 [110-121]; O60814 [110-121]	Q16778 1xBiotin [K117]; O60814 1xBiotin [K117]	Histone H2B type 2-E OS=Homo sapiens OX=9606 GN=H2BC21 PE=1 SV=3 Histone H2B type 1-K OS=Homo sapiens OX=9606 GN=H2BC12 PE=1 SV=3	1	1453.75	1.773	1.866	0.823	0.949089	0.570781	0.901235	79.8	62.4	141.5	116.4	75	241.2	51.8	36.8	58.6	68	139.9	132.9	97.8	136.8	51.8	109.3	4617.43	14853.8	3188.75	2268.92	3609.16	4187.2	8616.8	8185.44	6024.07	8428.22	3191.25	6734.45	Not Found	Peak Found	Not Found	Not Found	Peak Found	Not Found
[K].LVSEAKAQLR.[D]	1xBiotin [K6]	1	2	P35052	P35052 [378-387]	P35052 1xBiotin [K383]	Glypican-1 OS=Homo sapiens OX=9606 GN=GPC1 PE=1 SV=2	1	1340.74	1.744	1.465	0.822	0.796351	0.782612	0.999596	77.6	75.9	135.3	111.2	32.3	79.7	135.2	81.3	78	60.8	41.8	213.1	139.1	123.9	114.3	100.6	1852.72	4571.83	7752.96	4663.76	4475.13	3486.39	2396.55	12220.3	7975.23	7103.83	6556.85	5767.24	Not Found	Not Found	Peak Found	Peak Found	Not Found	Not Found
[R].GFTGKDGAMGPR.[G]	1xBiotin [K5]; 1xOxidation [M9]	3	2	Q99715	Q99715 [2842-2853]	Q99715 1xBiotin [K2846]	Collagen alpha-1(XII) chain OS=Homo sapiens OX=9606 GN=COL12A1 PE=1 SV=2	1	1435.65	3.423	1.391	0.816	0.163535	0.69611	0.999071	43.4	87.1	148.4	121.2	41	116	35.4	96.5	81	82.5	75.2	140.5	156.3	114.7	155.1	105.7	2190.71	6192.96	1888.55	5147.89	4325.7	4401.49	4015.2	7499.29	8342.52	6122.3	8277.24	5642.44	Not Found	Peak Found	Not Found	Peak Found	Not Found	Not Found
[K].FHYKTDQGIK.[N]	1xBiotin [K4]	1	2	P04040	P04040 [234-243]	P04040 1xBiotin [K237]	Catalase OS=Homo sapiens OX=9606 GN=CAT PE=1 SV=3	1	1462.71	1.168	1.293	0.816	0.931786	0.986203	0.637857	103.7	76.4	121.1	98.8	153.2	114.4	48.3	103.9	84.3	68	83.1	158.4	133.6	32.3	109	111.7	10600.9	7914.27	3340.9	7187.37	5831.93	4703.79	5750.3	10960.4	9245.21	2237.3	7540.65	7731.66	Peak Found	Peak Found	High	Peak Found	Peak Found	Not Found
[R].IKENLAVGSK.[I]	1xBiotin [K2]	2	2	Q14574	Q14574 [480-489]	Q14574 1xBiotin [K481]	Desmocollin-3 OS=Homo sapiens OX=9606 GN=DSC3 PE=1 SV=3	1	1284.7	4.162	2.039	0.812	2.29497e-05	0.00544756	0.540065	39.2	65	163.3	132.5	23.2	42.1	40.7	67.5	60.9	69.5	176.4	169.6	147.8	137.6	138	126.8	3564.87	6463.79	6261.18	10373.3	9355.25	10685.9	27101.2	26057.6	22710.6	21148.9	21204.6	19484	Not Found	Peak Found	Peak Found	Peak Found	Peak Found	Peak Found
[K].EFEGKTLVSVTK.[E]	1xBiotin [K5]	3	2	P07900	P07900 [535-546]	P07900 1xBiotin [K539]	Heat shock protein HSP 90-alpha OS=Homo sapiens OX=9606 GN=HSP90AA1 PE=1 SV=5	1	1563.81	0.507	0.584	0.811	0.999404	0.790475	0.861965	152.4	107.4	77.4	62.8	32	182.7	168.1	54.5	160.1	118.5	80.1	122	85.3	53.9	73.6	69.2	2384.64	13621.3	12532.8	4062.05	11935.5	8832.74	5968.56	9098.5	6360.35	4021.6	5485.45	5159.94	Not Found	Peak Found	High	Peak Found	Peak Found	Peak Found
[K].GLECNFGASSTALKGICR.[A]	1xBiotin [K14]; 2xCarbamidomethyl [C4; C17]	1	2	O00622	O00622 [75-92]	O00622 1xBiotin [K88]	CCN family member 1 OS=Homo sapiens OX=9606 GN=CCN1 PE=1 SV=1	1	2167.01	0.945	1.134	0.808	0.990188	0.9981	0.711402	118.3	79.6	111.7	90.3	84	279	68.4	106.9	56.6	50.9	58.9	228.1	79.4	57.5	66.1	64.2	4173.08	13852.3	3394.38	5306.52	2809.8	2528.82	2926.42	11327.8	3941.98	2856.54	3281.46	3187.01	Not Found	Peak Found	Not Found	Not Found	Not Found	Not Found
[K].GKGGEIQPVSVK.[V]	1xBiotin [K2]	1	10	P61604	P61604 [55-66]	P61604 1xBiotin [K56]	10 kDa heat shock protein, mitochondrial OS=Homo sapiens OX=9606 GN=HSPE1 PE=1 SV=2	1	1424.76	1.745	1.253	0.801	0.0954883	0.791543	0.759483	76.1	84.9	132.8	106.3	89.5	72.4	59.1	58.1	80.7	136.8	117.8	143	126.3	122.8	101.1	92.3	22296	18040.2	14733.9	14486.4	20116	34095	29351.3	35627.5	31473.7	30600.8	25199.5	23002.1	High	High	Peak Found	High	High	Peak Found
[K].KLVWVPSDK.[S]	1xBiotin [K1]	1	16	P35579	P35579 [30-38]	P35579 1xBiotin [K30]	Myosin-9 OS=Homo sapiens OX=9606 GN=MYH9 PE=1 SV=4	1	1297.7	1.625	1.72	0.796	0.176683	0.151819	0.456126	85.6	64.4	139.2	110.8	66.6	82.7	117.7	48.5	62.2	74.7	101.8	134.4	205	87.7	107	111.6	35462.8	44060.9	62708.8	25862.5	33147.5	39789	54241	71617.1	109196	46730.6	57021.5	59454.9	Peak Found	High	High	High	High	High
[R].TGLIKGSGTAEVELK.[K]	1xBiotin [K5]	3	5	P14618	P14618 [121-135]	P14618 1xBiotin [K125]	Pyruvate kinase PKM OS=Homo sapiens OX=9606 GN=PKM PE=1 SV=4	1	1728.92	1.89	2.658	0.793	0.129196	0.206627	0.82124	80.8	45.5	152.7	121	70.6	28.1	111.1	39.8	36.1	84.7	130.2	133.5	221	93.2	146	105.8	4718.75	1875.93	7424.8	2661.21	2409.74	5659.87	8699.53	8920.69	14769.6	6228.13	9755.7	7073.49	Not Found	Not Found	High	Not Found	Not Found	Peak Found
[R].AAFVSEQQQKLSR.[L]	1xBiotin [K10]	2	29	P26006	P26006 [629-641]	P26006 1xBiotin [K638]	Integrin alpha-3 OS=Homo sapiens OX=9606 GN=ITGA3 PE=1 SV=5	1	1717.87	2.129	1.478	0.789	0.0930581	0.509847	0.781447	67.3	76.5	143.3	113	65.6	72.5	65.5	45.7	74.5	121.7	95	139.6	194.7	110.1	93.1	122	94426.8	104438	94303.2	65770	107303	175186	136790	201078	280327	158557	134053	175625	High	High	High	High	High	High
[R].LFTKVQQIR.[R]	1xBiotin [K4]	2	1	P21589	P21589 [64-72]	P21589 1xBiotin [K67]	5'-nucleotidase OS=Homo sapiens OX=9606 GN=NT5E PE=1 SV=1	1	1358.76	1.616	1.787	0.788	0.477123	0.503661	0.747125	86.9	61.9	140.5	110.7	57.5	140.5	80.4	55.7	57.3	91.2	86.7	129.9	202.4	103.1	92.8	102.4	11314	27639.5	15812.8	10962.9	11270.2	17948.2	17055	25561.1	39813.8	20287.2	18257.2	20141.2	Peak Found	Peak Found	Peak Found	Peak Found	Peak Found	Peak Found
[R].TMKHTTDLDASK.[I]	1xBiotin [K3]; 1xOxidation [M2]	2	1	P12532	P12532 [137-148]	P12532 1xBiotin [K139]	Creatine kinase U-type, mitochondrial OS=Homo sapiens OX=9606 GN=CKMT1A PE=1 SV=1	1	1589.73	0.109	0.573	0.785	0.293075	0.819409	0.961193	297.8	44.4	32.4	25.4	25.1	379.1	402.3	32.4	56.5	87.6	43.2	40.1	41.2	20.5	39.6	32.4	2510.43	37889.7	40212.6	3241.59	5646.19	8757.88	4318.63	4006.13	4120.16	2053.5	3953.76	3234.56	Not Found	Peak Found	High	Not Found	Peak Found	Peak Found
[K].LCAKGSGPSR.[R]	1xBiotin [K4]; 1xCarbamidomethyl [C2]	5	9	Q92466	Q92466 [37-46]	Q92466 1xBiotin [K40]	DNA damage-binding protein 2 OS=Homo sapiens OX=9606 GN=DDB2 PE=1 SV=1	1	1258.6	0.36	0.969	0.785	0.302922	0.999995	0.983584	206.7	60.3	74.5	58.5	69.3	246.3	239.5	41.4	69.9	93.7	45.4	86.3	108.7	80.4	51.2	67.7	16564.9	58875.7	57253.4	9903.38	16704.8	22386.4	10855.8	20633.4	25989.3	19218.8	12244.2	16189.9	Peak Found	High	High	High	High	Peak Found
[R].KGNYAER.[VI]	1xBiotin [K1]	10	9	Q16777	Q16777 [37-43]	Q16777 1xBiotin [K37]	Histone H2A type 2-C OS=Homo sapiens OX=9606 GN=H2AC20 PE=1 SV=4	1	1063.5	3.055	1.826	0.776	0.00095831	0.109854	0.295911	51.8	67.3	158.2	122.8	40.2	47.9	47.9	53.6	62.2	84.9	146.3	238	131.7	149.8	83.8	113.6	17414.4	20737.9	20764.7	23229.6	26937.6	36753.9	63350.8	103082	57039.6	64871.6	36295.5	49187.6	High	High	High	High	Peak Found	Peak Found
[K].EYTDKAHFSSK.[C]	1xBiotin [K5]	5	2	P25445	P25445 [90-100]	P25445 1xBiotin [K94]	Tumor necrosis factor receptor superfamily member 6 OS=Homo sapiens OX=9606 GN=FAS PE=1 SV=1	1	1538.69	2.089	1.884	0.775	0.1276	0.772498	0.918627	71.8	61.7	150.1	116.3	82.4	13.3	80.8	53	92.7	69.4	168.7	187.5	107.4	130.8	138.8	75.3	12167.4	1957.47	11921.7	7830.46	13685.3	10247.2	24909	27674.4	15852.6	19305	20494.3	11117.4	Peak Found	Not Found	Peak Found	Peak Found	High	Peak Found
[R].ASCESDVLHFTSTTTSKNR.[I]	1xBiotin [K17]; 1xCarbamidomethyl [C3]	1	7	P08069	P08069 [486-504]	P08069 1xBiotin [K502]	Insulin-like growth factor 1 receptor OS=Homo sapiens OX=9606 GN=IGF1R PE=1 SV=1	1	2367.07	3.159	1.088	0.773	0.0462139	0.6584	0.999953	45.2	101.5	142.8	110.4	81.8	45.7	26.3	60.9	105.2	102.5	90.9	156.8	144.2	111.5	102.3	172	11593.1	6471.61	3731.83	8628.36	14912.8	14531.9	12881.6	22224.8	20445.9	15805.9	14506.7	24376.9	Peak Found	Peak Found	Not Found	High	High	High
[K].APVLKMELDR.[S]	1xBiotin [K5]	4	1	Q8TAF3	Q8TAF3 [295-304]	Q8TAF3 1xBiotin [K299]	WD repeat-containing protein 48 OS=Homo sapiens OX=9606 GN=WDR48 PE=1 SV=1	1	1397.73	0.237	0.569	0.77	0.236571	0.624682	0.990977	229.9	73.7	54.5	42	45.6	268.8	271.8	105.1	86.2	81.4	48	63.7	69	68.4	42.9	49.1	2675.82	15779.1	15958	6170.72	5058.85	4778.59	2819.1	3739.89	4048.55	4016.88	2517.34	2880.8	Not Found	High	Peak Found	Peak Found	Not Found	Not Found
[R].KESYSVYVYK.[V]	1xBiotin [K1]	10	8	O60814	O60814 [35-44]	O60814 1xBiotin [K35]	Histone H2B type 1-K OS=Homo sapiens OX=9606 GN=H2BC12 PE=1 SV=3	1	1491.72	4.259	1.744	0.77	0.000532347	0.126436	0.274339	38.4	72.2	163.5	125.9	60.3	31.4	35.7	57.2	79.6	67.1	136.9	236.9	151.9	97	117	129	13107.7	6831.48	7747.93	12434.7	17303.7	14575.2	29743	51467	33000.3	21070.6	25419.7	28037.9	Peak Found	Peak Found	Peak Found	High	Peak Found	High
[K].EKLIAPVAEEEATVPNNK.[I]	1xBiotin [K2]	1	2	P07195	P07195 [6-23]	P07195 1xBiotin [K7]	L-lactate dehydrogenase B chain OS=Homo sapiens OX=9606 GN=LDHB PE=1 SV=2	1	2178.11	0.142	0.555	0.764	0.0977552	0.929219	0.998028	276.7	54.1	39.3	30	53.7	333.9	354.1	65.2	38.2	76.4	47.4	62.1	33.7	30.8	68.3	36.2	3232.96	20082.4	21299.4	3923.13	2297.63	4595.21	2850.26	3736.42	2025.16	1855.01	4105.8	2177.32	Not Found	High	Peak Found	Not Found	Not Found	Not Found
[-].MSSGNAKIGHPAPNFK.[A]	1xBiotin [K7]; 1xMet-loss+Acetyl [N-Term]	1	5	Q06830	Q06830 [1-16]	Q06830 1xBiotin [K7]; 1xMet-loss+Acetyl [N-Term]	Peroxiredoxin-1 OS=Homo sapiens OX=9606 GN=PRDX1 PE=1 SV=1	1	1792.88	1.31	1.928	0.763	0.39939	0.363361	0.845367	104.5	54.2	136.9	104.4	28.9	109.9	134.3	56.9	60.8	43.6	143.9	210.6	96.6	109.8	112.6	92.1	3332.12	12676.4	15499.5	6569.88	7018.17	5032.14	16599.9	24300.2	11141.3	12663.5	12987.9	10624.4	Not Found	Peak Found	Peak Found	Peak Found	Peak Found	Not Found
[R].SVNTHDYAKVK.[E]	1xBiotin [K9]	3	3	O00339	O00339 [67-77]	O00339 1xBiotin [K75]	Matrilin-2 OS=Homo sapiens OX=9606 GN=MATN2 PE=1 SV=4	1	1487.73	1.531	1.653	0.758	0.890463	0.991889	0.35164	91	63.9	139.4	105.7	87	69.4	142.9	48.4	61.1	65	92.6	133.2	272.5	117.3	101	9.5	35132.1	28025.5	57685.6	19540.7	24676.5	26262.9	37378.4	53789.7	110030	47370.7	40786.9	3846.42	Peak Found	High	Peak Found	Peak Found	Peak Found	Peak Found
[K].SKEYFSK.[Q]	1xBiotin [K2]	1	4	Q06830	Q06830 [191-197]	Q06830 1xBiotin [K192]	Peroxiredoxin-1 OS=Homo sapiens OX=9606 GN=PRDX1 PE=1 SV=1	1	1114.52	0.683	1.234	0.757	0.998962	0.897662	0.860948	152.7	64	104.3	79	53.4	156	180.6	64.3	65.4	78.6	78.5	106.6	157.9	80.7	79.9	98.2	10197	29775	34463.6	12272.1	12477.8	14999.4	14987	20335.7	30126.7	15403.7	15251	18737.1	Peak Found	High	High	Peak Found	Peak Found	Peak Found
[R].MPSLPSYKVGDK.[I]	1xBiotin [K8]; 1xOxidation [M1]	2	2	P29401	P29401 [303-314]	P29401 1xBiotin [K310]	Transketolase OS=Homo sapiens OX=9606 GN=TKT PE=1 SV=3	1	1563.75	0.131	0.418	0.757	0.0297727	0.429928	0.884902	272.6	64.7	35.7	27	69.9	335	357.7	79.5	87.3	38.5	52.5	43.9	37.8	33.2	34.6	30.1	5304.84	25431.2	27150.4	6035.04	6626.38	2919.67	3985.46	3333.31	2870.12	2522.7	2623.39	2285.23	Not Found	High	High	Peak Found	Peak Found	Not Found
[-].MSILKIHAR.[E]	1xBiotin [K5]; 1xMet-loss+Acetyl [N-Term]	1	14	P06733	P06733 [1-9]	P06733 1xBiotin [K5]; 1xMet-loss+Acetyl [N-Term]	Alpha-enolase OS=Homo sapiens OX=9606 GN=ENO1 PE=1 SV=2	1	1205.68	2.673	1.793	0.756	0.000217503	0.00228882	0.303852	58.6	66.1	156.8	118.5	50.2	69	58.6	47.5	66	75.6	156.7	146.8	160.8	133.2	117.2	118.4	23481.5	32309.1	27434.4	22251.6	30915.7	35397.4	73341.6	68705.2	75253	62334.8	54862.5	55437.1	High	High	High	High	Peak Found	Peak Found
[K].KDVDAAYMSK.[V]	1xBiotin [K1]	1	1	P08729	P08729 [199-208]	P08729 1xBiotin [K199]	Keratin, type II cytoskeletal 7 OS=Homo sapiens OX=9606 GN=KRT7 PE=1 SV=5	1	1353.62	2.581	1.809	0.755	0.275782	0.896943	0.474444	60.5	65.2	156.2	118	33.7	141.4	57.9	32.5	97.7	62.3	126.5	229.2	149.3	112.8	117.4	39.4	2195.36	9207.92	3767.62	2114.75	6360.27	4059.08	8239.92	14928.1	9723.07	7343.67	7644.33	2567.15	Not Found	Peak Found	Not Found	Not Found	Peak Found	Not Found
[R].QQEGFKGTFPDAR.[E]	1xBiotin [K6]	2	21	Q15233	Q15233 [366-378]	Q15233 1xBiotin [K371]	Non-POU domain-containing octamer-binding protein OS=Homo sapiens OX=9606 GN=NONO PE=1 SV=4	1	1706.8	0.186	0.857	0.755	0.115003	0.960085	0.770033	268.6	43.9	49.9	37.6	59.6	373.8	319.9	37.1	52.3	57.4	54.3	66.2	59.4	48.4	44.8	26.8	34284.7	215083	184060	21343.9	30099.7	33035.4	31224.8	38089.5	34162.1	27820.2	25794.4	15395.8	High	High	High	High	High	High
[K].VKAFAHLQVPER.[V]	1xBiotin [K2]	1	10	P98160	P98160 [3650-3661]	P98160 1xBiotin [K3651]	Basement membrane-specific heparan sulfate proteoglycan core protein OS=Homo sapiens OX=9606 GN=HSPG2 PE=1 SV=4	1	1620.87	1.594	1.45	0.754	0.346897	0.798705	0.917041	86.5	71.7	137.9	104	89.2	111.1	32.3	55.3	73.9	100.9	75.9	207.2	142.1	112.4	92.6	107.2	80854.9	100771	29282.1	50120.6	67027.6	91475.1	68829	187892	128895	101950	83947.5	97215.1	Peak Found	High	Peak Found	Peak Found	Peak Found	High
[R].NNKFDLK.[K]	1xBiotin [K3]	3	4	P08581	P08581 [593-599]	P08581 1xBiotin [K595]	Hepatocyte growth factor receptor OS=Homo sapiens OX=9606 GN=MET PE=1 SV=4	1	1104.55	1.96	1.715	0.753	0.0798748	0.127709	0.780863	75.5	65	148	111.5	74.6	62.1	80.4	64.3	65.9	57.5	83.2	146.3	223.3	110.2	90.2	141.8	10982.2	9138.67	11832.3	9459.11	9698.52	8457.38	12247.4	21529.5	32861.7	16220.4	13274.4	20868.9	Peak Found	Peak Found	Peak Found	Peak Found	Peak Found	Peak Found
[R].TYNTKVYK.[M]	1xBiotin [K5]	1	9	Q9Y4K0	Q9Y4K0 [241-248]	Q9Y4K0 1xBiotin [K245]	Lysyl oxidase homolog 2 OS=Homo sapiens OX=9606 GN=LOXL2 PE=1 SV=1	1	1242.62	1.468	1.844	0.749	0.944514	0.184132	1	96.1	57.3	141	105.6	71	98.7	124.8	43	58.9	66.8	56.2	145	181.7	158.8	86.6	108.6	26301.9	36569.9	46226.9	15920.8	21802.4	24726.7	20817.1	53681.5	67297.3	58799.8	32060.3	40208	Peak Found	Peak Found	High	High	Peak Found	High
[K].LKMAPVPLDDSNRPASLTK.[D]	1xBiotin [K2]; 1xOxidation [M3]	4	1	Q9NYF8	Q9NYF8 [549-567]	Q9NYF8 1xBiotin [K550]	Bcl-2-associated transcription factor 1 OS=Homo sapiens OX=9606 GN=BCLAF1 PE=1 SV=2	1	2295.18	0.958	0.269	0.745	0.970965	0.0326179	0.941558	75.1	199.4	71.9	53.6	72.5	88.3	47.4	192.5	202.6	145.8	123.1	51.7	69.4	50.2	51.7	104.8	3960.73	4823.62	2590.55	10520.6	11074.9	7968.41	6728.06	2824.32	3792.55	2743.1	2826.67	5727.53	Not Found	Peak Found	Not Found	High	Peak Found	Peak Found
[K].VKVGVNGFGR.[I]	1xBiotin [K2]	1	6	P04406	P04406 [4-13]	P04406 1xBiotin [K5]	Glyceraldehyde-3-phosphate dehydrogenase OS=Homo sapiens OX=9606 GN=GAPDH PE=1 SV=3	1	1258.67	1.796	1.682	0.744	0.109632	0.18051	0.87808	81.2	64.5	145.8	108.5	51.9	73.6	95.1	58.5	57.6	81.5	102.2	132.2	188.9	86.8	173.2	98.4	12548.9	17778.8	22978.9	14126.7	13916.6	19698.7	24691.9	31928.5	45625.4	20961.5	41847	23766.9	Peak Found	Peak Found	Peak Found	High	Peak Found	Peak Found
[R].ILLQSKNAGAVIGK.[G]	1xBiotin [K6]	3	5	P61978	P61978 [47-60]	P61978 1xBiotin [K52]	Heterogeneous nuclear ribonucleoprotein K OS=Homo sapiens OX=9606 GN=HNRNPK PE=1 SV=1	1	1637.94	1.129	1.48	0.743	0.692549	0.570831	0.977859	113.2	64.1	127.8	94.9	21.4	127.7	132.7	72.4	87.5	20.6	90.4	144.2	179.2	107.1	86.7	130.1	2354.31	14026.3	14570.8	7948.24	9610.76	2262.09	9931.93	15832.7	19680.8	11765.3	9519.03	14293.9	Not Found	High	Peak Found	Peak Found	Peak Found	Not Found
[K].NNGVTKTWDR.[L]	1xBiotin [K6]	1	9	O75841	O75841 [143-152]	O75841 1xBiotin [K148]	Uroplakin-1b OS=Homo sapiens OX=9606 GN=UPK1B PE=1 SV=5	1	1416.67	1.843	1.156	0.731	0.00971626	0.880639	0.240631	74.7	87	137.6	100.6	66.9	73.7	73.7	71.9	117.4	85.9	107.8	166.2	135.8	112	99.3	89.5	11221.8	12363.8	12364.4	12071.7	19692.3	14409.9	18083.7	27886	22784.4	18791	16656.2	15023.9	Peak Found	High	Peak Found	High	High	High
[R].NTQIYKAQAQTDR.[E]	1xBiotin [K6]	1	5	P01889	P01889 [87-99]	P01889 1xBiotin [K92]	HLA class I histocompatibility antigen, B alpha chain OS=Homo sapiens OX=9606 GN=HLA-B PE=1 SV=3	1	1762.85	2.884	0.992	0.726	0.122251	0.776418	0.876938	49.5	104.4	142.7	103.5	73.1	40.3	42.6	89.9	100.5	39.3	76.1	122.9	290.5	80.9	89.2	154.7	3683.03	2029.73	2146.53	4528.66	5063.17	1976.72	3832.4	6190.39	14627.9	4072.43	4491.53	7791.35	Not Found	Not Found	Not Found	Not Found	Not Found	High
[R].TPKIQVYSR.[H]	1xBiotin [K3]	1	1	P61769	P61769 [24-32]	P61769 1xBiotin [K26]	Beta-2-microglobulin OS=Homo sapiens OX=9606 GN=B2M PE=1 SV=1	1	1317.7	5.92	1.157	0.722	0.00126611	0.732841	0.932743	26.9	99.3	159	114.9	37.2	22.1	29.8	64.3	110.1	114.2	195.2	83.3	176.4	127.4	133.9	106.3	4794.73	2845.87	3844.98	8295.73	14212.3	14732.8	25187.7	10746	22761.6	16442.1	17277.9	13720.1	Not Found	Not Found	Not Found	Peak Found	Peak Found	Peak Found
[R].VDKSAVGFDYQGK.[T]	1xBiotin [K3]	3	4	Q14247	Q14247 [169-181]	Q14247 1xBiotin [K171]	Src substrate cortactin OS=Homo sapiens OX=9606 GN=CTTN PE=1 SV=2	1	1639.78	0.067	0.131	0.722	0.000192991	0.00139872	0.588871	269.7	99.3	18	13	128.7	264.4	443.9	58.3	97.3	111.6	24.1	15.8	17.7	12.8	9.6	15.8	27825.7	57150.7	95951.2	12607	21041.7	24115.4	5210.19	3424.48	3822.63	2759.49	2083.35	3419.1	High	High	High	Peak Found	Peak Found	High
[R].LSVDYGKK.[S]	1xBiotin [K]	8	4	P68363	P68363 [157-164]	P68363 1xBiotin [K]	Tubulin alpha-1B chain OS=Homo sapiens OX=9606 GN=TUBA1B PE=1 SV=1	1	1135.58	2.94	1.408	0.722	0.0035898	0.0935527	0.599118	52.8	79.7	155.4	112.1	42.5	53.5	76.3	49.8	80.7	84.5	157.3	161.5	135	113.6	99.7	145.6	9552.17	12019.3	17133.6	11191	18118.6	18981.2	35334.9	36266.7	30328.3	25505.7	22390.6	32706.6	Peak Found	High	Peak Found	Peak Found	Peak Found	Peak Found
[K].AENKGISPVVSEHR.[K]	1xBiotin [K4]	4	12	Q99700	Q99700 [778-791]	Q99700 1xBiotin [K781]	Ataxin-2 OS=Homo sapiens OX=9606 GN=ATXN2 PE=1 SV=2	1	1748.87	0.646	0.778	0.721	0.312239	0.847369	0.984687	147.6	88.3	95.3	68.7	96.3	151.2	237.7	90.4	146.9	70.6	11.1	97.6	103	70.4	92.4	32.4	20672.8	32435.6	51000.8	19402.5	31514.9	15150.8	2378.42	20943.5	22101	15098	19819.9	6956.72	Peak Found	High	High	High	High	High
[R].VKYETELAMR.[Q]	1xBiotin [K2]	1	2	P05783	P05783 [166-175]	P05783 1xBiotin [K167]	Keratin, type I cytoskeletal 18 OS=Homo sapiens OX=9606 GN=KRT18 PE=1 SV=2	1	1465.72	4.572	6.04	0.72	0.00532123	0.00165143	0.986632	42.5	23.2	194.4	139.9	40.7	67.2	21.7	20.4	22.2	39.4	186.1	137.2	193.3	204.6	133.4	134	3801.77	6275.53	2022.74	1901.08	2071.98	3676.93	17382.8	12810.7	18051.1	19114.4	12460.5	12513.9	Not Found	Peak Found	Not Found	Not Found	Not Found	Not Found
[K].AVEHINKTIAPALVSK.[K]	1xBiotin [K7]	1	16	P06733	P06733 [65-80]	P06733 1xBiotin [K71]	Alpha-enolase OS=Homo sapiens OX=9606 GN=ENO1 PE=1 SV=2	1	1917.06	1.065	1.107	0.719	0.99717	0.968843	0.689324	113.6	78.5	120.9	87	122.3	131.7	104.9	43.2	84.5	103.6	69.8	130.2	157.3	99.4	93.6	59.4	86411.3	93062.9	74106.5	30557.3	59749.4	73204.4	49358.9	92018	111194	70240.1	66162	41979.4	Peak Found	High	High	High	High	High
[K].AFGQAKHQPTAIIAK.[T]	1xBiotin [K6]	2	7	P29401	P29401 [227-241]	P29401 1xBiotin [K232]	Transketolase OS=Homo sapiens OX=9606 GN=TKT PE=1 SV=3	1	1806.97	0.144	0.288	0.711	0.00659465	0.0172287	0.313485	249.7	88.8	36	25.6	114.2	330.6	254.5	100.5	82.6	90.5	30.6	84.7	36.7	26.1	28.5	20.6	43505.7	125969	96969.8	38287.8	31452	34468.4	11657.2	32269.5	13977.1	9934.62	10849.4	7852.51	High	High	High	High	Peak Found	High
[K].ITYKYTGK.[G]	1xBiotin [K4]	1	8	Q14126	Q14126 [85-92]	Q14126 1xBiotin [K88]	Desmoglein-2 OS=Homo sapiens OX=9606 GN=DSG2 PE=1 SV=2	1	1199.61	2.661	1.229	0.708	0.28448	0.847569	0.949581	56.5	86.6	150.4	106.4	62.7	64.6	58.9	33.5	96	146.6	73.8	175.3	166.8	83.4	118	120.4	11349	11693.4	10661.9	6069.76	17378.4	26544.5	13364.9	31739.3	30195.1	15091.2	21363.9	21799.8	Peak Found	Peak Found	High	Peak Found	High	High
[K].GLVLGPIHKNQK.[D]	1xBiotin [K9]	4	4	P08195	P08195 [258-269]	P08195 1xBiotin [K266]	4F2 cell-surface antigen heavy chain OS=Homo sapiens OX=9606 GN=SLC3A2 PE=1 SV=3	1	1529.86	2.758	1.541	0.705	0.01007	0.494676	0.713373	57.4	72.5	158.4	111.7	55.8	67.1	55.3	70.5	124.3	68.1	103.1	154	163.1	108.6	94.6	135.6	7129.28	8568.22	7056.31	8998.96	15878	8691.46	13168.2	19661.9	20834.7	13869.7	12084.7	17315.7	Peak Found	Peak Found	High	Peak Found	Peak Found	Peak Found
[R].GGGGHDALKGPNVCGSR.[Y]	1xBiotin [K9]; 1xCarbamidomethyl [C14]	1	1	P35555	P35555 [46-62]	P35555 1xBiotin [K54]	Fibrillin-1 OS=Homo sapiens OX=9606 GN=FBN1 PE=1 SV=4	1	1864.85	1.013	0.742	0.705	0.999186	0.999012	0.998187	108.5	104.3	109.8	77.4	50.3	136.9	97.6	45.5	93.9	205	38.3	146.8	98.9	147.8	69.7	69.3	3426.03	9322.52	6645.51	3096.74	6393.07	13954.1	2604.78	9996.76	6730.22	10063.6	4741.87	4718.72	Not Found	Peak Found	Peak Found	Not Found	Peak Found	Peak Found
[K].AAGAGKVTK.[S]	1xBiotin [K6]	2	5	P68104	P68104 [445-453]	P68104 1xBiotin [K450]	Elongation factor 1-alpha 1 OS=Homo sapiens OX=9606 GN=EEF1A1 PE=1 SV=1	1	1028.56	2.075	1.269	0.703	0.0968974	0.459816	0.865987	70.4	80.9	146.1	102.7	36.8	79.7	72.4	36.2	106.3	83.1	101.1	196.1	150.1	104	128.8	105.5	16621.1	36013	32697.7	16343	48030	37569.6	45668.6	88598.2	67836.9	47018.7	58216.9	47679.9	Peak Found	Peak Found	Peak Found	Peak Found	Peak Found	High
[R].AMKTVFGVEPDLTR.[E]	1xBiotin [K3]; 1xOxidation [M2]	2	4	Q96KP4	Q96KP4 [400-413]	Q96KP4 1xBiotin [K402]	Cytosolic non-specific dipeptidase OS=Homo sapiens OX=9606 GN=CNDP2 PE=1 SV=2	1	1805.89	0.491	0.274	0.699	0.622856	0.0151364	0.460617	129.7	162.3	63.6	44.5	45.3	192.1	132.8	131.9	166.2	198.5	59.7	83.8	65.2	30.7	48.4	45.5	2853.82	12105.4	8365.3	8308.99	10469.8	12506.8	3763.15	5279.12	4105.19	1935.25	3047.52	2868.37	Not Found	High	High	High	High	Peak Found
[K].AGAVEKGVPLYR.[H]	1xBiotin [K6]	2	1	P06733	P06733 [121-132]	P06733 1xBiotin [K126]	Alpha-enolase OS=Homo sapiens OX=9606 GN=ENO1 PE=1 SV=2	1	1485.79	2.391	1.338	0.697	0.0776018	0.835574	0.826552	63.4	79.1	151.7	105.8	14.8	92.9	63.8	58.3	88.8	79.5	111.4	216.2	152.6	106.4	95	120.3	3639.7	22825.6	15678	14336.1	21826.4	19537.1	27363.4	53135.4	37491.8	26138.9	23345.1	29548.2	Not Found	Peak Found	Peak Found	Peak Found	Peak Found	Peak Found
[R].IQYAKTDSDIIAK.[M]	1xBiotin [K5]	1	1	P09012	P09012 [84-96]	P09012 1xBiotin [K88]	U1 small nuclear ribonucleoprotein A OS=Homo sapiens OX=9606 GN=SNRPA PE=1 SV=3	1	1691.87	0.326	0.924	0.696	0.898951	0.999849	0.84784	222.5	54.6	72.5	50.4	28.9	204.4	362.4	42.8	69.1	50.1	66.6	150.8	58.9	87.9	31.8	46.3	1912.84	13510.9	23953.7	2830.1	4564.14	3312.39	4399.92	9967.07	3889.79	5809.31	2099.19	3061.02	Not Found	Peak Found	Peak Found	Not Found	Not Found	Not Found
[R].AYQKQPTIFQNK.[K]	1xBiotin [K4]	1	1	P62280	P62280 [9-20]	P62280 1xBiotin [K12]	40S ribosomal protein S11 OS=Homo sapiens OX=9606 GN=RPS11 PE=1 SV=3	1	1691.86	0.326	0.687	0.696	0.387714	0.964902	0.66216	212.5	70.1	69.2	48.2	74.9	192.4	341.2	41	72.8	63.5	62.7	142	55.4	82.7	27.9	43.6	5261.23	13510.9	23953.7	2877.1	5108.58	4456.28	4399.92	9967.07	3889.79	5809.31	1958.28	3061.02	Not Found	High	Peak Found	Not Found	Not Found	Not Found
[R].MPSLPSYKVGDK.[I]	1xBiotin [K8]	2	1	P29401	P29401 [303-314]	P29401 1xBiotin [K310]	Transketolase OS=Homo sapiens OX=9606 GN=TKT PE=1 SV=3	1	1547.76	0.189	0.513	0.69	0.231026	0.928495	0.963554	254.2	64.6	48.1	33.2	45.9	353	295.5	87.4	75.1	34.6	59.8	55.3	55.9	61	38.5	38	3666.63	28195.2	23603.8	6978.69	5995.37	2761.09	4777.45	4415.14	4464.1	4867.78	3078.28	3033.98	Not Found	High	Peak Found	Peak Found	Peak Found	Not Found
[K].GEVFNELVGKQR.[I]	1xBiotin [K10]	5	9	P05556	P05556 [229-240]	P05556 1xBiotin [K238]	Integrin beta-1 OS=Homo sapiens OX=9606 GN=ITGB1 PE=1 SV=2	1	1601.81	2.98	1.627	0.685	0.00336108	0.13246	0.372808	55	69	163.8	112.2	69.6	55.4	44.5	62.9	69.5	71.9	100	227.8	165.1	113.1	105.6	114.7	17214.2	13700.7	11014.6	15554	17191.7	17786.5	24718.8	56325.6	40826.8	27974.4	26108.5	28356.7	Peak Found	High	Peak Found	High	High	Peak Found
[KR].TEKIYDDHRK.[F]	1xBiotin [K3]	4	4	Q9P273; Q9NT68	Q9P273 [1785-1794]; Q9NT68 [1857-1866]	Q9P273 1xBiotin [K1787]; Q9NT68 1xBiotin [K1859]	Teneurin-3 OS=Homo sapiens OX=9606 GN=TENM3 PE=1 SV=3 Teneurin-2 OS=Homo sapiens OX=9606 GN=TENM2 PE=1 SV=3	2	1530.74	1.716	1.353	0.678	0.888039	0.85437	0.860292	84.4	72.6	144.9	98.2	84	132.1	77.7	37.9	72.2	132.7	77.4	144.2	158.4	111.4	97.7	74.2	13327.2	20950.8	12329.1	6017.32	11455	21049.4	12275.7	22870.5	25115.9	17665.3	15495.4	11764	Peak Found	Peak Found	Peak Found	Peak Found	Peak Found	High
[K].IIQQKLLK.[N]	1xBiotin [K5]	4	1	Q86SQ4	Q86SQ4 [496-503]	Q86SQ4 1xBiotin [K500]	Adhesion G-protein coupled receptor G6 OS=Homo sapiens OX=9606 GN=ADGRG6 PE=1 SV=3	1	1209.74	3.304	2.771	0.677	0.00417773	0.0106931	0.314479	54.4	44	179.8	121.8	50	61.4	52.1	40.1	44.3	42.1	100.7	297.8	172.1	116.6	116.8	106.2	12444.8	15285.9	12966.1	9978.81	11027.9	10470.1	25060.7	74119.1	42835.2	29010.8	29065.6	26429.3	Peak Found	Peak Found	Peak Found	Peak Found	Peak Found	Peak Found
[R].HWGGNVLGPKSVAR.[I]	1xBiotin [K10]	1	2	P62424	P62424 [236-249]	P62424 1xBiotin [K245]	60S ribosomal protein L7a OS=Homo sapiens OX=9606 GN=RPL7A PE=1 SV=2	1	1703.88	0.467	1.034	0.676	0.0316409	0.994139	0.561326	191.6	58.5	89.5	60.5	175.4	345.8	150	46	53.5	53.8	81.9	44.2	99.9	29.6	64.6	55.3	15329.2	30226	13114.7	4021.7	4679.58	4705.34	7156.87	3867.84	8729.1	2583.44	5643.84	4837.48	Peak Found	High	High	Peak Found	Peak Found	Peak Found
[K].LPVPSKQHGQIR.[G]	1xBiotin [K6]	2	3	P10586	P10586 [731-742]	P10586 1xBiotin [K736]	Receptor-type tyrosine-protein phosphatase F OS=Homo sapiens OX=9606 GN=PTPRF PE=1 SV=2	1	1585.86	2.207	1.161	0.672	0.277307	0.579014	0.57012	67	85.6	147.9	99.4	149.5	53.4	58.8	36.6	87.5	75.1	129.4	189.3	129.7	81.7	87.2	121.9	17141.6	6127.23	6741.13	4200.47	10038.8	8606.94	14842.5	21704.7	14876.4	9364.78	9995.88	13978.7	Peak Found	Peak Found	Peak Found	Not Found	Peak Found	Peak Found
[K].IFVPSKGSR.[S]	1xBiotin [K6]	2	1	Q99715	Q99715 [530-538]	Q99715 1xBiotin [K535]	Collagen alpha-1(XII) chain OS=Homo sapiens OX=9606 GN=COL12A1 PE=1 SV=2	1	1216.65	1.419	1.585	0.667	0.262937	0.418959	0.349617	101	60.2	143.3	95.5	107.5	68.9	97.4	53.8	58.1	91.4	97.1	203.1	138.1	92.1	109.9	82.8	23406.1	14999.5	21207.1	11710.4	12652.2	19898.7	21139.2	44243.9	30085.3	20060	23939.7	18023.8	Peak Found	Peak Found	Peak Found	Peak Found	Peak Found	Peak Found
[K].VQVSYKGETK.[A]	1xBiotin [K6]	1	2	P0DMV9	P0DMV9 [103-112]	P0DMV9 1xBiotin [K108]	Heat shock 70 kDa protein 1B OS=Homo sapiens OX=9606 GN=HSPA1B PE=1 SV=1	1	1364.69	0.55	0.67	0.663	0.62429	0.303737	0.460044	162.6	88.6	89.5	59.3	73.8	152.6	223.4	67.6	83.1	173.8	72.6	84	109.9	70.9	55.7	32.7	19004	39313.3	57563.4	17408.5	21408.8	44781.6	18707.3	21635.1	28311.7	18262.4	14338.8	8412.01	Peak Found	Peak Found	High	Peak Found	Peak Found	Peak Found
[K].LFGTSGQKTK.[I]	1xBiotin [K]	3	11	P00533	P00533 [480-489]	P00533 1xBiotin [K]	Epidermal growth factor receptor OS=Homo sapiens OX=9606 GN=EGFR PE=1 SV=2	1	1292.67	1.856	1.656	0.662	0.048476	0.193621	0.507541	82.8	61.5	153.8	101.9	49.3	81	87.8	60.1	53.2	80	99	150.3	218.6	125	99.6	96.2	23162.7	38014.1	41203.3	28234.9	24960.9	37532.6	46479.4	70568.7	102604	58657.7	46743.1	45159	Peak Found	High	High	High	High	Peak Found
[R].TLLIKTVETR.[D]	1xBiotin [K5]	1	7	P08670	P08670 [441-450]	P08670 1xBiotin [K445]	Vimentin OS=Homo sapiens OX=9606 GN=VIM PE=1 SV=4	1	1399.8	0.934	1.172	0.661	0.813915	0.853732	0.0953696	130	68.4	121.4	80.2	83.3	135.4	126	55.7	77.8	66.3	99.8	117.6	205.8	77.7	78.7	75.9	19662.8	31964.1	29726.2	13150.9	18362.7	15647.4	23557	27758.7	48561	18336.2	18571.3	17919.5	High	Peak Found	Peak Found	High	Peak Found	High
[R].YVQKGEYR.[T]	1xBiotin [K4]	17	9	P16070	P16070 [155-162]	P16070 1xBiotin [K158]	CD44 antigen OS=Homo sapiens OX=9606 GN=CD44 PE=1 SV=3	1	1268.61	1.869	2.2	0.658	0.00733324	0.0105947	0.149873	85.9	48	160.5	105.6	92.6	49.6	86.2	40.8	48.2	66	161.1	157.3	174.6	104.6	112.8	106	95082.5	50872.8	88519.7	41913.8	49474.9	67795.9	165431	161534	179258	107433	115815	108851	Peak Found	High	High	High	Peak Found	Peak Found
[K].NNQKSEPLIGR.[K]	1xBiotin [K4]	15	9	P02751	P02751 [2069-2079]	P02751 1xBiotin [K2072]	Fibronectin OS=Homo sapiens OX=9606 GN=FN1 PE=1 SV=5	1	1481.75	1.924	0.661	0.648	0.171456	0.999369	0.979296	66	124.7	127	82.3	59.3	66.5	43.3	69.1	112.1	128.9	108.4	131.1	114.2	66.7	226.5	74	23831.6	26687.8	17394	27739.5	44999.7	51753	43530	52666.7	45843.2	26771.6	90975.1	29722.6	Peak Found	Peak Found	Peak Found	High	Peak Found	High
[K].GFTLNPDKK.[T]	1xBiotin [K]	3	7	O00339	O00339 [390-398]	O00339 1xBiotin [K]	Matrilin-2 OS=Homo sapiens OX=9606 GN=MATN2 PE=1 SV=4	1	1245.63	1.531	1.194	0.646	0.673079	0.452665	0.573401	92	76.2	140.8	91	94.3	82.4	116.5	28	78.1	79.4	88.7	211.3	144.3	107.4	93.2	76.3	14663.2	12814	18119.4	4353.26	12139.7	12349.1	13786	32859.6	22444.8	16701	14497.6	11860.8	Peak Found	Peak Found	High	Not Found	Peak Found	High
[K].LVLVGDGGTGKTTFVK.[R]	1xBiotin [K11]	1	5	P62826	P62826 [13-28]	P62826 1xBiotin [K23]	GTP-binding nuclear protein Ran OS=Homo sapiens OX=9606 GN=RAN PE=1 SV=3	1	1817.98	0.76	1.156	0.645	0.788946	0.982391	0.887452	149.5	63.5	113.7	73.4	44.4	479.5	109.8	46.6	41	51.4	52.1	123.9	83.5	53.9	53.6	60.3	3751.72	40554.8	9286.81	3942	3471.9	4350.06	4406.29	10475.7	7061.51	4556.83	4536.76	5101.76	Not Found	High	High	Not Found	Not Found	Not Found
[R].AWTSKGSGPLSPSIQSR.[T]	1xBiotin [K5]	2	2	P10586	P10586 [990-1006]	P10586 1xBiotin [K994]	Receptor-type tyrosine-protein phosphatase F OS=Homo sapiens OX=9606 GN=PTPRF PE=1 SV=2	1	1984.99	1.698	0.942	0.645	0.834397	0.999694	0.947166	80.7	93.8	137.1	88.4	71.8	94.3	87	111.4	64.7	101.1	147.7	152.2	61.5	95.2	52.2	161	3422.84	4495.04	4145.83	5312.05	3083.25	4817.59	7039.11	7257.1	2929.46	4538.67	2486.85	7676.8	Not Found	Not Found	Not Found	Not Found	Not Found	Not Found
[-G].MQIFVKTLTGK.[T]	1xBiotin [K6]	4	3	P62987	P62987 [1-11]	P62987 1xBiotin [K6]	Ubiquitin-60S ribosomal protein L40 OS=Homo sapiens OX=9606 GN=UBA52 PE=1 SV=2	1	1491.81	4.029	2.334	0.643	0.00108162	0.0069546	0.217486	45.8	50.9	184.6	118.7	42.2	72.4	47	37.7	52.2	53.3	130.6	222.1	189.5	95.8	135.2	121.9	3576.24	6132.04	3983.5	3190.58	4424.21	4510.73	11062.4	18810.2	16048.8	8112.06	11454.2	10325.5	Not Found	High	Peak Found	Peak Found	Not Found	Not Found
[K].NIKVIYGPAAR.[L]	1xBiotin [K3]	1	1	P22413	P22413 [446-456]	P22413 1xBiotin [K448]	Ectonucleotide pyrophosphatase/phosphodiesterase family member 1 OS=Homo sapiens OX=9606 GN=ENPP1 PE=1 SV=2	1	1427.78	2.262	0.888	0.638	0.422401	0.940799	0.859852	63.2	102.7	143	91.2	41.6	65.2	122.6	32.2	105.9	135.1	98.4	160	147.5	87.9	94	109.5	3046.47	4773.31	8976.45	2358.1	7752.73	9885.32	7201.25	11709.2	10796.3	6432.68	6883.42	8014.16	Not Found	Peak Found	Peak Found	Not Found	Peak Found	Peak Found
[R].KAYGQALAK.[L]	1xBiotin [K1]	2	4	P29401	P29401 [319-327]	P29401 1xBiotin [K319]	Transketolase OS=Homo sapiens OX=9606 GN=TKT PE=1 SV=3	1	1175.62	0.075	0.35	0.637	0.0333896	0.283416	0.783888	317.7	43.3	23.8	15.2	54.2	428.7	391.2	46.3	63.5	53.3	17.5	59.6	29.3	17.6	20	18.7	17352.5	137298	125291	14826.5	20347.6	17076.1	5604.02	19092	9386.67	5635.58	6409.19	5975.66	Peak Found	Peak Found	High	High	Peak Found	High
[K].AVGKVIPELNGK.[L]	1xBiotin [K4]	2	9	P04406	P04406 [216-227]	P04406 1xBiotin [K219]	Glyceraldehyde-3-phosphate dehydrogenase OS=Homo sapiens OX=9606 GN=GAPDH PE=1 SV=3	1	1450.81	2.343	1.463	0.634	0.00546167	0.26076	0.284947	68.4	69.5	160.4	101.7	37	70	82.9	62.8	82.6	71.1	140.8	165.7	164.1	92.2	104.1	126.5	8830.79	16720	19796	14993.8	19725.2	16982.1	33620.1	39564.1	39182.6	22019.8	24839.9	30190.7	Peak Found	Peak Found	Peak Found	High	Peak Found	Peak Found
[K].FMKIGVSPPAK.[Q]	1xBiotin [K3]; 1xOxidation [M2]	2	14	O95084	O95084 [260-270]	O95084 1xBiotin [K262]	Serine protease 23 OS=Homo sapiens OX=9606 GN=PRSS23 PE=1 SV=1	1	1416.74	2.245	1.765	0.631	0.0598059	0.424781	0.477962	73.2	58.7	164.4	103.7	25.1	70.1	91.8	48.2	56.9	56.2	109.3	157.3	282.8	69	99.2	134.2	4856	13581.9	17784.3	9341.05	11036.2	10891.6	21189.9	30489.6	54804.2	13378.4	19227.5	26002.7	Not Found	High	High	High	Peak Found	High
[R].SELELLKLR.[S]	1xBiotin [K7]	1	4	Q8IYS1	Q8IYS1 [18-26]	Q8IYS1 1xBiotin [K24]	Xaa-Arg dipeptidase OS=Homo sapiens OX=9606 GN=PM20D2 PE=1 SV=2	1	1326.74	0.161	0.601	0.63	0.114245	0.857875	0.997945	279.2	47.3	45.1	28.4	37.8	536	259.4	43.9	78.2	38.2	23.1	41.9	43.8	25.3	46	26.4	4327.27	61396.2	29718.9	5028.93	8956.08	4380	2645.38	4798.68	5019.03	2897.33	5270.86	3024.23	Not Found	High	High	Not Found	Peak Found	Not Found
[R].KSQVLFSVTR.[G]	1xBiotin [K1]	1	10	Q6UVK1	Q6UVK1 [465-474]	Q6UVK1 1xBiotin [K465]	Chondroitin sulfate proteoglycan 4 OS=Homo sapiens OX=9606 GN=CSPG4 PE=1 SV=2	1	1390.75	2.649	1.423	0.625	0.0241205	0.244674	0.298919	61.8	71.9	163.8	102.4	59	108.6	60.1	69.9	67.4	71.5	109.2	159.2	184.6	99.5	90.7	120.4	10744.5	19797.8	10951.7	12739.4	12277.3	13032.1	19901.1	29006.4	33633.7	18132.2	16522.4	21948.8	Peak Found	High	Peak Found	High	High	Peak Found
[K].VAAYGGKLR.[Y]	1xBiotin [K7]	1	4	P98160	P98160 [1408-1416]	P98160 1xBiotin [K1414]	Basement membrane-specific heparan sulfate proteoglycan core protein OS=Homo sapiens OX=9606 GN=HSPG2 PE=1 SV=4	1	1160.62	1.577	1.099	0.609	0.802534	0.887972	0.96355	90.7	79.2	143	87	49.3	112.3	102.1	89.2	115.4	39.4	61.6	166	161	72.2	133.5	98	4528.54	10323.2	9389.17	8199.69	10612.8	3619.87	5664.55	15265.5	14802.9	6638.06	12278.2	9009.3	Not Found	High	High	Peak Found	Peak Found	Not Found
[K].IFQKGESPVDYDGGR.[T]	1xBiotin [K4]	5	6	Q15084	Q15084 [242-256]	Q15084 1xBiotin [K245]	Protein disulfide-isomerase A6 OS=Homo sapiens OX=9606 GN=PDIA6 PE=1 SV=1	1	1893.88	0.687	0.613	0.606	0.720587	0.754047	0.721896	143.7	97.6	98.8	59.9	65.5	129.1	295.7	39.3	87.7	161.7	59.5	88.7	114.2	53.8	58.5	46.4	14184	27968.8	64059.5	8509.67	18996.5	35030.7	12898.6	19220	24739.3	11648.2	12682.4	10051.8	Peak Found	High	High	High	Peak Found	High
[R].SGKPAELLK.[M]	1xBiotin [K3]	2	1	P29401	P29401 [595-603]	P29401 1xBiotin [K597]	Transketolase OS=Homo sapiens OX=9606 GN=TKT PE=1 SV=3	0	1168.64	0.166	0.294	0.604	0.0210652	0.0303022	0.303678	249	84.8	41.3	24.9	77.6	371.9	268.8	102.3	73	91.5	38.4	44.5	60.9	27.4	26.9	16.7	33165.1	158893	114863	43728.4	31202.3	39090.4	16398.2	19034.3	26003.6	11708.4	11505.2	7157.08	Peak Found	Peak Found	High	Peak Found	Peak Found	Peak Found
[K].ESQKPFEVKGPLPVHTK.[S]	1xBiotin [K9]	1	1	P56181-2	P56181-2 [280-296]	P56181-2 1xBiotin [K288]	Isoform 2 of NADH dehydrogenase [ubiquinone] flavoprotein 3, mitochondrial OS=Homo sapiens OX=9606 GN=NDUFV3	1	2147.13	0.227	0.295	0.601	0.000480266	0.0134647	0.760949	219.2	101.2	49.7	29.9	191.2	370.9	163.9	88.3	75.7	95.2	43.3	43.6	31.6	46.6	23.6	26	20484.5	39738.3	17564.9	9458.44	8112.82	10201.9	4643.61	4670.38	3388.45	4991.58	2529.21	2789.41	Peak Found	High	Peak Found	Peak Found	Peak Found	Peak Found
[K].LQALKDTANR.[L]	1xBiotin [K5]	2	10	P29401	P29401 [12-21]	P29401 1xBiotin [K16]	Transketolase OS=Homo sapiens OX=9606 GN=TKT PE=1 SV=3	1	1355.71	0.179	0.392	0.598	0.00789671	0.0498094	0.419212	256.7	70	45.9	27.5	97.8	290.2	329.5	79.2	88.6	75.1	32.9	51.9	67.3	31	33.1	23.4	40064.5	118896	135005	32435.8	36287.4	30786.1	13481.9	21247.5	27562.8	12716.1	13571.4	9597.79	High	High	High	Peak Found	High	High
[K].AGDSLMVMIAMKMEHTIK.[S]	1xBiotin [K]; 1xOxidation [M]	1	8	Q96RQ3	Q96RQ3 [670-687]	Q96RQ3 1xBiotin [K]	Methylcrotonoyl-CoA carboxylase subunit alpha, mitochondrial OS=Homo sapiens OX=9606 GN=MCCC1 PE=1 SV=3	1	2248.07	1.88	0.111	0.598	0.166334	0.0107086	0.22063	28.2	287	53.1	31.7	27.4	21.9	32	313.1	278.2	117.3	224.5	42.4	51.5	20.4	40.6	30.8	2496.8	1995.13	2918.67	28563	25379.6	10698.9	20478.5	3870.85	4694.7	1865.08	3706.57	2807.29	Not Found	Not Found	Not Found	High	High	High
[K].SYGKNIDSK.[L]	1xBiotin [K4]	1	1	O15031	O15031 [744-752]	O15031 1xBiotin [K747]	Plexin-B2 OS=Homo sapiens OX=9606 GN=PLXNB2 PE=1 SV=3	1	1237.59	3.887	3.724	0.594	0.0735903	0.0112467	0.810754	51.2	31.7	198.9	118.1	32.1	50.8	117.2	15	31.5	32.3	103.8	197.3	248.5	139.6	117.2	114.8	4386.09	6943.37	16022.6	2044.82	4303.1	4411.27	14198.4	26987.5	33986.7	19095.6	16026.4	15699.3	Not Found	Peak Found	Peak Found	Not Found	Not Found	Not Found
[K].KVEAQLQELQVK.[F]	1xBiotin [K1]	1	11	P35579	P35579 [1249-1260]	P35579 1xBiotin [K1249]	Myosin-9 OS=Homo sapiens OX=9606 GN=MYH9 PE=1 SV=4	1	1638.89	2.41	1.574	0.594	0.0650799	0.173478	0.219089	69.6	63.2	167.7	99.5	121.9	53.5	66.8	34.9	66.7	60.7	146.7	160.9	194.7	95.5	126.5	71.3	28799.3	12647.7	15779	8238.68	15765.1	14339.3	34675.6	38026.4	46008.9	22574.5	29896	16851.4	High	High	High	High	High	High
[R].SGKYDLDFK.[S]	1xBiotin [K3]	2	11	P06733	P06733 [254-262]	P06733 1xBiotin [K256]	Alpha-enolase OS=Homo sapiens OX=9606 GN=ENO1 PE=1 SV=2	1	1298.61	2.053	1.063	0.593	0.0615697	0.725223	0.505905	73.9	84.6	151.7	89.9	50	83	77.1	54.2	99.4	88.2	95.2	158.2	190.1	93.8	86.6	124.4	24991.5	41533.8	38554.5	27090.2	49722.1	44121.6	47610.7	79146.3	95082.3	46912.7	43345.5	62224.9	Peak Found	High	High	High	High	High
[K].HVVFGKVK.[E]	1xBiotin [K6]	2	13	P62937	P62937 [126-133]	P62937 1xBiotin [K131]	Peptidyl-prolyl cis-trans isomerase A OS=Homo sapiens OX=9606 GN=PPIA PE=1 SV=2	1	1139.64	1.119	1.122	0.582	0.906239	0.998233	0.0179672	119.4	69.3	133.5	77.8	91.1	155.1	121.2	67.7	70.4	76.8	111.7	157.6	135.6	81.2	52.5	79	48409.2	82397.6	64393.8	35951.5	37388.6	40796.3	59337.7	83721.9	72040.5	43150.3	27897	41949.7	Peak Found	High	High	High	Peak Found	High
[K].EITALAPSTMKIK.[I]	1xBiotin [K]	7	8	P60709	P60709 [316-328]	P60709 1xBiotin [K]	Actin, cytoplasmic 1 OS=Homo sapiens OX=9606 GN=ACTB PE=1 SV=1	1	1628.88	0.975	1.862	0.58	0.92241	0.237426	0.882814	140.6	42.7	137.1	79.6	49.2	152.5	146.2	44.4	66.9	42.4	94	142.5	151.4	146.2	82.7	81.6	10973.1	33978.8	32571.9	9895.87	14910.9	9446.03	20947.3	31756.9	33743.5	32579.6	18430.9	18178.8	Peak Found	High	Peak Found	High	High	Peak Found
[K].KSVQYDDVPEYK.[D]	1xBiotin [K1]	3	10	Q13740	Q13740 [76-87]	Q13740 1xBiotin [K76]	CD166 antigen OS=Homo sapiens OX=9606 GN=ALCAM PE=1 SV=2	1	1696.79	1.422	1.364	0.58	0.451774	0.995502	0.932635	103.9	62.8	147.7	85.6	9.2	113.7	109.6	59.7	66.3	123.2	73.4	211.5	155.9	90.4	110.9	76.1	2612.07	32306	31159.3	16979.7	18838.8	35028.3	20861.9	60123.8	44316.9	25694.5	31521.4	21618.9	Not Found	High	High	High	Peak Found	High
[K].ANVGAGKK.[KM-]	1xBiotin [K]	3	13	P62847-4	P62847-4 [123-130]	P62847-4 1xBiotin [K]	Isoform 4 of 40S ribosomal protein S24 OS=Homo sapiens OX=9606 GN=RPS24	1	970.514	0.416	1.597	0.579	0.8047	0.771399	0.896318	221.3	33.4	92	53.3	43.2	275.8	272.2	21.9	41.1	50.7	41.3	154.8	113.1	65.6	71.9	48.3	56115.3	357990	353335	28414.2	53293.2	65820.9	53648.5	200977	146839	85084.8	93361.4	62712.8	Peak Found	High	High	High	High	Peak Found
[K].LVSSTLFGNTKPR.[K]	1xBiotin [K11]	1	2	Q14512	Q14512 [150-162]	Q14512 1xBiotin [K160]	Fibroblast growth factor-binding protein 1 OS=Homo sapiens OX=9606 GN=FGFBP1 PE=1 SV=1	0	1645.87	1.717	0.932	0.579	0.80717	0.932801	0.725707	83.7	89.3	143.8	83.2	140.5	75.9	71.7	80.9	51.1	84.6	67.9	130.2	221.8	75.4	137.5	62.6	14166.4	7648.16	7230.18	8154.72	5149.6	8526.4	6848.69	13131.4	22365.6	7600.14	13864.6	6310.37	Peak Found	Peak Found	Peak Found	Peak Found	Peak Found	Peak Found
[K].LPVTVGFSGCVKR.[L]	1xBiotin [K12]; 1xCarbamidomethyl [C10]	1	7	O15230	O15230 [3481-3493]	O15230 1xBiotin [K3492]	Laminin subunit alpha-5 OS=Homo sapiens OX=9606 GN=LAMA5 PE=1 SV=8	1	1645.86	1.717	0.932	0.579	0.80717	0.932801	0.725707	83.7	89.3	143.8	83.2	140.5	75.9	71.7	80.9	51.1	84.6	67.9	130.2	221.8	75.4	137.5	62.6	14166.4	7648.16	7230.18	8154.72	5149.6	8526.4	6848.69	13131.4	22365.6	7600.14	13864.6	6310.37	High	Peak Found	High	High	Peak Found	Peak Found
[R].LAHYNKR.[S]	1xBiotin [K6]	16	3	Q16778; O60814	Q16778 [81-87]; O60814 [81-87]	Q16778 1xBiotin [K86]; O60814 1xBiotin [K86]	Histone H2B type 2-E OS=Homo sapiens OX=9606 GN=H2BC21 PE=1 SV=3 Histone H2B type 1-K OS=Homo sapiens OX=9606 GN=H2BC12 PE=1 SV=3	1	1127.58	2.435	2.224	0.576	0.12052	0.0779271	0.8954	73.2	46.1	178.1	102.6	56.8	69.5	89.7	41.4	43.8	85.7	169.3	169.7	101.5	182.3	97.5	92.8	10902	13350.1	17220.7	7945.37	8414.07	16456	32502.1	32588.8	19488.8	35011.1	18716.6	17813.3	Peak Found	Peak Found	Peak Found	Peak Found	Peak Found	Peak Found
[R].TPKIVSGK.[DV]	1xBiotin [K3]	5	1	P00338	P00338 [74-81]	P00338 1xBiotin [K76]	L-lactate dehydrogenase A chain OS=Homo sapiens OX=9606 GN=LDHA PE=1 SV=2	1	1055.59	0.135	0.555	0.57	0.438361	0.993837	0.908007	296.3	41	39.9	22.8	25.8	382.8	408.9	17.2	55.7	53	83.4	51.6	29	34.6	29.4	28.6	3754.09	55689.6	59484.4	2497.66	8096.21	7715.89	12136.6	7506.23	4214.02	5026.08	4279.65	4157.01	Not Found	Peak Found	High	Not Found	Peak Found	Peak Found
[R].HNGTGGKSIYGEK.[F]	1xBiotin [K7]	2	16	P62937	P62937 [70-82]	P62937 1xBiotin [K76]	Peptidyl-prolyl cis-trans isomerase A OS=Homo sapiens OX=9606 GN=PPIA PE=1 SV=2	1	1573.74	0.992	1.515	0.568	0.99839	0.629889	0.598766	136.7	50.8	135.5	77	69.2	133.6	172.8	57.7	49	49.7	60.5	132.5	235.3	93.7	70.9	75.2	59103.3	114155	147643	49314.8	41849.4	42428	51712.3	113203	201076	80084	60591.1	64279.6	High	High	High	High	High	High
[K].ITITNDKGR.[L]	1xBiotin [K7]	6	3	P11142; P0DMV9	P11142 [501-509]; P0DMV9 [501-509]	P11142 1xBiotin [K507]; P0DMV9 1xBiotin [K507]	Heat shock cognate 71 kDa protein OS=Homo sapiens OX=9606 GN=HSPA8 PE=1 SV=1 Heat shock 70 kDa protein 1B OS=Homo sapiens OX=9606 GN=HSPA1B PE=1 SV=1	1	1243.65	1.33	0.811	0.567	0.97078	0.989351	0.535348	99.6	92.6	132.6	75.2	84.2	105.9	119.4	98.5	152.4	30	73.9	140.9	181.2	79.9	93.3	40.4	14270.5	17945	20217.6	16683.4	25822.8	5075.58	12517	23871.4	30686.9	13533.7	15812.1	6837.08	Peak Found	Peak Found	Peak Found	Peak Found	High	Not Found
[R].KLMVALAK.[G]	1xBiotin [K1]	3	1	P07355	P07355 [169-176]	P07355 1xBiotin [K169]	Annexin A2 OS=Homo sapiens OX=9606 GN=ANXA2 PE=1 SV=2	1	1099.64	0.806	0.643	0.566	0.979077	0.30703	0.713552	134.5	95.6	108.5	61.4	80.1	55.9	134.6	507.2	57	45.8	44.8	64.6	101.3	36.6	50.9	21.2	611077	426642	1.02699e+06	3.86831e+06	434432	349676	342004	492754	772415	279139	387892	161693	Peak Found	Peak Found	Peak Found	Peak Found	Peak Found	Peak Found
[K].YKEETIEK.[M]	1xBiotin [K2]	1	2	P61254	P61254 [135-142]	P61254 1xBiotin [K136]	60S ribosomal protein L26 OS=Homo sapiens OX=9606 GN=RPL26 PE=1 SV=1	1	1265.61	0.134	0.707	0.565	0.0895536	0.866256	0.759629	304	32.4	40.6	22.9	48.6	476.1	337.6	34.9	36	49.4	39.4	49.9	45.1	25.5	18	39.5	5097.37	49940.6	35412.9	3662.64	3779.33	5184.24	4130.42	5231.01	4730.37	2670.53	1888.96	4138.24	Not Found	High	High	Not Found	Not Found	Not Found
[R].TKFETEQALR.[ML]	1xBiotin [K2]	2	6	P08727	P08727 [167-176]	P08727 1xBiotin [K168]	Keratin, type I cytoskeletal 19 OS=Homo sapiens OX=9606 GN=KRT19 PE=1 SV=4	1	1448.72	4.058	1.651	0.562	0.000966805	0.247012	0.152002	45.9	63.3	186.2	104.6	58.2	37.5	46.4	63.6	64	79.7	241.6	107.6	188.1	105.6	114.1	93.6	12331.3	7956.29	9829.66	13480	13570.9	16909.5	51234.6	22808.9	39886.1	22402.5	24205.9	19848.2	Peak Found	Peak Found	Peak Found	Peak Found	High	High
[K].KELLLPGNNR.[K]	1xBiotin [K1]	1	2	P05362	P05362 [67-76]	P05362 1xBiotin [K67]	Intercellular adhesion molecule 1 OS=Homo sapiens OX=9606 GN=ICAM1 PE=1 SV=2	1	1379.75	2.972	1.436	0.561	0.00242169	0.448784	0.0919005	58.8	68.3	174.8	98.1	58.7	67	55.9	60.1	101.9	68.2	129.7	182.2	174.5	97.9	127.8	76.2	61285.1	69948.3	58369.7	62725.5	106408	71181.3	135402	190186	182152	102208	133449	79509.5	High	High	Peak Found	Peak Found	Peak Found	Peak Found
[K].GQQIGKVVQVYR.[K]	1xBiotin [K6]	2	2	P61254	P61254 [64-75]	P61254 1xBiotin [K69]	60S ribosomal protein L26 OS=Homo sapiens OX=9606 GN=RPL26 PE=1 SV=1	1	1600.86	0.26	1.173	0.561	0.798009	0.984939	0.924482	261.4	32.5	68	38.1	19.9	438.7	276.1	34.3	42.3	25.4	35.3	123.8	71.8	33.9	40.3	58.2	2193.72	48293	30394.2	3777.53	4654.1	2799.65	3884.84	13624.6	7904.26	3734.12	4432.51	6411.82	Not Found	High	High	Not Found	Not Found	Not Found
[R].AKVEFNIR.[K]	1xBiotin [K2]	4	11	Q8NC51	Q8NC51 [302-309]	Q8NC51 1xBiotin [K303]	Plasminogen activator inhibitor 1 RNA-binding protein OS=Homo sapiens OX=9606 GN=SERBP1 PE=1 SV=2	1	1202.64	0.578	0.65	0.556	0.0424667	0.697189	0.397239	167.1	82.6	96.6	53.7	143.3	218.9	174.8	51.9	88.9	86.4	52.6	109.8	101	54.4	61.8	56.2	91630.9	140016	111771	33162.9	56871.5	55257.8	33641.8	70235.1	64583	34820.3	39544.3	35918.6	High	High	High	Peak Found	High	High
[R].IEKVEHSDLSFSK.[D]	1xBiotin [K3]	1	2	P61769	P61769 [66-78]	P61769 1xBiotin [K68]	Beta-2-microglobulin OS=Homo sapiens OX=9606 GN=B2M PE=1 SV=1	1	1744.86	2.407	1.221	0.553	0.0945498	0.892598	0.670721	68.7	74.8	165.3	91.3	72.7	89.5	32.3	78.4	79.2	80	84.6	175.1	199.3	72.1	140.1	96.8	4225.07	5199.98	1875.9	4551.36	4601.26	4647.88	4913.65	10170.8	11575.2	4185.82	8137.29	5620.27	Not Found	Peak Found	Not Found	Not Found	Not Found	Not Found
[R].ALSTGEKGFGYK.[G]	1xBiotin [K7]	1	14	P62937	P62937 [38-49]	P62937 1xBiotin [K44]	Peptidyl-prolyl cis-trans isomerase A OS=Homo sapiens OX=9606 GN=PPIA PE=1 SV=2	1	1483.72	1.336	1.39	0.552	0.226732	0.87685	0.0955689	110.9	58.9	148.3	81.9	55.6	130.2	111.3	59.1	58	94.1	148.7	166	134	86.3	74.7	82.1	36346	85151.8	72775.7	38637.7	37938	61529.3	97264.3	108561	87642.4	56471.9	48861.9	53706.2	High	High	High	High	High	High
[R].LIFAGKQLEDGR.[T]	1xBiotin [K6]	4	6	P62987	P62987 [43-54]	P62987 1xBiotin [K48]	Ubiquitin-60S ribosomal protein L40 OS=Homo sapiens OX=9606 GN=UBA52 PE=1 SV=2	1	1572.82	4.29	1.416	0.549	8.19025e-06	0.0254928	0.00375617	43	71.5	184.3	101.2	50.7	43.9	40	75.8	73	53.4	188.3	156.3	213	103.4	95.2	107	7503.45	6496.56	5926.26	11219.6	10809	7898.16	27869.9	23126.1	31526.7	15303.5	14089.6	15836.4	Peak Found	Peak Found	Peak Found	High	Peak Found	Peak Found
[K].APVLKMELDR.[S]	1xBiotin [K5]; 1xOxidation [M6]	4	1	Q8TAF3	Q8TAF3 [295-304]	Q8TAF3 1xBiotin [K299]	WD repeat-containing protein 48 OS=Homo sapiens OX=9606 GN=WDR48 PE=1 SV=1	1	1413.72	0.236	0.942	0.548	0.470327	0.999972	0.91219	266.3	36.5	62.8	34.4	33.3	461.9	259.1	26.2	35.5	68.1	70.6	53.7	61.1	31.1	65.8	33.5	2485.26	34461	19335.2	1953.83	2650.8	5083.93	5270.81	4009.78	4558.16	2319.64	4910.55	2497.94	Not Found	Peak Found	High	Not Found	Not Found	Not Found
[R].TKSTGGAPTFNVTVTK.[T]	1xBiotin [K2]	1	5	P07737	P07737 [90-105]	P07737 1xBiotin [K91]	Profilin-1 OS=Homo sapiens OX=9606 GN=PFN1 PE=1 SV=2	1	1834.94	4.977	1.992	0.547	0.000379212	0.0251013	0.289991	39.7	54.3	197.7	108.2	33.7	45.5	38.6	60.3	52.7	52.8	111.4	192.1	252.2	153.7	101.7	105.2	2761.63	3722.74	3160.63	4938.7	4316.78	4321.51	9124.17	15730.8	20644.8	12584.9	8326.8	8610.47	Not Found	High	Not Found	Not Found	Not Found	Not Found
[K].GTLLGESLKLK.[V]	1xBiotin [K]	2	11	O75663	O75663 [118-128]	O75663 1xBiotin [K]	TIP41-like protein OS=Homo sapiens OX=9606 GN=TIPRL PE=1 SV=2	1	1384.79	1.024	1.278	0.538	0.993215	0.791865	0.752386	133	57.4	136.3	73.3	56.6	172.2	135.8	58.6	87.9	45.8	75.7	164.7	139.1	74.8	68.2	120.6	11712.3	35645.8	28097.6	12117.6	18197.4	9487.21	15676	34077.3	28783.3	15486.3	14105.4	24966.4	Peak Found	High	High	High	Peak Found	Peak Found
[K].VLKQVHPDTGISSK.[A]	1xBiotin [K3]	16	4	Q16778; O60814	Q16778 [45-58]; O60814 [45-58]	Q16778 1xBiotin [K47]; O60814 1xBiotin [K47]	Histone H2B type 2-E OS=Homo sapiens OX=9606 GN=H2BC21 PE=1 SV=3 Histone H2B type 1-K OS=Homo sapiens OX=9606 GN=H2BC12 PE=1 SV=3	1	1734.92	3.083	1.763	0.534	0.00203075	0.0416414	0.095323	60	56.1	185	98.9	37.3	84.2	56.7	42.2	53	63.1	163.9	210.7	175	127	93.5	93.3	18256.1	41172.6	27747.9	20647.6	25928	30852.5	80121.9	103048	85549	62111.8	45711.7	45613.8	Peak Found	Peak Found	Peak Found	High	Peak Found	Peak Found
[K].KDISQNK.[R]	1xBiotin [K1]	3	2	P0DMV9	P0DMV9 [251-257]	P0DMV9 1xBiotin [K251]	Heat shock 70 kDa protein 1B OS=Homo sapiens OX=9606 GN=HSPA1B PE=1 SV=1	1	1058.53	0.688	0.563	0.532	0.283784	0.20049	0.152693	147.9	96.1	101.8	54.1	117.7	247.4	139.5	101.6	90.6	68.8	53.6	146.5	95.9	51	34.8	52.7	10348.6	21752.8	12263.6	8937.72	7969.49	6047.3	4710	12885.3	8437.76	4487.06	3056.31	4632.46	Peak Found	High	Peak Found	Peak Found	Peak Found	Peak Found
[K].SSTPGLKSNTPTPR.[N]	1xBiotin [K7]	7	1	Q04726	Q04726 [310-323]	Q04726 1xBiotin [K316]	Transducin-like enhancer protein 3 OS=Homo sapiens OX=9606 GN=TLE3 PE=1 SV=2	1	1668.84	0.32	0.575	0.53	0.810291	0.762173	0.604468	224.1	66.1	71.8	38	31.7	256.7	306.6	89.3	75.7	54.1	82.2	61.1	116.1	47.1	43.6	35.7	1875.33	15167.2	18111.6	5274.56	4474.61	3197.58	4859.06	3610.9	6859.29	2782.53	2574.5	2110.12	Not Found	High	Peak Found	Not Found	Not Found	Not Found
[K].VYIYHSSSKGLLR.[Q]	1xBiotin [K9]	2	3	P26006	P26006 [399-411]	P26006 1xBiotin [K407]	Integrin alpha-3 OS=Homo sapiens OX=9606 GN=ITGA3 PE=1 SV=5	1	1748.92	2.137	1.364	0.528	0.135886	0.626215	0.643849	78.6	65	167.9	88.6	96.8	83	40.3	65.7	75.9	68.7	81.7	177.4	202.9	131.1	82.9	93.6	54370.5	46650.2	22662.4	36897	42652	38566.8	45879	99678.5	113978	73652	46546.8	52608.8	Peak Found	High	Peak Found	Peak Found	Peak Found	Peak Found
[R].NNELIAVGKGSSLK.[R]	1xBiotin [K9]	1	32	O00622	O00622 [195-208]	O00622 1xBiotin [K203]	CCN family member 1 OS=Homo sapiens OX=9606 GN=CCN1 PE=1 SV=1	1	1655.88	1.291	1.911	0.526	0.565681	0.284314	0.380082	120.3	42.7	155.3	81.7	46.8	152.9	122.8	37.7	43.7	51.6	88.5	158.6	243	80	90.9	83.4	277326	905738	727485	223597	258552	305642	524185	939325	1.43959e+06	473956	538508	494046	High	High	High	High	High	High
[K].KLNVTEQEK.[I]	1xBiotin [K1]	1	9	P06733	P06733 [81-89]	P06733 1xBiotin [K81]	Alpha-enolase OS=Homo sapiens OX=9606 GN=ENO1 PE=1 SV=2	1	1314.67	3.271	1.82	0.521	0.0818233	0.20015	0.647169	57.9	54.2	189.3	98.6	50.2	63.2	83.6	45.1	59.2	60.2	212.4	206.8	81.7	159.4	70.3	107.8	13968.3	17582	23238	12526.9	16462.1	16751.9	59066.4	57505.2	22719.6	44326.8	19541.1	29968.8	Peak Found	High	Peak Found	High	High	Peak Found
[K].EITIHTKLPAK.[D]	1xBiotin [K7]	2	21	O00592	O00592 [412-422]	O00592 1xBiotin [K418]	Podocalyxin OS=Homo sapiens OX=9606 GN=PODXL PE=1 SV=2	1	1476.82	2.567	1.549	0.516	0.0520919	0.415907	0.219751	69.6	59.5	178.7	92.2	54.5	107.4	73.4	75.5	62.8	61.1	95.8	188.5	195.9	99	88.7	97.3	81374.8	160222	109559	112599	93727.2	91127.4	142908	281263	292214	147617	132374	145171	Peak Found	High	High	High	Peak Found	Peak Found
[K].VKDATQITQGPR.[S]	1xBiotin [K2]	3	7	P32004	P32004 [514-525]	P32004 1xBiotin [K515]	Neural cell adhesion molecule L1 OS=Homo sapiens OX=9606 GN=L1CAM PE=1 SV=2	1	1539.79	1.353	0.739	0.507	0.350018	0.938106	0.141607	100.9	93.6	136.4	69.2	113.6	64.6	102.9	95.5	115	63.9	105.6	139.2	159.6	100.8	70.6	68.5	20935.5	11906.2	18969.1	17601	21196.5	11765.6	19463.9	25655.9	29413.2	18568.2	13008.6	12623.9	Peak Found	Peak Found	High	High	Peak Found	High
[K].ISVLGKGSMR.[D]	1xBiotin [K6]; 1xOxidation [M9]	2	1	Q07666	Q07666 [195-204]	Q07666 1xBiotin [K200]	KH domain-containing, RNA-binding, signal transduction-associated protein 1 OS=Homo sapiens OX=9606 GN=KHDRBS1 PE=1 SV=1	1	1289.67	2.905	1.493	0.507	0.0121993	0.706772	0.121464	62.8	62	182.6	92.6	65.2	38.2	70	68.6	62.8	64.4	106.3	189.6	263.5	60.3	115	96.1	3687.11	2159.22	3953.06	3875.48	3550.76	3637.08	6006.8	10712.5	14892	3407.28	6498.88	5431.28	Not Found	Not Found	Not Found	Not Found	Not Found	Not Found
[R].NIGKTLVTR.[T]	1xBiotin [K4]	1	3	P61247	P61247 [43-51]	P61247 1xBiotin [K46]	40S ribosomal protein S3a OS=Homo sapiens OX=9606 GN=RPS3A PE=1 SV=2	1	1227.69	0.648	1.342	0.504	0.885096	0.902904	0.832825	180.4	43.9	116.8	58.9	42.5	325.5	187.1	45.5	49.8	41.6	51.9	141.4	121.2	52.4	61.1	80	14255.3	109185	62753.4	15264.2	16718.8	13940.4	17417.5	47422.7	40642	17579.7	20486.9	26841.2	Peak Found	Peak Found	High	Peak Found	Peak Found	Peak Found
[K].AVELAANTKGICFIR.[T]	1xBiotin [K9]; 1xCarbamidomethyl [C12]	2	12	P29401	P29401 [457-471]	P29401 1xBiotin [K465]	Transketolase OS=Homo sapiens OX=9606 GN=TKT PE=1 SV=3	1	1888.98	0.283	0.108	0.503	0.0141564	0.000453259	0.126973	145.5	192.6	41.2	20.7	94.2	280.7	125	165.4	196.1	160.6	35.4	63.4	26.3	17.8	12.1	22.9	18626.5	55473.2	24708.4	32688.6	38766.5	31746.5	6992.1	12525.8	5207.66	3515.94	2392.23	4535.81	Peak Found	High	High	High	High	High
[R].ISSTPAKLEQR.[T]	1xBiotin [K7]	1	2	P98160	P98160 [3149-3159]	P98160 1xBiotin [K3155]	Basement membrane-specific heparan sulfate proteoglycan core protein OS=Homo sapiens OX=9606 GN=HSPG2 PE=1 SV=4	1	1455.76	2.242	3.693	0.5	0.66141	0.304115	0.874155	85.7	26	192.2	96	29	193.6	84	82.8	25.5	20.9	81	202.3	188.3	91.7	94.1	106.9	3229.52	21591.1	9366.17	9240.42	2840.94	2329.92	9035.46	22570.3	21000.4	10228.4	10492.7	11927.7	Not Found	Peak Found	Peak Found	Peak Found	Not Found	Not Found
[R].KFGDPVVQSDMK.[H]	1xBiotin [K1]; 1xOxidation [M11]	2	10	P0DMV9	P0DMV9 [77-88]	P0DMV9 1xBiotin [K77]	Heat shock 70 kDa protein 1B OS=Homo sapiens OX=9606 GN=HSPA1B PE=1 SV=1	1	1592.74	0.754	3.669	0.499	0.982645	0.995707	0.664739	179.1	18.4	135.1	67.4	9.7	184.7	319.1	120.6	18.9	9.1	78.2	139.3	169.4	69.5	8.5	73	2673.47	50871	87874.1	33221.3	5215.36	2507.04	21526.3	38373.3	46638.2	19134	2330.73	20107	Not Found	High	High	High	High	High
[K].SKIEDIR.[A]	1xBiotin [K2]	1	3	P20591	P20591 [504-510]	P20591 1xBiotin [K505]	Interferon-induced GTP-binding protein Mx1 OS=Homo sapiens OX=9606 GN=MX1 PE=1 SV=4	1	1086.56	1.361	0.491	0.486	0.795115	0.982181	0.751129	91.5	123.3	124.6	60.6	65.1	87.9	75.2	103.6	61.7	101.3	67.6	102.4	237.2	49.8	212.3	36	43024.6	58100.4	49708.2	68456.2	40779.6	66943.2	44677.8	67676	156784	32893	140357	23799	Peak Found	Peak Found	Peak Found	Peak Found	Peak Found	Peak Found
[K].KVPQVSTPTLVEVSR.[N]	1xBiotin [K1]	3	1	P02768	P02768 [438-452]	P02768 1xBiotin [K438]	Albumin OS=Homo sapiens OX=9606 GN=ALB PE=1 SV=2	1	1866.02	0.938	1.881	0.484	0.825253	0.309322	0.45906	151.9	36.6	142.5	68.9	79.6	298.1	148.3	37.7	32.4	35.8	64	139.1	163.7	61.5	72.4	67.3	5292.94	19830.8	9866.95	2510.98	2156.38	2379.56	4254.62	9255.96	10892.3	4093.52	4816.92	4476.01	Not Found	Peak Found	Peak Found	Not Found	Not Found	Not Found
[R].SKYKPTPIPIK.[V]	1xBiotin [K2]	1	3	Q14126	Q14126 [366-376]	Q14126 1xBiotin [K367]	Desmoglein-2 OS=Homo sapiens OX=9606 GN=DSG2 PE=1 SV=2	1	1497.85	13.903	7.376	0.481	0.000220576	0.00112385	0.593397	17.8	16.1	247.2	118.9	7.2	22.6	19.6	14.6	17.8	17.9	117.5	272.3	296.8	160.8	131	122	2444.67	7671.57	6651.78	4953.31	6034.04	6068.83	39915.7	92481.6	100811	54614.9	44509.2	41443.9	Not Found	Peak Found	Peak Found	Not Found	Peak Found	Peak Found
[K].LPAKDVYER.[L]	1xBiotin [K4]	2	8	O00592	O00592 [419-427]	O00592 1xBiotin [K422]	Podocalyxin OS=Homo sapiens OX=9606 GN=PODXL PE=1 SV=2	1	1316.67	1.417	1.243	0.479	0.97549	0.545343	0.480431	109.8	60	155.6	74.6	129.5	96.7	119.3	39.4	72.2	65.2	65.7	189.8	169.1	78	94	81	69745.1	52080.6	64278.7	21221	38897	35113.7	35393.8	102254	91110.9	42003.6	50627.5	43657.3	Peak Found	Peak Found	High	Peak Found	Peak Found	Peak Found
[K].KLEDGPKFLK.[S]	1xBiotin [K7]	2	3	P68104	P68104 [386-395]	P68104 1xBiotin [K392]	Elongation factor 1-alpha 1 OS=Homo sapiens OX=9606 GN=EEF1A1 PE=1 SV=1	2	1400.76	5.651	1.888	0.476	0.000135817	0.0813405	0.0292238	37.1	53	209.9	100	23.4	36.6	36.6	30.4	78.3	52.2	207	251.5	196.4	90	98.6	98.9	4649.01	7272.79	7272.46	6025.57	15535.3	10367.5	41096.8	49915	38985.5	17864.6	19571.4	19629.2	Not Found	Peak Found	Peak Found	Peak Found	Peak Found	Peak Found
[-].MPFSNSHNALKLR.[F]	1xBiotin [K11]; 1xMet-loss [N-Term]	1	2	P12277	P12277 [1-13]	P12277 1xBiotin [K11]; 1xMet-loss [N-Term]	Creatine kinase B-type OS=Homo sapiens OX=9606 GN=CKB PE=1 SV=1	1	1609.83	1.562	1.18	0.47	0.960354	0.974348	0.503005	102.1	63.5	159.5	74.9	61.2	191.1	95.2	59.2	48.7	65.9	50.9	273	148.7	63.5	69.9	72.8	34024.4	106304	52946.9	32936.9	27108.1	36672.6	28285.9	151836	82693.4	35308.8	38857.3	40493.7	Peak Found	High	Peak Found	Peak Found	Peak Found	Peak Found
[R].VNHVTLSQPKIVK.[W]	1xBiotin [K10]	1	20	P61769	P61769 [102-114]	P61769 1xBiotin [K111]	Beta-2-microglobulin OS=Homo sapiens OX=9606 GN=B2M PE=1 SV=1	1	1688.95	1.728	1.322	0.469	0.614464	0.715303	0.341844	96.4	59.1	166.5	78.1	93.6	99.1	96.8	40.6	59.3	84.3	70.8	240.2	167.1	100.6	69	78.4	122828	129973	126899	53290.1	77820.1	110614	92845.9	315048	219221	131968	90566.2	102862	Peak Found	High	High	Peak Found	High	High
[R].KSSTPEEVK.[K]	1xBiotin [K1]	1	3	P23528	P23528 [22-30]	P23528 1xBiotin [K22]	Cofilin-1 OS=Homo sapiens OX=9606 GN=CFL1 PE=1 SV=3	1	1230.6	1.035	1.12	0.463	0.999915	0.969149	0.682334	135.9	58.2	140.7	65.2	57.2	182.7	144.1	41.7	61.7	95.8	63.3	149.2	171.3	107.7	69.1	56.3	11211.9	35826.2	28266.8	8180.79	12100.8	18799.8	12407.5	29266.6	33595.6	21125.8	13550	11037.8	Peak Found	Peak Found	High	Peak Found	Peak Found	Peak Found
[R].AGEKGVAYTLLTPK.[D]	1xBiotin [K4]	2	14	Q86XP3	Q86XP3 [592-605]	Q86XP3 1xBiotin [K595]	ATP-dependent RNA helicase DDX42 OS=Homo sapiens OX=9606 GN=DDX42 PE=1 SV=1	1	1673.89	0.971	1.96	0.46	0.782005	0.426893	0.3645	151.2	34.5	146.8	67.5	30.6	209.1	161.2	21.6	36.7	43.9	116.1	156.5	215.5	64.1	72	72.6	9929.81	67969	52404.8	7003.97	11940.6	14276.8	37719	50879.3	70031.9	20840.9	23408.2	23599.9	Peak Found	High	High	Peak Found	High	Peak Found
[K].TKIISNR.[G]	1xBiotin [K2]	3	16	P00533	P00533 [488-494]	P00533 1xBiotin [K489]	Epidermal growth factor receptor OS=Homo sapiens OX=9606 GN=EGFR PE=1 SV=2	1	1057.58	1.531	1.22	0.458	0.0763564	0.662002	0.0701204	105.1	60.4	160.8	73.7	46	102.8	104	42.5	72.9	59.1	128.2	252.5	157.4	91.1	71.4	72.1	124519	278326	281406	114911	197285	160045	347082	683303	426000	246441	193120	195204	Peak Found	High	High	High	High	High
[R].SKLILFPR.[K]	1xBiotin [K2]	1	3	P26373	P26373 [122-129]	P26373 1xBiotin [K123]	60S ribosomal protein L13 OS=Homo sapiens OX=9606 GN=RPL13 PE=1 SV=4	1	1199.7	0.587	0.701	0.452	0.391505	0.990269	0.793285	179.3	67.8	105.3	47.6	75.9	303.2	195.5	75.1	74	40.7	36.7	121	114.8	66.5	51.9	44.7	8678.71	34678.4	22356.7	8589.96	8458.15	4655.77	4198.56	13839.1	13127.4	7608.17	5930.43	5108.95	Peak Found	Peak Found	High	Peak Found	High	Peak Found
[-].MAAVKTLNPK.[A]	1xBiotin [K5]; 1xMet-loss+Acetyl [N-Term]	2	2	P40227	P40227 [1-10]	P40227 1xBiotin [K5]; 1xMet-loss+Acetyl [N-Term]	T-complex protein 1 subunit zeta OS=Homo sapiens OX=9606 GN=CCT6A PE=1 SV=3	1	1209.67	0.411	0.729	0.447	0.0664304	0.208397	0.0543779	216.6	54.6	89	39.8	331.1	194.6	151.4	41.2	49	99	77.6	82.9	79.9	41.5	15.9	35.7	41311.1	24283.4	18886.4	5145.61	6118.96	12355.4	9689.22	10347.5	9973.79	5177.21	1989.62	4458.48	Peak Found	High	High	Peak Found	Peak Found	Peak Found
[-].MAAANKGNKPR.[V]	1xBiotin [K6]; 1xMet-loss+Acetyl [N-Term]	1	4	Q9GZN8	Q9GZN8 [1-11]	Q9GZN8 1xBiotin [K6]; 1xMet-loss+Acetyl [N-Term]	UPF0687 protein C20orf27 OS=Homo sapiens OX=9606 GN=C20orf27 PE=1 SV=3	1	1294.67	2.061	2.034	0.438	0.33081	0.523474	0.718677	90.8	40.3	187	82	30.6	91.6	89.7	22.2	105.4	39.8	77.3	273.5	184.9	81	127.8	76	4477.31	13384.9	13108	3240.59	15397.1	5820.88	11296.3	39954.5	27009.5	11836.8	18675.6	11097.5	Not Found	Peak Found	Peak Found	Peak Found	High	Peak Found
[R].LNQLKPGLQYK.[L]	1xBiotin [K5]	7	3	Q12906	Q12906 [409-419]	Q12906 1xBiotin [K413]	Interleukin enhancer-binding factor 3 OS=Homo sapiens OX=9606 GN=ILF3 PE=1 SV=3	0	1527.84	9.887	1.976	0.431	0.00100493	0.108156	0.334689	23.1	49.9	228.5	98.5	20.5	25.5	29.8	24.5	55.1	72.5	108.2	282.4	252.3	120.2	100.2	108.8	2009.8	2499.02	2919.55	2397.22	5391.25	7100.55	10592.2	27649.4	24707.6	11766.7	9815.06	10655.4	Not Found	Not Found	Not Found	Not Found	Peak Found	Peak Found
[R].VFQQVAQASKDR.[N]	1xBiotin [K10]	1	10	P05121	P05121 [42-53]	P05121 1xBiotin [K51]	Plasminogen activator inhibitor 1 OS=Homo sapiens OX=9606 GN=SERPINE1 PE=1 SV=1	1	1602.81	1.973	1.343	0.429	0.989153	0.852716	0.741283	89.9	56.6	177.4	76.1	70.9	180.5	95.1	64.4	53.6	59.9	47	197.8	187.6	90.2	80.5	72.6	25889.6	65879.8	34696.1	23492.9	19557.3	21865.3	17155.5	72195.2	68462.3	32909.6	29375.9	26488.6	Peak Found	High	High	High	High	High
[R].EDSQRPGAHLTVKK.[I]	1xBiotin [K13]	4	1	P09651	P09651 [93-106]	P09651 1xBiotin [K105]	Heterogeneous nuclear ribonucleoprotein A1 OS=Homo sapiens OX=9606 GN=HNRNPA1 PE=1 SV=5	1	1791.92	7.436	1.763	0.427	0.00256756	0.285822	0.207737	29.8	53.7	221.7	94.8	27.5	29.6	66.2	53.3	66.8	50.7	126.7	220	245.3	148	71.8	94	2070.27	2229.04	4984.37	4017.51	5035.51	3822.15	9547.95	16576	18480.1	11151.3	5406.31	7084.43	Not Found	Not Found	Not Found	Not Found	Not Found	Not Found
[R].KSTDSPVECMGQEK.[G]	1xBiotin [K1]; 1xCarbamidomethyl [C9]; 1xOxidation [M10]	1	10	P13726	P13726 [233-246]	P13726 1xBiotin [K233]	Tissue factor OS=Homo sapiens OX=9606 GN=F3 PE=1 SV=1	1	1837.78	2.312	0.955	0.424	0.89078	0.994841	0.725059	75.2	77.2	173.9	73.7	53.6	74.9	182.5	37.8	76.9	114.4	57.2	173.2	193.5	62.7	99.8	73.4	13572.5	18966.9	46196.6	9573.45	19470.5	28952.2	14478.5	43854.6	48973.9	15876.8	25262.8	18590.1	Peak Found	Peak Found	High	High	High	High
[RK].VGDKIATR.[K]	1xBiotin [K4]	5	2	P29401	P29401 [311-318]	P29401 1xBiotin [K314]	Transketolase OS=Homo sapiens OX=9606 GN=TKT PE=1 SV=3	1	1085.58	0.167	0.26	0.424	0.0285227	0.191664	0.616768	265	72.1	44.2	18.7	75.2	436.4	294.7	37.8	81.8	80.1	22.2	56.2	49.2	20.8	25.4	20.1	59140.6	343047	231650	29694.4	64272.7	62993.8	17434.1	44200	38649	16377.5	19995.4	15768.9	Peak Found	Peak Found	High	High	Peak Found	Peak Found
[R].IPTPVIHTKH.[-]	1xBiotin [K9]	2	4	P12532	P12532 [408-417]	P12532 1xBiotin [K416]	Creatine kinase U-type, mitochondrial OS=Homo sapiens OX=9606 GN=CKMT1A PE=1 SV=1	1	1368.75	0.274	0.553	0.423	0.372615	0.841305	0.604053	249.9	52.4	68.6	29	58.7	296.6	295	49.7	63.3	61.9	33.1	142.2	81	53.7	34.2	30.5	14202	71728.8	71336	12011.9	15316.1	14962.6	8011.95	34379.9	19581	12988.3	8281.3	7368.77	Peak Found	High	High	Peak Found	Peak Found	Peak Found
[K].YGQPLPGYTTKGK.[E]	1xBiotin [K]	2	2	P17936	P17936 [268-280]	P17936 1xBiotin [K]	Insulin-like growth factor-binding protein 3 OS=Homo sapiens OX=9606 GN=IGFBP3 PE=1 SV=2	1	1635.82	1.995	2.065	0.413	0.79495	0.405054	0.688453	94.8	37.8	189.2	78.1	46.1	96	174.2	25.1	38.3	59.2	57.7	191.6	255.2	79.1	65.9	111.7	5171.17	10771.9	19540.1	2817.13	4298.5	6636.22	6468.89	21489.1	28625.8	8876.05	7395.75	12530.1	Not Found	Peak Found	Peak Found	Not Found	Not Found	Peak Found
[K].AKSETVLTCATGR.[A]	1xBiotin [K2]; 1xCarbamidomethyl [C9]	2	8	P26006	P26006 [896-908]	P26006 1xBiotin [K897]	Integrin alpha-3 OS=Homo sapiens OX=9606 GN=ITGA3 PE=1 SV=5	1	1619.79	0.816	0.547	0.404	0.988147	0.789168	0.612399	145.5	87.7	118.8	48	49.9	150.2	207.9	90.5	145.8	42.3	37.9	201.6	122.6	58.4	49.5	43.4	10448.8	31474.1	43577.6	18966	30554.6	8873.61	7949.02	42261.9	25687.4	12246.8	10381.6	9099.11	Peak Found	High	High	Peak Found	Peak Found	Peak Found
[K].SLTGAKDLTK.[N]	1xBiotin [K6]	1	2	Q9P273	Q9P273 [1243-1252]	Q9P273 1xBiotin [K1248]	Teneurin-3 OS=Homo sapiens OX=9606 GN=TENM3 PE=1 SV=3	1	1259.67	1.435	1.8	0.402	0.999654	0.646406	0.228085	120	38.5	172.2	69.3	221.8	115.8	95.1	37.1	35.4	71.7	72.9	184	166.2	66.8	66	67.1	24405.8	12744.3	10464.1	4085.21	3899.04	7890.86	8021.13	20240.5	18287.6	7353.43	7260.26	7381.49	Peak Found	Peak Found	Peak Found	Peak Found	Not Found	Peak Found
[K].TYVKGTQK.[L]	1xBiotin [K4]	2	2	O95084	O95084 [182-189]	O95084 1xBiotin [K185]	Serine protease 23 OS=Homo sapiens OX=9606 GN=PRSS23 PE=1 SV=1	1	1150.59	1.786	1.181	0.398	0.692507	0.91976	0.316652	97.6	58.7	174.3	69.3	68	105.7	120.8	37.3	63.6	79.8	62	188.8	255	82.8	61.1	75.1	46622.9	72422	82757	25556.8	43549.1	54663.1	42498.4	129336	174755	56753.2	41891.6	51445.5	Peak Found	Peak Found	Peak Found	Peak Found	Peak Found	Peak Found
[K].AIHNKVNIVPVIAK.[A]	1xBiotin [K5]	3	11	Q15019	Q15019 [170-183]	Q15019 1xBiotin [K174]	Septin-2 OS=Homo sapiens OX=9606 GN=SEPTIN2 PE=1 SV=1	1	1742.01	1.078	1.353	0.387	0.980402	0.706393	0.428676	142.6	44	153.8	59.6	83.6	193.1	156.1	54.9	44.2	48.2	56.9	168.3	180.4	59.2	65.2	89.9	31903.2	73709.2	59586.9	20942.6	16864.5	18388.1	21706.3	64236.8	68861.9	22591.4	24884.2	34321.3	Peak Found	High	High	High	Peak Found	Peak Found
[K].GKSADFTNFDPR.[G]	1xBiotin [K2]	1	14	P00918	P00918 [170-181]	P00918 1xBiotin [K171]	Carbonic anhydrase 2 OS=Homo sapiens OX=9606 GN=CA2 PE=1 SV=2	1	1580.72	3.673	3.745	0.387	0.111803	0.0680022	0.479559	61.8	23.5	226.9	87.9	17.3	139.3	59.9	16	22.8	25	106.5	220	314.2	82.4	111.5	85.2	8525.19	68538.7	29463	7850.82	11192.8	12300.7	52395.7	108229	154589	40522	54859.9	41917.3	Peak Found	High	High	High	Peak Found	Peak Found
[R].VGFLKPK.[F]	1xBiotin [K5]	2	17	O95084	O95084 [192-198]	O95084 1xBiotin [K196]	Serine protease 23 OS=Homo sapiens OX=9606 GN=PRSS23 PE=1 SV=1	0	1014.58	1.681	1.528	0.384	0.678904	0.81146	0.295291	106.7	45.1	179.4	68.8	60.9	109.8	123.9	56.9	43.4	46.3	55.7	311.5	184.5	65.5	70.9	70.8	56662.8	102171	115313	52955.6	40358.4	43129.5	51885.7	289981	171738	60958.9	66029.1	65881.2	High	High	High	High	High	High
[R].SLEPGSTYKFR.[V]	1xBiotin [K9]	2	1	Q4KMG0	Q4KMG0 [784-794]	Q4KMG0 1xBiotin [K792]	Cell adhesion molecule-related/down-regulated by oncogenes OS=Homo sapiens OX=9606 GN=CDON PE=1 SV=2	1	1510.74	2.456	0.975	0.367	0.184836	0.979118	0.18182	75.7	70	186	68.3	82.2	88.2	62.5	75.9	91.5	44.8	83	201.8	231.3	74.1	55.4	109.2	4014.57	4311.51	3054.55	3709.7	4470.35	2187.9	4055.24	9858.99	11302.5	3618.5	2706.28	5337.54	Not Found	Not Found	Not Found	Not Found	Not Found	Not Found
[K].GTKVVGAQSLK.[E]	1xBiotin [K3]	2	2	P52209	P52209 [49-59]	P52209 1xBiotin [K51]	6-phosphogluconate dehydrogenase, decarboxylating OS=Homo sapiens OX=9606 GN=PGD PE=1 SV=3	1	1313.72	4.053	2.724	0.361	0.224487	0.313665	0.183021	56.7	30.5	229.8	83	61.1	58.6	113.2	32.9	24	39.9	74.9	247.8	322.6	97.2	89.5	38.4	4939.14	4730.36	9144.11	2654.06	1936.22	3224.17	6051.22	20017.3	26059.7	7854.74	7229.49	3102.9	Not Found	Not Found	Peak Found	Peak Found	Not Found	Not Found
[K].IDDKGMAPALR.[H]	1xBiotin [K4]	2	2	P05121	P05121 [89-99]	P05121 1xBiotin [K92]	Plasminogen activator inhibitor 1 OS=Homo sapiens OX=9606 GN=SERPINE1 PE=1 SV=1	1	1412.7	1.597	2.04	0.355	0.99502	0.555594	0.42536	116.2	32.3	185.6	65.9	69.8	112.9	216.7	19.3	31.4	44.2	46.3	292.7	180.3	82.5	64	40	8653.39	13991.7	26850	2386.4	3887.56	5473.76	5741.8	36277.7	22340.5	10217.7	7929.1	4955.98	Peak Found	Peak Found	Peak Found	Not Found	Peak Found	Peak Found
[R].AVKATFNPAQDK.[C]	1xBiotin [K3]	2	10	O00592	O00592 [383-394]	O00592 1xBiotin [K385]	Podocalyxin OS=Homo sapiens OX=9606 GN=PODXL PE=1 SV=2	1	1515.76	2.105	1.556	0.348	0.744501	0.829376	0.257359	92.8	43.7	195.4	68.1	93.2	103.7	104.2	38.8	48.9	65.8	55.3	218.4	261.9	76.1	80.2	53.4	37873.4	42175.8	42357.8	15792.7	19876.8	26769.7	22501.5	88775.8	106480	30929.1	32584.6	21722.3	Peak Found	High	High	Peak Found	Peak Found	High
[K].EDAMKTK.[T]	1xBiotin [K5]	3	6	Q29980	Q29980 [171-177]	Q29980 1xBiotin [K175]	MHC class I polypeptide-related sequence B OS=Homo sapiens OX=9606 GN=MICB PE=1 SV=2	1	1048.48	12.119	4.762	0.348	0.000873462	0.0059289	0.225027	22	19.4	266.1	92.6	26.1	21.5	21.6	25.4	19.1	15.8	93.8	396	262.1	145.1	82.3	91.2	4908.99	4044.95	4067.07	4770.03	3600.36	2975.46	17628.8	74462.3	49290.5	27282.8	15470.7	17146.3	Not Found	Not Found	Not Found	Not Found	Not Found	Not Found
[R].IGSPEYIKSYK.[I]	1xBiotin [K8]	2	6	O43854	O43854 [237-247]	O43854 1xBiotin [K244]	EGF-like repeat and discoidin I-like domain-containing protein 3 OS=Homo sapiens OX=9606 GN=EDIL3 PE=1 SV=1	1	1510.76	1.365	1.859	0.345	0.999618	0.772799	0.522945	129.4	32.8	176.7	61	61.5	127.8	211.8	32.4	50.6	28.4	37.6	296.5	174.5	60.3	54.5	64.1	8544.49	17771.9	29443.7	4508.23	7034.89	3941.17	5224.21	41212.3	24264.2	8381.5	7578.16	8911.33	Peak Found	High	Peak Found	Peak Found	Peak Found	Peak Found
[K].IGVSPPAKQLPGGR.[I]	1xBiotin [K8]	2	13	O95084	O95084 [263-276]	O95084 1xBiotin [K270]	Serine protease 23 OS=Homo sapiens OX=9606 GN=PRSS23 PE=1 SV=1	1	1602.88	3.029	1.787	0.342	0.583489	0.703415	0.427363	70.9	41.1	214.7	73.4	63.9	82	117	58	47.6	36.9	50.2	266.1	248.5	90.4	85	54.4	32577.4	41813.3	59630.6	29584.5	24239.2	18809.7	25582.6	135635	126670	46055.3	43309.6	27728.2	Peak Found	High	High	High	High	Peak Found
[K].GQKGLVIAK.[M]	1xBiotin [K3]	1	2	P13667	P13667 [574-582]	P13667 1xBiotin [K576]	Protein disulfide-isomerase A4 OS=Homo sapiens OX=9606 GN=PDIA4 PE=1 SV=2	1	1139.66	1.324	1.015	0.334	0.992539	0.996086	0.0863354	124.9	54.4	165.4	55.2	69.7	235	124.3	56.4	38.1	54.1	70.1	164.6	246.1	54.9	59.3	27.4	4803.75	16188.2	8563.73	3882.79	2626.13	3730.31	4830.23	11341.9	16951.7	3784.89	4082.78	1884.65	Not Found	Peak Found	Peak Found	Not Found	Not Found	Not Found
[R].NKVISDFK.[K]	1xBiotin [K2]	2	1	Q86XP3	Q86XP3 [538-545]	Q86XP3 1xBiotin [K539]	ATP-dependent RNA helicase DDX42 OS=Homo sapiens OX=9606 GN=DDX42 PE=1 SV=1	1	1176.61	1.224	2.727	0.332	0.69438	0.473066	0.390625	144	21.4	176.2	58.4	18.4	236.1	148.1	32	19.7	22	125	181.2	218.6	60.1	102.3	36.5	2425.95	31066.7	19481.8	4204.33	2592.17	2899.2	16453.2	23844.3	28765.7	7905.95	13458.5	4801.3	Not Found	Peak Found	Peak Found	Not Found	Not Found	Not Found
[R].AGKITFAEK.[V]	1xBiotin [K3]	1	8	P02786	P02786 [259-267]	P02786 1xBiotin [K261]	Transferrin receptor protein 1 OS=Homo sapiens OX=9606 GN=TFRC PE=1 SV=2	1	1190.62	1.594	1.053	0.33	0.82128	0.986838	0.441326	110.5	55.2	176.2	58.1	34.1	170.9	120.5	35.7	60.2	62.8	50.7	286.9	192.1	48.3	63.3	74.3	11548.9	57817.5	40772.8	12077.6	20350	21248.5	17155.3	97070.7	64992.1	16350.1	21423.6	25150.7	Peak Found	High	High	Peak Found	High	High
[R].GTKVILHLK.[E]	1xBiotin [K3]	5	6	P07900; P08238	P07900 [183-191]; P08238 [178-186]	P07900 1xBiotin [K185]; P08238 1xBiotin [K180]	Heat shock protein HSP 90-alpha OS=Homo sapiens OX=9606 GN=HSP90AA1 PE=1 SV=5 Heat shock protein HSP 90-beta OS=Homo sapiens OX=9606 GN=HSP90AB1 PE=1 SV=4	1	1234.73	0.564	0.644	0.328	0.721786	0.718219	0.232188	196.4	56.4	110.8	36.4	60.3	285.6	215.3	58.7	61.9	67.3	47	121.4	164	39.9	35.8	42.8	50283.5	238283	179655	48982.7	51634.1	56159.4	39191.6	101317	136838	33270.6	29893.1	35745.3	Peak Found	High	High	Peak Found	Peak Found	Peak Found
[R].KLILDSAR.[A]	1xBiotin [K1]	2	1	P29401	P29401 [543-550]	P29401 1xBiotin [K543]	Transketolase OS=Homo sapiens OX=9606 GN=TKT PE=1 SV=3	1	1141.64	0.278	0.417	0.311	0.0693246	0.0805903	0.134318	254.3	52.9	70.8	22	125.1	298.5	296.9	51	103.3	61.8	26.2	82.7	91.7	27.6	9.5	25.7	37155.7	88678.1	88207.3	15158.4	30671.7	18346.7	7793.4	24565.5	27238.1	8189.25	2823.61	7645.81	Peak Found	High	Peak Found	Peak Found	Peak Found	Peak Found
[R].KSTDSPVECMGQEK.[G]	1xBiotin [K1]; 1xCarbamidomethyl [C9]	1	5	P13726	P13726 [233-246]	P13726 1xBiotin [K233]	Tissue factor OS=Homo sapiens OX=9606 GN=F3 PE=1 SV=1	1	1821.78	1.617	1.11	0.308	0.892363	0.888984	0.817288	112.2	50.4	181.4	56	23.2	192.8	106.1	47.7	57.8	28.5	38.9	298.9	171.6	134.2	52.9	47.3	2590.84	21487.2	11827	5313.61	6442.44	3180.61	4339.32	33309	19119.7	14952.5	5897.53	5274.49	Not Found	Peak Found	High	Not Found	Peak Found	Not Found
[K].AVKSSEHINEGETAMLVCK.[S]	1xBiotin [K3]; 1xCarbamidomethyl [C18]	4	2	P35613	P35613 [225-243]	P35613 1xBiotin [K227]	Basigin OS=Homo sapiens OX=9606 GN=BSG PE=1 SV=2	1	2329.1	2.82	1.008	0.304	0.391499	0.996346	0.332954	72.4	61.5	204.1	62	70.2	142.8	36.5	75.7	49.8	59.6	70.9	273.6	198	121.3	41.5	60.1	4304.18	8759.02	2235.88	4642.54	3056.03	3656.33	4347.08	16780.6	12139.6	7438.58	2545.46	3686.16	Not Found	High	Not Found	Not Found	Not Found	Not Found
[K].SAAQAAAQTNSNAAGKQLR.[K]	1xBiotin [K16]	4	8	Q8NC51	Q8NC51 [53-71]	Q8NC51 1xBiotin [K68]	Plasminogen activator inhibitor 1 RNA-binding protein OS=Homo sapiens OX=9606 GN=SERBP1 PE=1 SV=2	1	2084.03	0.375	0.319	0.286	0.776166	0.740993	0.431785	219.9	74	82.5	23.6	38.3	225.8	383.2	95.4	76	21.7	38	84.7	152.8	24.3	36.7	23.1	4016.36	23686	40191.8	10011.2	7968.98	2280.34	3989.3	8886.88	16030.7	2545.82	3847.55	2418.51	Not Found	High	High	High	High	Not Found
[K].HQPTAIIAKTFK.[G]	1xBiotin [K9]	2	11	P29401	P29401 [233-244]	P29401 1xBiotin [K241]	Transketolase OS=Homo sapiens OX=9606 GN=TKT PE=1 SV=3	1	1580.86	0.406	0.265	0.286	0.183436	0.231009	0.500929	204	89.5	82.8	23.7	57.9	489.9	182.5	57.9	80.1	82.7	23.5	74.1	79	20.6	21.2	30.7	21960.4	185941	69285.4	21974.9	30405.8	31376.6	8929.37	28128.7	29969.7	7835.89	8043.8	11641.3	Peak Found	High	High	High	High	High
[K].AATALKDVVK.[V]	1xBiotin [K6]	5	3	Q15084	Q15084 [68-77]	Q15084 1xBiotin [K73]	Protein disulfide-isomerase A6 OS=Homo sapiens OX=9606 GN=PDIA6 PE=1 SV=1	1	1241.69	0.828	0.832	0.28	0.999719	0.997808	0.154906	171	47.7	141.6	39.7	96.2	147.2	181	72.9	26	41.1	107.4	121.9	222.3	34.2	23.1	126.8	10219.4	15633	19220.3	7742.59	2760.73	4359.98	11400.2	12945	23600	3627.62	2452.73	13461.8	Peak Found	High	High	Peak Found	Not Found	Not Found
[K].YNPNVLPVQCTGKR.[D]	1xBiotin [K13]; 1xCarbamidomethyl [C10]	2	1	P05026	P05026 [204-217]	P05026 1xBiotin [K216]	Sodium/potassium-transporting ATPase subunit beta-1 OS=Homo sapiens OX=9606 GN=ATP1B1 PE=1 SV=1	1	1871.93	2.179	0.694	0.276	0.486898	0.997091	0.0982186	86.1	74.6	187.5	51.8	57.6	84.4	146.6	80.4	35.1	73.2	77.5	293.4	183.9	44.7	72.1	50.8	3396	4973.29	8639.5	4736.63	2070.53	4314.14	4566.52	17286.8	10836.2	2633.54	4249.47	2993	Not Found	Not Found	Peak Found	Not Found	Not Found	Not Found
[K].GGVVLKEDALPGQK.[T]	1xBiotin [K6]	2	3	P35613	P35613 [174-187]	P35613 1xBiotin [K179]	Basigin OS=Homo sapiens OX=9606 GN=BSG PE=1 SV=2	1	1636.87	7.387	0.338	0.271	0.143598	0.822222	0.864933	24.5	145.1	181.2	49.1	17.4	15.6	35.5	95.6	102.7	164.7	128.2	295.6	35.3	33.8	240.9	34.8	2213.56	1994.42	4525.91	12190.3	13096.5	21003.6	16352.3	37697.2	4506.09	4313.26	30732.2	4432.99	Not Found	Not Found	Not Found	Peak Found	Peak Found	Peak Found
[K].YSFGATCVKK.[C]	1xBiotin [K]; 1xCarbamidomethyl [C7]	4	2	P00533	P00533 [285-294]	P00533 1xBiotin [K]	Epidermal growth factor receptor OS=Homo sapiens OX=9606 GN=EGFR PE=1 SV=2	1	1386.65	3.112	0.819	0.239	0.677094	0.982107	0.101616	69.4	63	216	51.6	70.2	189.5	68	65.6	51.9	63.8	65.1	248.8	218.6	52.2	41.3	64.9	4821.69	13008.3	4671.37	4507	3561.75	4377.32	4469.59	17082.5	15006.4	3585.92	2837.89	4458.96	Not Found	High	Peak Found	Not Found	Not Found	Not Found
[R].LGVKGVLFQPCER.[T]	1xBiotin [K4]; 1xCarbamidomethyl [C11]	1	1	Q07954	Q07954 [2650-2662]	Q07954 1xBiotin [K2653]	Prolow-density lipoprotein receptor-related protein 1 OS=Homo sapiens OX=9606 GN=LRP1 PE=1 SV=2	1	1728.89	4.008	1.051	0.235	0.00664133	0.999794	0.00523878	58.4	52.3	234.2	55	74.5	36.6	60.9	57.8	41.5	54.6	120	244.3	351.5	57.4	60.5	40.5	3834.64	1880.65	3135.38	2973.15	2134.68	2808.02	6172.71	12566.3	18079.9	2951.35	3111.12	2083.38	Not Found	Not Found	Not Found	Not Found	Not Found	Not Found
[R].TKASVHTLSGHTNAVATVR.[C]	1xBiotin [K2]	2	2	O43660	O43660 [319-337]	O43660 1xBiotin [K320]	Pleiotropic regulator 1 OS=Homo sapiens OX=9606 GN=PLRG1 PE=1 SV=1	1	2176.13	5.179	1.049	0.23	0.0187821	0.995909	0.0135025	47	53.3	243.7	55.9	37.8	37.8	102.4	42.9	42.2	47.6	195.8	179.9	349.8	92.4	26.6	44.9	4019.7	4018.63	10887.3	4558.17	4485.58	5064.3	20818.6	19127.4	37204.8	9825.85	2830.77	4779.48	Not Found	Not Found	Peak Found	Not Found	Not Found	Not Found
[K].ATFNPAQDKCGIR.[L]	1xBiotin [K9]; 1xCarbamidomethyl [C10]	2	17	O00592	O00592 [386-398]	O00592 1xBiotin [K394]	Podocalyxin OS=Homo sapiens OX=9606 GN=PODXL PE=1 SV=2	1	1703.8	1.559	1.351	0.209	0.899758	0.842649	0.413945	127.9	30.9	199.4	41.8	27.8	219.7	146.5	28.8	35.4	38.3	52	228.4	253.2	46	76.1	47.8	22125.2	174949	116665	22941.3	28188.3	30518.2	41398.9	181909	201615	36601.8	60605.9	38081.8	Peak Found	High	High	High	High	High
[R].KFGDPVVQSDMK.[H]	1xBiotin [K1]	2	4	P0DMV9	P0DMV9 [77-88]	P0DMV9 1xBiotin [K77]	Heat shock 70 kDa protein 1B OS=Homo sapiens OX=9606 GN=HSPA1B PE=1 SV=1	1	1576.75	0.974	1.025	0.204	0.96647	0.919649	0.229556	169	32.8	164.6	33.6	69	268.7	183.2	32.3	35.6	38	55.1	185.2	178.3	33.2	36.5	84.9	4265.98	16618.2	11327.5	1998.05	2199.41	2348.68	3410.73	11455	11030.1	2056.4	2255.04	5251.81	Not Found	Peak Found	High	Not Found	Not Found	Not Found
[R].ILDPTKLGPR.[M]	1xBiotin [K6]	5	3	Q13308	Q13308 [631-640]	Q13308 1xBiotin [K636]	Inactive tyrosine-protein kinase 7 OS=Homo sapiens OX=9606 GN=PTK7 PE=1 SV=2	1	1335.75	7.223	2.021	0.177	0.0180895	0.709044	0.0512807	39.5	25	285	50.6	26.8	38.1	42.7	24.2	51.1	21.6	195.2	302.6	275.5	17.8	155.5	48.9	2784.15	3967.3	4446.89	2515.61	5314.68	2241.93	20302.3	31478.4	28655.8	1855.37	16178	5084.57	Not Found	Not Found	Not Found	Not Found	Peak Found	Not Found
[R].VEYAKSGR.[A]	1xBiotin [K5]	1	1	P09874	P09874 [11-18]	P09874 1xBiotin [K15]	Poly [ADP-ribose] polymerase 1 OS=Homo sapiens OX=9606 GN=PARP1 PE=1 SV=4	1	1135.56	1.428	1.178	0.16	0.703587	0.999363	0.074014	140.4	27.2	200.5	32	32.2	140.4	146.9	24.4	48.8	27.2	52	437.7	200.5	24.8	32	33.1	2664.08	11609	12148.4	2020.06	4035.93	2246.31	4296.57	36190.1	16575.8	2052.15	2645.1	2740.95	Not Found	Peak Found	Peak Found	Not Found	Not Found	Not Found
[R].DGCGCCKVCAK.[Q]	1xBiotin [K7]; 4xCarbamidomethyl [C3; C5; C6; C9]	1	4	O00622	O00622 [48-58]	O00622 1xBiotin [K54]	CCN family member 1 OS=Homo sapiens OX=9606 GN=CCN1 PE=1 SV=1	1	1540.58	2.12	0.977	0.149	0.721823	0.997838	0.218915	106.4	34.5	225.5	33.7	26.6	134.9	153.4	44.2	27.3	43.7	44.1	286.1	312.2	51.8	33.1	42.7	2475.52	12574.1	14294.7	4122.37	2539.96	4074.14	4110.87	26662.2	29096.3	4831.67	3085	3982.22	Not Found	High	High	Not Found	Not Found	Not Found
[K].YLEKYYNLK.[N]	1xBiotin [K4]	1	8	P03956	P03956 [37-45]	P03956 1xBiotin [K40]	Interstitial collagenase OS=Homo sapiens OX=9606 GN=MMP1 PE=1 SV=3	1	1459.73	27.322	2.501	0.144	0.00137235	0.504574	0.0792427	11.8	18.6	323.1	46.5	9.6	15.8	14.4	21.5	51.9	22.6	71.1	425	392.4	56.5	65.7	53.6	3044.18	4997.21	4548.05	6819.8	16437.4	7150.19	22502.5	134573	124262	17880.7	20811.5	16979.9	Not Found	Not Found	Not Found	Peak Found	High	Peak Found
[K].GKSHKPVGCLGEAGHVLSK.[V]	1xBiotin [K2]; 1xCarbamidomethyl [C9]	1	1	P23352	P23352 [528-546]	P23352 1xBiotin [K529]	Anosmin-1 OS=Homo sapiens OX=9606 GN=ANOS1 PE=1 SV=3	1	2187.12	10.979	1.592	0.137	0.226902	0.825164	0.406188	27.7	26.3	304.2	41.8	32.8	67.3	19.8	34.7	17.1	31.1	28.8	439.5	360.4	92.4	26.6	49.5	4448.33	9114.61	2684.48	4696.09	2317.76	4214.46	3904.99	59550.1	48840.4	12523.3	3605.86	6709.71	Not Found	Peak Found	Not Found	Not Found	Not Found	Not Found
[RK].NKYEDEINKR.[T]	1xBiotin [K2]	7	3	P04264; P04259; P05787; P13647	P04264 [268-277]; P04259 [251-260]; P05787 [177-186]; P13647 [256-265]	P04264 1xBiotin [K269]; P04259 1xBiotin [K252]; P05787 1xBiotin [K178]; P13647 1xBiotin [K257]	Keratin, type II cytoskeletal 1 OS=Homo sapiens OX=9606 GN=KRT1 PE=1 SV=6 Keratin, type II cytoskeletal 6B OS=Homo sapiens OX=9606 GN=KRT6B PE=1 SV=5 Keratin, type II cytoskeletal 8 OS=Homo sapiens OX=9606 GN=KRT8 PE=1 SV=7 Keratin, type II cytoskeletal 5 OS=Homo sapiens OX=9606 GN=KRT5 PE=1 SV=3	2	1534.73	9.862	0.131	0.126	0.000470339	0.00048389	0.000451557	18.5	175.7	182.8	23	20.3	18.4	22.4	108.7	192.6	225.7	245.5	102.4	200.4	25.2	26	12.4	4045.54	3669.34	4462.85	21650.3	38336.6	44932.5	48878.7	20386.2	39895.8	5008.66	5173.65	2461.98	Not Found	Not Found	Not Found	High	Peak Found	High
[R].FTYAGCLSVKK.[Y]	1xBiotin [K]; 1xCarbamidomethyl [C6]	1	10	O00622	O00622 [298-308]	O00622 1xBiotin [K]	CCN family member 1 OS=Homo sapiens OX=9606 GN=CCN1 PE=1 SV=1	1	1499.74	2.437	1.544	0.101	0.682128	0.954128	0.256267	104.1	16.6	253.7	25.6	12.7	127.9	192.5	33.9	20.4	16.4	42.5	339.9	311.6	28.3	42.5	31.5	2631.26	26585.1	40024.8	7049.69	4242.62	3405.22	8846.75	70671.1	64786.7	5889.63	8829.45	6549.26	Not Found	High	High	Peak Found	Not Found	Not Found
[K].NLCYANTINWKK.[L]	1xBiotin [K11]; 1xCarbamidomethyl [C3]	3	2	P00533	P00533 [468-479]	P00533 1xBiotin [K478]	Epidermal growth factor receptor OS=Homo sapiens OX=9606 GN=EGFR PE=1 SV=2	1	1750.84																																			Not Found	Not Found	Not Found	Not Found	Not Found	Not Found
[R].WSNAKMEIATK.[D]	1xBiotin [K5]	1	1	Q15181	Q15181 [53-63]	Q15181 1xBiotin [K57]	Inorganic pyrophosphatase OS=Homo sapiens OX=9606 GN=PPA1 PE=1 SV=2	1	1504.73																																			Not Found	Not Found	Not Found	Not Found	Not Found	Not Found
[K].NEFSLKTFK.[R]	1xBiotin [K6]	3	1	O00339	O00339 [107-115]	O00339 1xBiotin [K112]	Matrilin-2 OS=Homo sapiens OX=9606 GN=MATN2 PE=1 SV=4	1	1339.67																																			Not Found	Not Found	Not Found	Not Found	Not Found	Not Found
[K].MVSGFIPLKPTVK.[M]	1xBiotin [K9]; 1xOxidation [M1]	3	2	P01023	P01023 [1385-1397]	P01023 1xBiotin [K1393]	Alpha-2-macroglobulin OS=Homo sapiens OX=9606 GN=A2M PE=1 SV=3	0	1658.9																																			Not Found	Not Found	Not Found	Not Found	Not Found	Not Found
[-].MQSNKTFNLEK.[Q]	1xAcetyl [N-Term]; 1xBiotin [K5]	1	2	Q15233	Q15233 [1-11]	Q15233 1xAcetyl [N-Term]; 1xBiotin [K5]	Non-POU domain-containing octamer-binding protein OS=Homo sapiens OX=9606 GN=NONO PE=1 SV=4	1	1607.76																																			Not Found	High	High	Not Found	Not Found	Not Found
[-].MPEPAKSAPAPK.[K]	1xBiotin [K6]; 1xMet-loss [N-Term]	5	1	Q16778; O60814	Q16778 [1-12]; O60814 [1-12]	Q16778 1xBiotin [K6]; 1xMet-loss [N-Term]; O60814 1xBiotin [K6]; 1xMet-loss [N-Term]	Histone H2B type 2-E OS=Homo sapiens OX=9606 GN=H2BC21 PE=1 SV=3 Histone H2B type 1-K OS=Homo sapiens OX=9606 GN=H2BC12 PE=1 SV=3	1	1318.68																																			Not Found	Not Found	Not Found	Not Found	Not Found	Not Found
[R].GNPTVEVDLYTAKGLFR.[A]	1xBiotin [K13]	2	1	P09104	P09104 [16-32]	P09104 1xBiotin [K28]	Gamma-enolase OS=Homo sapiens OX=9606 GN=ENO2 PE=1 SV=3	1	2106.07																																			Not Found	Not Found	Not Found	Not Found	Not Found	Not Found
[K].ELNGKQIYVGR.[A]	1xBiotin [K5]	3	1	Q9H361	Q9H361 [255-265]	Q9H361 1xBiotin [K259]	Polyadenylate-binding protein 3 OS=Homo sapiens OX=9606 GN=PABPC3 PE=1 SV=2	1	1502.78																																			Not Found	Not Found	Not Found	Not Found	Not Found	Not Found
[R].MHAPGKGLSQSALPYR.[R]	1xBiotin [K6]; 1xOxidation [M1]	1	2	P62277	P62277 [4-19]	P62277 1xBiotin [K9]	40S ribosomal protein S13 OS=Homo sapiens OX=9606 GN=RPS13 PE=1 SV=2	1	1954.96																																			Not Found	High	Not Found	Not Found	Not Found	Not Found
[R].LGESKYLMALK.[N]	1xBiotin [K5]; 1xOxidation [M8]	3	3	P50579	P50579 [423-433]	P50579 1xBiotin [K427]	Methionine aminopeptidase 2 OS=Homo sapiens OX=9606 GN=METAP2 PE=1 SV=1	1	1494.77																																			Not Found	Not Found	High	High	Not Found	High
[R].IIALDGDTKNSTFSEIFK.[K]	1xBiotin [K9]	2	2	P29401	P29401 [335-352]	P29401 1xBiotin [K343]	Transketolase OS=Homo sapiens OX=9606 GN=TKT PE=1 SV=3	1	2225.12																																			Not Found	Not Found	Not Found	High	High	Not Found
[K].NQVALNPQNTVFDAKR.[L]	1xBiotin [K15]	2	1	P0DMV9	P0DMV9 [57-72]	P0DMV9 1xBiotin [K71]	Heat shock 70 kDa protein 1B OS=Homo sapiens OX=9606 GN=HSPA1B PE=1 SV=1	1	2041.03																																			Not Found	Not Found	Not Found	Not Found	Not Found	Not Found
[K].KALAAAGYDVEK.[N]	1xBiotin [K1]	5	4	P16402	P16402 [65-76]	P16402 1xBiotin [K65]	Histone H1.3 OS=Homo sapiens OX=9606 GN=H1-3 PE=1 SV=2	1	1461.74																																			Not Found	Not Found	Not Found	Not Found	Not Found	Not Found
[K].YNELLKSYQWK.[M]	1xBiotin [K6]	6	1	P10909	P10909 [341-351]	P10909 1xBiotin [K346]	Clusterin OS=Homo sapiens OX=9606 GN=CLU PE=1 SV=1	1	1697.84																																			Not Found	Not Found	Not Found	Not Found	Not Found	Not Found
[K].LTQSKFVGGAENTAHPR.[I]	1xBiotin [K5]	1	1	P24593	P24593 [160-176]	P24593 1xBiotin [K164]	Insulin-like growth factor-binding protein 5 OS=Homo sapiens OX=9606 GN=IGFBP5 PE=1 SV=1	1	2039.01																																			Not Found	Not Found	Not Found	Not Found	Not Found	Not Found
[R].HQGVMVGMGQKDSYVGDEAQSK.[R]	1xBiotin [K11]; 1xOxidation [M5]	6	1	P60709	P60709 [40-61]	P60709 1xBiotin [K50]	Actin, cytoplasmic 1 OS=Homo sapiens OX=9606 GN=ACTB PE=1 SV=1	1	2593.15																																			Not Found	Not Found	Not Found	Not Found	Not Found	Not Found
[K].ELTIGSKLQDAEIAR.[L]	1xBiotin [K7]	1	2	P06703	P06703 [41-55]	P06703 1xBiotin [K47]	Protein S100-A6 OS=Homo sapiens OX=9606 GN=S100A6 PE=1 SV=1	1	1869.97																																			Not Found	Not Found	Not Found	Not Found	Not Found	Not Found
[K].LSNFKTAAESFK.[G]	1xBiotin [K5]	1	1	P07237	P07237 [272-283]	P07237 1xBiotin [K276]	Protein disulfide-isomerase OS=Homo sapiens OX=9606 GN=P4HB PE=1 SV=3	1	1568.78																																			Not Found	Not Found	Not Found	Not Found	Not Found	Not Found
[K].GVSKAVEHINK.[T]	1xBiotin [K4]	1	1	P06733	P06733 [61-71]	P06733 1xBiotin [K64]	Alpha-enolase OS=Homo sapiens OX=9606 GN=ENO1 PE=1 SV=2	1	1407.74																																			Not Found	Not Found	Not Found	Not Found	Not Found	Not Found
[R].EKGPDPLQYMR.[A]	1xBiotin [K2]	3	2	P02458	P02458 [1230-1240]	P02458 1xBiotin [K1231]	Collagen alpha-1(II) chain OS=Homo sapiens OX=9606 GN=COL2A1 PE=1 SV=3	1	1559.73																																			Not Found	High	High	Not Found	Not Found	Not Found
[K].GTGASGSFKLNK.[K]	1xBiotin [K9]	5	1	P16402	P16402 [99-110]	P16402 1xBiotin [K107]	Histone H1.3 OS=Homo sapiens OX=9606 GN=H1-3 PE=1 SV=2	1	1392.69																																			Not Found	Not Found	Not Found	Not Found	Not Found	Not Found
[R].VVLIGGKPDR.[V]	1xBiotin [K7]	3	1	P61978	P61978 [192-201]	P61978 1xBiotin [K198]	Heterogeneous nuclear ribonucleoprotein K OS=Homo sapiens OX=9606 GN=HNRNPK PE=1 SV=1	0	1279.72																																			Not Found	Not Found	Not Found	Not Found	Not Found	Not Found
[R].VVVDALSGLKGDLAGR.[Y]	1xBiotin [K10]	2	1	P12532	P12532 [190-205]	P12532 1xBiotin [K199]	Creatine kinase U-type, mitochondrial OS=Homo sapiens OX=9606 GN=CKMT1A PE=1 SV=1	1	1795.97																																			Not Found	Not Found	Not Found	Not Found	High	Not Found
[K].IMSSPLSKELR.[Q]	1xBiotin [K8]; 1xOxidation [M2]	2	1	P61254	P61254 [29-39]	P61254 1xBiotin [K36]	60S ribosomal protein L26 OS=Homo sapiens OX=9606 GN=RPL26 PE=1 SV=1	1	1502.77																																			Not Found	High	Not Found	Not Found	Not Found	Not Found
[K].VETFSGVYKK.[L]	1xBiotin [K10]	1	1	P62081	P62081 [170-179]	P62081 1xBiotin [K179]	40S ribosomal protein S7 OS=Homo sapiens OX=9606 GN=RPS7 PE=1 SV=1	1	1383.7																																			Not Found	Not Found	Not Found	Not Found	Not Found	Not Found
[K].TYTLTDYLKNTYR.[L]	1xBiotin [K9]	1	1	P27487	P27487 [42-54]	P27487 1xBiotin [K50]	Dipeptidyl peptidase 4 OS=Homo sapiens OX=9606 GN=DPP4 PE=1 SV=2	1	1877.91																																			Not Found	Not Found	Not Found	Not Found	Not Found	Not Found
[K].GNKPWISLPR.[G]	1xBiotin [K3]	1	1	P62701	P62701 [231-240]	P62701 1xBiotin [K233]	40S ribosomal protein S4, X isoform OS=Homo sapiens OX=9606 GN=RPS4X PE=1 SV=2	0	1393.74																																			Not Found	Not Found	Not Found	Not Found	Not Found	Not Found
[K].KIFVGGLSPDTPEEK.[I]	1xBiotin [K1]	4	1	Q14103	Q14103 [183-197]	Q14103 1xBiotin [K183]	Heterogeneous nuclear ribonucleoprotein D0 OS=Homo sapiens OX=9606 GN=HNRNPD PE=1 SV=1	1	1842.93																																			Not Found	Not Found	Not Found	Not Found	Not Found	Not Found
[K].TSDFLKVLNR.[A]	1xBiotin [K6]	1	2	O15144	O15144 [270-279]	O15144 1xBiotin [K275]	Actin-related protein 2/3 complex subunit 2 OS=Homo sapiens OX=9606 GN=ARPC2 PE=1 SV=1	1	1418.75																																			Not Found	Not Found	Not Found	Not Found	Not Found	Not Found
[K].GIVEFSGKPAAR.[K]	1xBiotin [K8]	2	3	Q15233	Q15233 [191-202]	Q15233 1xBiotin [K198]	Non-POU domain-containing octamer-binding protein OS=Homo sapiens OX=9606 GN=NONO PE=1 SV=4	0	1457.76																																			Not Found	High	High	Not Found	Not Found	Not Found
[K].VKEGMNIVEAMER.[F]	1xBiotin [K2]; 2xOxidation [M5; M11]	2	1	P62937	P62937 [132-144]	P62937 1xBiotin [K133]	Peptidyl-prolyl cis-trans isomerase A OS=Homo sapiens OX=9606 GN=PPIA PE=1 SV=2	1	1763.81																																			Not Found	Not Found	Not Found	Not Found	Not Found	Not Found
[K].TGGDNKTLLHLGSSAPGK.[E]	1xBiotin [K6]	3	3	Q5SW79	Q5SW79 [712-729]	Q5SW79 1xBiotin [K717]	Centrosomal protein of 170 kDa OS=Homo sapiens OX=9606 GN=CEP170 PE=1 SV=1	1	1979																																			Not Found	High	High	Not Found	High	Not Found
[R].GINQKAAFPQYQPVVMLEK.[G]	1xBiotin [K5]; 1xOxidation [M16]	2	1	Q9UHN6	Q9UHN6 [1024-1042]	Q9UHN6 1xBiotin [K1028]	Cell surface hyaluronidase OS=Homo sapiens OX=9606 GN=CEMIP2 PE=1 SV=1	1	2403.22																																			Not Found	Not Found	Not Found	Not Found	Not Found	Not Found
[K].ENLAVGSKINGYK.[A]	1xBiotin [K8]	2	1	Q14574	Q14574 [482-494]	Q14574 1xBiotin [K489]	Desmocollin-3 OS=Homo sapiens OX=9606 GN=DSC3 PE=1 SV=3	1	1618.83																																			Not Found	Not Found	Not Found	Not Found	Not Found	Not Found
[K].KMVLPNLLEHETMAEVK.[Q]	1xBiotin [K1]; 2xOxidation [M2; M13]	1	2	Q8N474	Q8N474 [75-91]	Q8N474 1xBiotin [K75]	Secreted frizzled-related protein 1 OS=Homo sapiens OX=9606 GN=SFRP1 PE=1 SV=1	1	2240.11																																			Not Found	Not Found	Not Found	High	Not Found	High
[K].FLSGKGLVIYPK.[I]	1xBiotin [K5]	1	1	P98172	P98172 [44-55]	P98172 1xBiotin [K48]	Ephrin-B1 OS=Homo sapiens OX=9606 GN=EFNB1 PE=1 SV=1	1	1547.87																																			Not Found	Not Found	Not Found	Not Found	Not Found	Not Found
[R].EMLQQSKILK.[VY]	1xBiotin [K7]; 1xOxidation [M2]	4	1	P07900; P08238	P07900 [401-410]; P08238 [393-402]	P07900 1xBiotin [K407]; P08238 1xBiotin [K399]	Heat shock protein HSP 90-alpha OS=Homo sapiens OX=9606 GN=HSP90AA1 PE=1 SV=5 Heat shock protein HSP 90-beta OS=Homo sapiens OX=9606 GN=HSP90AB1 PE=1 SV=4	1	1459.76																																			Not Found	Not Found	Not Found	Not Found	Not Found	Not Found
[R].CGKIVYPTEK.[V]	1xBiotin [K3]; 1xCarbamidomethyl [C1]	2	2	Q14847	Q14847 [8-17]	Q14847 1xBiotin [K10]	LIM and SH3 domain protein 1 OS=Homo sapiens OX=9606 GN=LASP1 PE=1 SV=2	1	1420.7																																			Not Found	High	High	Not Found	Not Found	Not Found
[R].VIKDFMIQGGDFTR.[G]	1xBiotin [K3]; 1xOxidation [M6]	1	1	P23284	P23284 [96-109]	P23284 1xBiotin [K98]	Peptidyl-prolyl cis-trans isomerase B OS=Homo sapiens OX=9606 GN=PPIB PE=1 SV=2	1	1868.9																																			Not Found	Not Found	Not Found	Not Found	Not Found	Not Found
[R].VIKVITEPIPVSDLR.[V]	1xBiotin [K3]	3	2	Q12913	Q12913 [200-214]	Q12913 1xBiotin [K202]	Receptor-type tyrosine-protein phosphatase eta OS=Homo sapiens OX=9606 GN=PTPRJ PE=1 SV=3	1	1905.09																																			Not Found	Not Found	Not Found	Not Found	Not Found	Not Found
[K].VIPELNGKLTGMAFR.[V]	1xBiotin [K8]	2	1	P04406	P04406 [220-234]	P04406 1xBiotin [K227]	Glyceraldehyde-3-phosphate dehydrogenase OS=Homo sapiens OX=9606 GN=GAPDH PE=1 SV=3	1	1871.99																																			Not Found	Not Found	Not Found	Not Found	Not Found	Not Found
[K].DKYVGVSSDSVGGFR.[Y]	1xBiotin [K2]	3	1	Q14677	Q14677 [157-171]	Q14677 1xBiotin [K158]	Clathrin interactor 1 OS=Homo sapiens OX=9606 GN=CLINT1 PE=1 SV=1	1	1798.84																																			Not Found	Not Found	High	Not Found	Not Found	Not Found
[R].VIPGAAEKIER.[T]	1xBiotin [K8]	2	1	Q15019	Q15019 [67-77]	Q15019 1xBiotin [K74]	Septin-2 OS=Homo sapiens OX=9606 GN=SEPTIN2 PE=1 SV=1	1	1408.76																																			Not Found	Not Found	High	Not Found	Not Found	Not Found
[K].SSKGGPGSAVSPYPTFNPSSDVAALHK.[A]	1xBiotin [K3]	1	2	P04083	P04083 [27-53]	P04083 1xBiotin [K29]	Annexin A1 OS=Homo sapiens OX=9606 GN=ANXA1 PE=1 SV=2	1	2884.39																																			Not Found	Not Found	Not Found	Not Found	Not Found	Not Found
[K].DSYVGDEAQSKR.[G]	1xBiotin [K11]	6	4	P60709	P60709 [51-62]	P60709 1xBiotin [K61]	Actin, cytoplasmic 1 OS=Homo sapiens OX=9606 GN=ACTB PE=1 SV=1	1	1580.7																																			Not Found	Not Found	Not Found	Not Found	Not Found	Not Found
[R].GKATISNDGATILK.[L]	1xBiotin [K2]	2	1	Q99832	Q99832 [54-67]	Q99832 1xBiotin [K55]	T-complex protein 1 subunit eta OS=Homo sapiens OX=9606 GN=CCT7 PE=1 SV=2	1	1614.85																																			Not Found	Not Found	High	Not Found	Not Found	Not Found
[R].VTGTNKGISPVPINLR.[V]	1xBiotin [K6]	9	3	P50570	P50570 [108-123]	P50570 1xBiotin [K113]	Dynamin-2 OS=Homo sapiens OX=9606 GN=DNM2 PE=1 SV=2	1	1892.04																																			Not Found	Not Found	Not Found	Not Found	Not Found	Not Found
[R].AGKIVVNLTGR.[L]	1xBiotin [K3]	1	1	P62244	P62244 [58-68]	P62244 1xBiotin [K60]	40S ribosomal protein S15a OS=Homo sapiens OX=9606 GN=RPS15A PE=1 SV=2	1	1353.77																																			Not Found	Not Found	Not Found	Not Found	Not Found	Not Found
[R].LLVKNQDVSISNVQPK.[T]	1xBiotin [K4]	1	2	Q96EV2	Q96EV2 [874-889]	Q96EV2 1xBiotin [K877]	RNA-binding protein 33 OS=Homo sapiens OX=9606 GN=RBM33 PE=1 SV=3	1	2008.09																																			Not Found	High	High	Not Found	Not Found	Not Found
[K].GQDGIGSKAEK.[T]	1xBiotin [K8]	1	2	P09874	P09874 [98-108]	P09874 1xBiotin [K105]	Poly [ADP-ribose] polymerase 1 OS=Homo sapiens OX=9606 GN=PARP1 PE=1 SV=4	1	1315.63																																			Not Found	Not Found	Not Found	Not Found	Not Found	Not Found
[K].QTVKANTFGK.[A]	1xBiotin [K4]	1	1	Q7Z417	Q7Z417 [137-146]	Q7Z417 1xBiotin [K140]	Nuclear fragile X mental retardation-interacting protein 2 OS=Homo sapiens OX=9606 GN=NUFIP2 PE=1 SV=1	1	1319.68																																			Not Found	Not Found	High	Not Found	Not Found	Not Found
[R].LLLITAPKAENNMYVQQR.[D]	1xBiotin [K8]; 1xOxidation [M13]	2	1	Q76M96	Q76M96 [625-642]	Q76M96 1xBiotin [K632]	Coiled-coil domain-containing protein 80 OS=Homo sapiens OX=9606 GN=CCDC80 PE=1 SV=1	1	2344.22																																			Not Found	Not Found	Not Found	Not Found	Not Found	Not Found
[truncated: 10 more columns]

## Sheet: DMSO
Annotated Sequence	Modifications	# Proteins	# PSMs	Master Protein Accessions	Positions in Master Proteins	Modifications in Master Proteins	Master Protein Descriptions	# Missed Cleavages	Theo. MH+ [Da]	Abundance Ratio: (3) / (1)	Abundance Ratio: (4) / (2)	Abundance Ratio: (4) / (3)	Abundance Ratio P-Value: (3) / (1)	Abundance Ratio P-Value: (4) / (2)	Abundance Ratio P-Value: (4) / (3)	Abundances (Grouped): 1	Abundances (Grouped): 2	Abundances (Grouped): 3	Abundances (Grouped): 4	Abundances (Scaled): F13: Sample, 1	Abundances (Scaled): F14: Sample, 1	Abundances (Scaled): F15: Sample, 1	Abundances (Scaled): F16: Sample, 2	Abundances (Scaled): F17: Sample, 2	Abundances (Scaled): F18: Sample, 2	Abundances (Scaled): F19: Sample, 3	Abundances (Scaled): F20: Sample, 3	Abundances (Scaled): F21: Sample, 3	Abundances (Scaled): F22: Sample, 4	Abundances (Scaled): F23: Sample, 4	Abundances (Scaled): F24: Sample, 4	Abundances (Normalized): F13: Sample, 1	Abundances (Normalized): F14: Sample, 1	Abundances (Normalized): F15: Sample, 1	Abundances (Normalized): F16: Sample, 2	Abundances (Normalized): F17: Sample, 2	Abundances (Normalized): F18: Sample, 2	Abundances (Normalized): F19: Sample, 3	Abundances (Normalized): F20: Sample, 3	Abundances (Normalized): F21: Sample, 3	Abundances (Normalized): F22: Sample, 4	Abundances (Normalized): F23: Sample, 4	Abundances (Normalized): F24: Sample, 4	Found in Sample: [S13] F13: Sample, 1	Found in Sample: [S14] F14: Sample, 1	Found in Sample: [S15] F15: Sample, 1	Found in Sample: [S16] F16: Sample, 2	Found in Sample: [S17] F17: Sample, 2	Found in Sample: [S18] F18: Sample, 2
[K].AKFVGDPALVLNDIHK.[K]	1xBiotin [K2]	1	6	Q14118	Q14118 [610-625]	Q14118 1xBiotin [K611]	Dystroglycan 1 OS=Homo sapiens OX=9606 GN=DAG1 PE=1 SV=2	1	1963.05	1.533	1.297	2.504	0.593298	0.884024	0.115999	42.9	126.9	65.7	164.6	33.8	44	41.2	131.8	113.6	121.9	144.8	63.2	26.7	135.3	158.2	185.5	3307.1	4298.25	4027.73	12881.2	11100.2	11919.3	14151.7	6173.62	2607.85	13228.4	15461.5	18130.2	Not Found	Not Found	Not Found	Peak Found	Peak Found	High
[K].NIKVIYGPAAR.[L]	1xBiotin [K3]	1	1	P22413	P22413 [446-456]	P22413 1xBiotin [K448]	Ectonucleotide pyrophosphatase/phosphodiesterase family member 1 OS=Homo sapiens OX=9606 GN=ENPP1 PE=1 SV=2	1	1427.78	2.262	0.888	0.638	0.422401	0.940799	0.859852	63.2	102.7	143	91.2	41.6	65.2	122.6	32.2	105.9	135.1	98.4	160	147.5	87.9	94	109.5	3046.47	4773.31	8976.45	2358.1	7752.73	9885.32	7201.25	11709.2	10796.3	6432.68	6883.42	8014.16	Not Found	Peak Found	Peak Found	Not Found	Peak Found	Peak Found
[R].KSTDSPVECMGQEK.[G]	1xBiotin [K1]; 1xCarbamidomethyl [C9]	1	5	P13726	P13726 [233-246]	P13726 1xBiotin [K233]	Tissue factor OS=Homo sapiens OX=9606 GN=F3 PE=1 SV=1	1	1821.78	1.617	1.11	0.308	0.892363	0.888984	0.817288	112.2	50.4	181.4	56	23.2	192.8	106.1	47.7	57.8	28.5	38.9	298.9	171.6	134.2	52.9	47.3	2590.84	21487.2	11827	5313.61	6442.44	3180.61	4339.32	33309	19119.7	14952.5	5897.53	5274.49	Not Found	Peak Found	High	Not Found	Peak Found	Not Found
[R].KSTDSPVECMGQEK.[G]	1xBiotin [K1]; 1xCarbamidomethyl [C9]; 1xOxidation [M10]	1	10	P13726	P13726 [233-246]	P13726 1xBiotin [K233]	Tissue factor OS=Homo sapiens OX=9606 GN=F3 PE=1 SV=1	1	1837.78	2.312	0.955	0.424	0.89078	0.994841	0.725059	75.2	77.2	173.9	73.7	53.6	74.9	182.5	37.8	76.9	114.4	57.2	173.2	193.5	62.7	99.8	73.4	13572.5	18966.9	46196.6	9573.45	19470.5	28952.2	14478.5	43854.6	48973.9	15876.8	25262.8	18590.1	Peak Found	Peak Found	High	High	High	High
[R].LGVKGVLFQPCER.[T]	1xBiotin [K4]; 1xCarbamidomethyl [C11]	1	1	Q07954	Q07954 [2650-2662]	Q07954 1xBiotin [K2653]	Prolow-density lipoprotein receptor-related protein 1 OS=Homo sapiens OX=9606 GN=LRP1 PE=1 SV=2	1	1728.89	4.008	1.051	0.235	0.00664133	0.999794	0.00523878	58.4	52.3	234.2	55	74.5	36.6	60.9	57.8	41.5	54.6	120	244.3	351.5	57.4	60.5	40.5	3834.64	1880.65	3135.38	2973.15	2134.68	2808.02	6172.71	12566.3	18079.9	2951.35	3111.12	2083.38	Not Found	Not Found	Not Found	Not Found	Not Found	Not Found
[K].GLVLGPIHKNQK.[D]	1xBiotin [K9]	4	4	P08195	P08195 [258-269]	P08195 1xBiotin [K266]	4F2 cell-surface antigen heavy chain OS=Homo sapiens OX=9606 GN=SLC3A2 PE=1 SV=3	1	1529.86	2.758	1.541	0.705	0.01007	0.494676	0.713373	57.4	72.5	158.4	111.7	55.8	67.1	55.3	70.5	124.3	68.1	103.1	154	163.1	108.6	94.6	135.6	7129.28	8568.22	7056.31	8998.96	15878	8691.46	13168.2	19661.9	20834.7	13869.7	12084.7	17315.7	Peak Found	Peak Found	High	Peak Found	Peak Found	Peak Found
[R].IGDLQAFQGHGAGNLAGLKGR.[L]	1xBiotin [K19]	4	4	P08195	P08195 [227-247]	P08195 1xBiotin [K245]	4F2 cell-surface antigen heavy chain OS=Homo sapiens OX=9606 GN=SLC3A2 PE=1 SV=3	1	2306.18	1.09	1.063	6.029	0.853327	0.999998	0.306058	26.9	166.6	29.4	177.1	65.1	15.3	22.4	120.3	138.7	168.9	195	24.4	20	156.4	126.1	147.4	13274.7	3123.48	4570.2	24520.2	28263.4	34428.4	39735.5	4981.37	4074.97	31883.9	25695.5	30034.2	Peak Found	Not Found	Not Found	High	Peak Found	Peak Found
[R].LKLEPHEGLLLR.[F]	1xBiotin [K2]	4	11	P08195	P08195 [614-625]	P08195 1xBiotin [K615]	4F2 cell-surface antigen heavy chain OS=Homo sapiens OX=9606 GN=SLC3A2 PE=1 SV=3	1	1643.93	1.584	1.2	0.934	0.196484	0.979097	0.996661	75.5	93.1	119.6	111.7	94.1	78.3	16	96.6	127.6	73.5	115.2	132.7	124	115.8	124.5	101.7	65390.1	54403.5	11132.2	67094.5	88674.9	51049	80066.7	92175.9	86172.3	80481	86523.2	70636.1	High	High	Peak Found	High	High	High
[R].LDYLSSLKVK.[G]	1xBiotin [K]	4	8	P08195	P08195 [248-257]	P08195 1xBiotin [K]	4F2 cell-surface antigen heavy chain OS=Homo sapiens OX=9606 GN=SLC3A2 PE=1 SV=3	1	1391.76	3.148	1.648	1.162	0.142697	0.656142	0.958087	39.9	88.5	125.6	145.9	112.3	27.3	37.9	72	84.1	117.5	119.3	128.2	93.6	138.5	103	166.2	16134.9	3916.54	5441.48	10348.6	12072.8	16881	17128.9	18415	13443.7	19899	14800.8	23874.4	Peak Found	Not Found	Peak Found	High	High	High
[K].EITIHTKLPAK.[D]	1xBiotin [K7]	2	21	O00592	O00592 [412-422]	O00592 1xBiotin [K418]	Podocalyxin OS=Homo sapiens OX=9606 GN=PODXL PE=1 SV=2	1	1476.82	2.567	1.549	0.516	0.0520919	0.415907	0.219751	69.6	59.5	178.7	92.2	54.5	107.4	73.4	75.5	62.8	61.1	95.8	188.5	195.9	99	88.7	97.3	81374.8	160222	109559	112599	93727.2	91127.4	142908	281263	292214	147617	132374	145171	Peak Found	High	High	High	Peak Found	Peak Found
[R].AVKATFNPAQDK.[C]	1xBiotin [K3]	2	10	O00592	O00592 [383-394]	O00592 1xBiotin [K385]	Podocalyxin OS=Homo sapiens OX=9606 GN=PODXL PE=1 SV=2	1	1515.76	2.105	1.556	0.348	0.744501	0.829376	0.257359	92.8	43.7	195.4	68.1	93.2	103.7	104.2	38.8	48.9	65.8	55.3	218.4	261.9	76.1	80.2	53.4	37873.4	42175.8	42357.8	15792.7	19876.8	26769.7	22501.5	88775.8	106480	30929.1	32584.6	21722.3	Peak Found	High	High	Peak Found	Peak Found	High
[K].ATFNPAQDKCGIR.[L]	1xBiotin [K9]; 1xCarbamidomethyl [C10]	2	17	O00592	O00592 [386-398]	O00592 1xBiotin [K394]	Podocalyxin OS=Homo sapiens OX=9606 GN=PODXL PE=1 SV=2	1	1703.8	1.559	1.351	0.209	0.899758	0.842649	0.413945	127.9	30.9	199.4	41.8	27.8	219.7	146.5	28.8	35.4	38.3	52	228.4	253.2	46	76.1	47.8	22125.2	174949	116665	22941.3	28188.3	30518.2	41398.9	181909	201615	36601.8	60605.9	38081.8	Peak Found	High	High	High	High	High
[K].LPAKDVYER.[L]	1xBiotin [K4]	2	8	O00592	O00592 [419-427]	O00592 1xBiotin [K422]	Podocalyxin OS=Homo sapiens OX=9606 GN=PODXL PE=1 SV=2	1	1316.67	1.417	1.243	0.479	0.97549	0.545343	0.480431	109.8	60	155.6	74.6	129.5	96.7	119.3	39.4	72.2	65.2	65.7	189.8	169.1	78	94	81	69745.1	52080.6	64278.7	21221	38897	35113.7	35393.8	102254	91110.9	42003.6	50627.5	43657.3	Peak Found	Peak Found	High	Peak Found	Peak Found	Peak Found
[R].NYGFQGGQNKYVGTGGIDQKPR.[T]	1xBiotin [K10]	2	4	Q9UHN6	Q9UHN6 [837-858]	Q9UHN6 1xBiotin [K846]	Cell surface hyaluronidase OS=Homo sapiens OX=9606 GN=CEMIP2 PE=1 SV=1	1	2610.25	3.022	3.853	2.09	0.0848166	0.121654	0.612841	33.4	54.7	100.9	210.9	24.4	48.5	25.4	36.7	134	41.6	195.1	76.7	72.8	132.8	251.8	160.2	2615.34	5200.27	2721.12	3936.2	14371.8	4460.48	20928.4	8222.61	7805.6	14244.7	27009.5	17187.1	Not Found	Not Found	Not Found	High	Peak Found	Not Found
[K].IIQQKLLK.[N]	1xBiotin [K5]	4	1	Q86SQ4	Q86SQ4 [496-503]	Q86SQ4 1xBiotin [K500]	Adhesion G-protein coupled receptor G6 OS=Homo sapiens OX=9606 GN=ADGRG6 PE=1 SV=3	1	1209.74	3.304	2.771	0.677	0.00417773	0.0106931	0.314479	54.4	44	179.8	121.8	50	61.4	52.1	40.1	44.3	42.1	100.7	297.8	172.1	116.6	116.8	106.2	12444.8	15285.9	12966.1	9978.81	11027.9	10470.1	25060.7	74119.1	42835.2	29010.8	29065.6	26429.3	Peak Found	Peak Found	Peak Found	Peak Found	Peak Found	Peak Found
[R].ASCESDVLHFTSTTTSKNR.[I]	1xBiotin [K17]; 1xCarbamidomethyl [C3]	1	7	P08069	P08069 [486-504]	P08069 1xBiotin [K502]	Insulin-like growth factor 1 receptor OS=Homo sapiens OX=9606 GN=IGF1R PE=1 SV=1	1	2367.07	3.159	1.088	0.773	0.0462139	0.6584	0.999953	45.2	101.5	142.8	110.4	81.8	45.7	26.3	60.9	105.2	102.5	90.9	156.8	144.2	111.5	102.3	172	11593.1	6471.61	3731.83	8628.36	14912.8	14531.9	12881.6	22224.8	20445.9	15805.9	14506.7	24376.9	Peak Found	Peak Found	Not Found	High	High	High
[R].SLEPGSTYKFR.[V]	1xBiotin [K9]	2	1	Q4KMG0	Q4KMG0 [784-794]	Q4KMG0 1xBiotin [K792]	Cell adhesion molecule-related/down-regulated by oncogenes OS=Homo sapiens OX=9606 GN=CDON PE=1 SV=2	1	1510.74	2.456	0.975	0.367	0.184836	0.979118	0.18182	75.7	70	186	68.3	82.2	88.2	62.5	75.9	91.5	44.8	83	201.8	231.3	74.1	55.4	109.2	4014.57	4311.51	3054.55	3709.7	4470.35	2187.9	4055.24	9858.99	11302.5	3618.5	2706.28	5337.54	Not Found	Not Found	Not Found	Not Found	Not Found	Not Found
[R].GLDSKASLILR.[S]	1xBiotin [K5]	8	5	P23229	P23229 [982-992]	P23229 1xBiotin [K986]	Integrin alpha-6 OS=Homo sapiens OX=9606 GN=ITGA6 PE=1 SV=5	1	1398.78	2.564	2.185	1.206	0.0110499	0.0155099	0.400485	49.5	70.1	127	153.3	69.1	48.8	47.4	62.8	98.9	69	125.1	133.5	88	129.3	150.9	177.2	5208.53	3676.5	3571.97	4734.43	7455.43	5204.05	9426.63	10065.8	6630.46	9745.26	11372.8	13356.3	Not Found	Not Found	Not Found	High	Peak Found	Peak Found
[R].LTEKTVFPLADVSR.[I]	1xBiotin [K4]	2	4	Q9UHN6	Q9UHN6 [1259-1272]	Q9UHN6 1xBiotin [K1262]	Cell surface hyaluronidase OS=Homo sapiens OX=9606 GN=CEMIP2 PE=1 SV=1	1	1801.95	1.538	2.671	2.205	0.24612	0.335893	0.634086	55.6	70.5	85.5	188.4	36.3	64.1	54.6	56.9	136.1	69.3	84	144.3	79.3	206.1	185.2	83.7	2384.09	4216.26	3591.32	3737.77	8949.2	4558.65	5522.51	9488.64	5216.01	13545.4	12175.6	5499.34	Not Found	Not Found	Not Found	Not Found	Peak Found	Not Found
[R].VKIQAATDSK.[D]	1xBiotin [K2]	2	11	Q9UHN6	Q9UHN6 [1152-1161]	Q9UHN6 1xBiotin [K1153]	Cell surface hyaluronidase OS=Homo sapiens OX=9606 GN=CEMIP2 PE=1 SV=1	1	1286.68	1.444	1.199	0.876	0.177435	0.497878	0.745744	84	88.6	121.3	106.2	77.6	64.4	84.8	52.5	86	81.8	90.6	112	236.2	126.5	89.8	98	48969	40630.2	53540.1	33130.7	54276.8	51630.7	57173.9	70687.2	149141	79888	56705	61889.1	Peak Found	Peak Found	High	Peak Found	High	High
[K].YTQELTLKR.[Q]	1xBiotin [K8]	8	13	P23229	P23229 [587-595]	P23229 1xBiotin [K594]	Integrin alpha-6 OS=Homo sapiens OX=9606 GN=ITGA6 PE=1 SV=5	1	1377.72	1.767	1.136	1.016	0.112109	0.786512	0.99699	65.1	102.9	115.1	116.9	82.7	68.2	64.9	107.7	124.6	62.3	125.9	103.1	120.4	129.4	88.5	122.3	21601.7	17802.8	16955.8	28124.7	32533.6	16258.7	32889.5	26930.7	31452.4	33808.7	23114.5	31945	High	High	High	High	Peak Found	High
[R].AETKWSDPITLHQGK.[T]	1xBiotin [K4]	1	1	Q9BT76-3	Q9BT76-3 [168-182]	Q9BT76-3 1xBiotin [K171]	Isoform 3 of Uroplakin-3b OS=Homo sapiens OX=9606 GN=UPK3B	1	1936.96	2.523	1.192	1.034	0.999642	0.980879	0.425644	48.1	105.2	121.3	125.4	67.1	47.4	44.9	139.9	103.9	96.2	119.7	8	123.2	111.6	214.3	123.8	18207.2	12872.6	12172.6	37948.5	28188	26105	32478.9	2163.44	33413.7	30284.5	58135.4	33595.6	Peak Found	High	Peak Found	Peak Found	Peak Found	Peak Found
[K].YVGTGGIDQKPR.[T]	1xBiotin [K10]	2	3	Q9UHN6	Q9UHN6 [847-858]	Q9UHN6 1xBiotin [K856]	Cell surface hyaluronidase OS=Homo sapiens OX=9606 GN=CEMIP2 PE=1 SV=1	0	1516.76	2.001	1.691	0.864	0.647054	0.554209	0.999685	69.5	71.1	139.1	120.2	190.2	71.4	20.1	84.8	73	29	85.5	151.7	142.8	123.4	124.4	103.8	24291.8	9117.79	2561.9	10829.3	9323.05	3701.45	10922.9	19372.3	18244.5	15765.4	15894	13265.7	Peak Found	Peak Found	Not Found	Peak Found	Peak Found	Not Found
[K].GHDVTFYKTWYR.[S]	1xBiotin [K8]	1	2	Q9H7M9	Q9H7M9 [63-74]	Q9H7M9 1xBiotin [K70]	V-type immunoglobulin domain-containing suppressor of T-cell activation OS=Homo sapiens OX=9606 GN=VSIR PE=1 SV=3	1	1798.84	0.643	1.88	6.419	0.92508	0.819438	0.0404755	50.2	110.2	32.3	207.2	90.2	24.5	40.6	89.1	85.2	192.6	83.4	26.1	16.5	167.5	122.2	262.2	10780.1	2925.2	4849.82	10641.3	10172.7	23004.5	9956.8	3116.42	1973.29	20002.8	14598.3	31324.5	Peak Found	Not Found	Not Found	Peak Found	Peak Found	Peak Found
[R].KSQVLFSVTR.[G]	1xBiotin [K1]	1	10	Q6UVK1	Q6UVK1 [465-474]	Q6UVK1 1xBiotin [K465]	Chondroitin sulfate proteoglycan 4 OS=Homo sapiens OX=9606 GN=CSPG4 PE=1 SV=2	1	1390.75	2.649	1.423	0.625	0.0241205	0.244674	0.298919	61.8	71.9	163.8	102.4	59	108.6	60.1	69.9	67.4	71.5	109.2	159.2	184.6	99.5	90.7	120.4	10744.5	19797.8	10951.7	12739.4	12277.3	13032.1	19901.1	29006.4	33633.7	18132.2	16522.4	21948.8	Peak Found	High	Peak Found	High	High	Peak Found
[R].YTKLSDPANWLK.[I]	1xBiotin [K3]	2	4	P19022	P19022 [534-545]	P19022 1xBiotin [K536]	Cadherin-2 OS=Homo sapiens OX=9606 GN=CDH2 PE=1 SV=4	1	1661.84	1.742	5.651	5.43	0.103113	0.00390224	0.0423911	28.8	48.3	50.2	272.7	24.3	17.2	23.5	39.4	17.4	42.1	166	41	40.3	222.4	211.3	355.1	2973.77	2112.84	2881.85	4824.44	2129.44	5165.98	20348.3	5020.21	4942.86	27261	25894.3	43525.9	Not Found	Not Found	Not Found	Not Found	Not Found	Not Found
[R].LNGDFAQLNLKIK.[F]	1xBiotin [K11]	2	4	P19022	P19022 [657-669]	P19022 1xBiotin [K667]	Cadherin-2 OS=Homo sapiens OX=9606 GN=CDH2 PE=1 SV=4	1	1699.92	1.389	2.323	1.837	0.350749	0.0412376	0.114917	66.2	72.8	92	169	64.7	33.7	80.4	67.8	71.1	81.4	129.7	89.8	59	165.1	150.5	206.8	3962.61	2066.57	4923.82	4155.36	4354.12	4988.92	7948.72	5503.87	3613.14	10113.3	9223.24	12673.1	Not Found	Not Found	Not Found	Not Found	Not Found	Not Found
[K].YNPNVLPVQCTGKR.[D]	1xBiotin [K13]; 1xCarbamidomethyl [C10]	2	1	P05026	P05026 [204-217]	P05026 1xBiotin [K216]	Sodium/potassium-transporting ATPase subunit beta-1 OS=Homo sapiens OX=9606 GN=ATP1B1 PE=1 SV=1	1	1871.93	2.179	0.694	0.276	0.486898	0.997091	0.0982186	86.1	74.6	187.5	51.8	57.6	84.4	146.6	80.4	35.1	73.2	77.5	293.4	183.9	44.7	72.1	50.8	3396	4973.29	8639.5	4736.63	2070.53	4314.14	4566.52	17286.8	10836.2	2633.54	4249.47	2993	Not Found	Not Found	Peak Found	Not Found	Not Found	Not Found
[KR].TEKIYDDHRK.[F]	1xBiotin [K3]	4	4	Q9P273; Q9NT68	Q9P273 [1785-1794]; Q9NT68 [1857-1866]	Q9P273 1xBiotin [K1787]; Q9NT68 1xBiotin [K1859]	Teneurin-3 OS=Homo sapiens OX=9606 GN=TENM3 PE=1 SV=3 Teneurin-2 OS=Homo sapiens OX=9606 GN=TENM2 PE=1 SV=3	2	1530.74	1.716	1.353	0.678	0.888039	0.85437	0.860292	84.4	72.6	144.9	98.2	84	132.1	77.7	37.9	72.2	132.7	77.4	144.2	158.4	111.4	97.7	74.2	13327.2	20950.8	12329.1	6017.32	11455	21049.4	12275.7	22870.5	25115.9	17665.3	15495.4	11764	Peak Found	Peak Found	Peak Found	Peak Found	Peak Found	High
[K].SLTGAKDLTK.[N]	1xBiotin [K6]	1	2	Q9P273	Q9P273 [1243-1252]	Q9P273 1xBiotin [K1248]	Teneurin-3 OS=Homo sapiens OX=9606 GN=TENM3 PE=1 SV=3	1	1259.67	1.435	1.8	0.402	0.999654	0.646406	0.228085	120	38.5	172.2	69.3	221.8	115.8	95.1	37.1	35.4	71.7	72.9	184	166.2	66.8	66	67.1	24405.8	12744.3	10464.1	4085.21	3899.04	7890.86	8021.13	20240.5	18287.6	7353.43	7260.26	7381.49	Peak Found	Peak Found	Peak Found	Peak Found	Not Found	Peak Found
[K].KSVQYDDVPEYK.[D]	1xBiotin [K1]	3	10	Q13740	Q13740 [76-87]	Q13740 1xBiotin [K76]	CD166 antigen OS=Homo sapiens OX=9606 GN=ALCAM PE=1 SV=2	1	1696.79	1.422	1.364	0.58	0.451774	0.995502	0.932635	103.9	62.8	147.7	85.6	9.2	113.7	109.6	59.7	66.3	123.2	73.4	211.5	155.9	90.4	110.9	76.1	2612.07	32306	31159.3	16979.7	18838.8	35028.3	20861.9	60123.8	44316.9	25694.5	31521.4	21618.9	Not Found	High	High	High	Peak Found	High
[R].ESLTLIVEGKPQIKMTK.[K]	1xBiotin [K]; 1xOxidation [M15]	3	2	Q13740	Q13740 [406-422]	Q13740 1xBiotin [K]	CD166 antigen OS=Homo sapiens OX=9606 GN=ALCAM PE=1 SV=2	1	2157.17	1.086	1.979	2.5	0.402214	0.249267	0.380704	64.8	88.9	70.4	175.9	65.8	61.9	32.3	55.8	85	106.1	173.7	60.8	67.2	114.6	168.1	208.6	5087.72	4787.59	2497.93	4316.38	6568.23	8201.54	13424.6	4703.89	5197.7	8862.3	12995.7	16125	Not Found	Not Found	Not Found	Not Found	Peak Found	Peak Found
[R].LDVPQNLMFGKWK.[Y]	1xBiotin [K]; 1xOxidation [M8]	3	2	Q13740	Q13740 [45-57]	Q13740 1xBiotin [K]	CD166 antigen OS=Homo sapiens OX=9606 GN=ALCAM PE=1 SV=2	1	1817.91	1.775	1.271	1.456	0.0981293	0.760464	0.650262	54.1	110	96	139.8	81.1	43.9	52.9	96	112.5	107.6	151.4	93.9	72.1	136.9	136.8	114.7	4202.39	2274.59	2740.98	4969.65	5828.85	5575.06	7844.08	4865.84	3734.87	7091.73	7085.71	5938.35	Not Found	Not Found	Not Found	High	High	Peak Found
[K].KTDPSGLSK.[T]	1xBiotin [K1]	3	14	Q13740	Q13740 [423-431]	Q13740 1xBiotin [K423]	CD166 antigen OS=Homo sapiens OX=9606 GN=ALCAM PE=1 SV=2	1	1158.58	1.416	1.562	0.954	0.41604	0.215879	0.999971	86.4	74.7	122.3	116.7	71.7	88	100.3	67	76.1	91.2	81	124.6	152.1	136.9	92.1	118.9	124550	152894	174273	116420	132273	158407	140646	216445	264228	237893	159979	206581	High	High	Peak Found	High	High	Peak Found
[K].VKDATQITQGPR.[S]	1xBiotin [K2]	3	7	P32004	P32004 [514-525]	P32004 1xBiotin [K515]	Neural cell adhesion molecule L1 OS=Homo sapiens OX=9606 GN=L1CAM PE=1 SV=2	1	1539.79	1.353	0.739	0.507	0.350018	0.938106	0.141607	100.9	93.6	136.4	69.2	113.6	64.6	102.9	95.5	115	63.9	105.6	139.2	159.6	100.8	70.6	68.5	20935.5	11906.2	18969.1	17601	21196.5	11765.6	19463.9	25655.9	29413.2	18568.2	13008.6	12623.9	Peak Found	Peak Found	High	High	Peak Found	High
[R].AAFVSEQQQKLSR.[L]	1xBiotin [K10]	2	29	P26006	P26006 [629-641]	P26006 1xBiotin [K638]	Integrin alpha-3 OS=Homo sapiens OX=9606 GN=ITGA3 PE=1 SV=5	1	1717.87	2.129	1.478	0.789	0.0930581	0.509847	0.781447	67.3	76.5	143.3	113	65.6	72.5	65.5	45.7	74.5	121.7	95	139.6	194.7	110.1	93.1	122	94426.8	104438	94303.2	65770	107303	175186	136790	201078	280327	158557	134053	175625	High	High	High	High	High	High
[K].VYIYHSSSKGLLR.[Q]	1xBiotin [K9]	2	3	P26006	P26006 [399-411]	P26006 1xBiotin [K407]	Integrin alpha-3 OS=Homo sapiens OX=9606 GN=ITGA3 PE=1 SV=5	1	1748.92	2.137	1.364	0.528	0.135886	0.626215	0.643849	78.6	65	167.9	88.6	96.8	83	40.3	65.7	75.9	68.7	81.7	177.4	202.9	131.1	82.9	93.6	54370.5	46650.2	22662.4	36897	42652	38566.8	45879	99678.5	113978	73652	46546.8	52608.8	Peak Found	High	Peak Found	Peak Found	Peak Found	Peak Found
[K].AKSETVLTCATGR.[A]	1xBiotin [K2]; 1xCarbamidomethyl [C9]	2	8	P26006	P26006 [896-908]	P26006 1xBiotin [K897]	Integrin alpha-3 OS=Homo sapiens OX=9606 GN=ITGA3 PE=1 SV=5	1	1619.79	0.816	0.547	0.404	0.988147	0.789168	0.612399	145.5	87.7	118.8	48	49.9	150.2	207.9	90.5	145.8	42.3	37.9	201.6	122.6	58.4	49.5	43.4	10448.8	31474.1	43577.6	18966	30554.6	8873.61	7949.02	42261.9	25687.4	12246.8	10381.6	9099.11	Peak Found	High	High	Peak Found	Peak Found	Peak Found
[K].GEVFNELVGKQR.[I]	1xBiotin [K10]	5	9	P05556	P05556 [229-240]	P05556 1xBiotin [K238]	Integrin beta-1 OS=Homo sapiens OX=9606 GN=ITGB1 PE=1 SV=2	1	1601.81	2.98	1.627	0.685	0.00336108	0.13246	0.372808	55	69	163.8	112.2	69.6	55.4	44.5	62.9	69.5	71.9	100	227.8	165.1	113.1	105.6	114.7	17214.2	13700.7	11014.6	15554	17191.7	17786.5	24718.8	56325.6	40826.8	27974.4	26108.5	28356.7	Peak Found	High	Peak Found	High	High	Peak Found
[K].LKPEDITQIQPQQLVLR.[L]	1xBiotin [K2]	5	2	P05556	P05556 [106-122]	P05556 1xBiotin [K107]	Integrin beta-1 OS=Homo sapiens OX=9606 GN=ITGB1 PE=1 SV=2	0	2245.24	0.89	1.759	3.484	0.900258	0.0369142	0.000260664	59.2	104.4	52.7	183.6	54.9	48.5	74.8	92.6	126.6	96.8	43.3	67.8	48.8	214	170.2	161.7	3706.22	3273.67	5048.81	6248.27	8546.45	6531.67	2920.61	4575.28	3296.93	14445.1	11486.1	10913.7	Not Found	Not Found	Not Found	Peak Found	High	Peak Found
[R].YVQKGEYR.[T]	1xBiotin [K4]	17	9	P16070	P16070 [155-162]	P16070 1xBiotin [K158]	CD44 antigen OS=Homo sapiens OX=9606 GN=CD44 PE=1 SV=3	1	1268.61	1.869	2.2	0.658	0.00733324	0.0105947	0.149873	85.9	48	160.5	105.6	92.6	49.6	86.2	40.8	48.2	66	161.1	157.3	174.6	104.6	112.8	106	95082.5	50872.8	88519.7	41913.8	49474.9	67795.9	165431	161534	179258	107433	115815	108851	Peak Found	High	High	High	Peak Found	Peak Found
[R].YTCHVQHEGLPKPLTLR.[W]	1xBiotin [K12]; 1xCarbamidomethyl [C3]	3	3	P01889; P04439	P01889 [281-297]; P04439 [281-297]	P01889 1xBiotin [K292]; P04439 1xBiotin [K292]	HLA class I histocompatibility antigen, B alpha chain OS=Homo sapiens OX=9606 GN=HLA-B PE=1 SV=3 HLA class I histocompatibility antigen, A alpha chain OS=Homo sapiens OX=9606 GN=HLA-A PE=1 SV=2	0	2275.15	4.837	1.943	0.948	0.0775811	0.248088	0.993731	31.3	73.8	151.4	143.5	31.1	23.8	31.3	73.3	16.3	108.7	150.2	250.8	58	142.4	115.6	198.3	5059.82	3878.39	5102.81	11938.1	2662.98	17714	24474.2	40854.1	9454.33	23194.4	18834.6	32308.2	Not Found	Not Found	Not Found	Peak Found	Not Found	Peak Found
[R].NTQIYKAQAQTDR.[E]	1xBiotin [K6]	1	5	P01889	P01889 [87-99]	P01889 1xBiotin [K92]	HLA class I histocompatibility antigen, B alpha chain OS=Homo sapiens OX=9606 GN=HLA-B PE=1 SV=3	1	1762.85	2.884	0.992	0.726	0.122251	0.776418	0.876938	49.5	104.4	142.7	103.5	73.1	40.3	42.6	89.9	100.5	39.3	76.1	122.9	290.5	80.9	89.2	154.7	3683.03	2029.73	2146.53	4528.66	5063.17	1976.72	3832.4	6190.39	14627.9	4072.43	4491.53	7791.35	Not Found	Not Found	Not Found	Not Found	Not Found	High
[R].GHDQYAYDGKDYIALNEDLR.[S]	1xBiotin [K10]	1	7	P01889	P01889 [136-155]	P01889 1xBiotin [K145]	HLA class I histocompatibility antigen, B alpha chain OS=Homo sapiens OX=9606 GN=HLA-B PE=1 SV=3	1	2582.16	0.792	2.081	7.669	0.999994	0.24578	0.00933616	37.1	108.2	29.4	225.3	58.7	20.4	34.9	71.4	111.8	101.8	85.5	27.6	17.1	211.8	187	272.1	7672.75	2661.38	4560.31	9331.89	14612.4	13305.3	11179.1	3610.9	2235.21	27692.7	24454.4	35578	Peak Found	Not Found	Not Found	High	Peak Found	High
[R].TFQKWAAVVVPSGEEQR.[Y]	1xBiotin [K4]	1	4	P01889	P01889 [264-280]	P01889 1xBiotin [K267]	HLA class I histocompatibility antigen, B alpha chain OS=Homo sapiens OX=9606 GN=HLA-B PE=1 SV=3	1	2158.07	0.75	2.199	2.276	0.911783	0.038645	0.0248339	94.5	73.4	70.9	161.3	102.3	95.8	52.4	82.4	74.4	65.7	104.3	42.5	71.9	158.7	186.1	163.6	5266.42	4933.15	2699.69	4240.92	3830.35	3381.31	5367.18	2187.71	3700.51	8168.48	9582.95	8421.51	Not Found	Not Found	Not Found	Not Found	Not Found	Not Found
[K].LFGTSGQKTK.[I]	1xBiotin [K]	3	11	P00533	P00533 [480-489]	P00533 1xBiotin [K]	Epidermal growth factor receptor OS=Homo sapiens OX=9606 GN=EGFR PE=1 SV=2	1	1292.67	1.856	1.656	0.662	0.048476	0.193621	0.507541	82.8	61.5	153.8	101.9	49.3	81	87.8	60.1	53.2	80	99	150.3	218.6	125	99.6	96.2	23162.7	38014.1	41203.3	28234.9	24960.9	37532.6	46479.4	70568.7	102604	58657.7	46743.1	45159	Peak Found	High	High	High	High	Peak Found
[K].TKIISNR.[G]	1xBiotin [K2]	3	16	P00533	P00533 [488-494]	P00533 1xBiotin [K489]	Epidermal growth factor receptor OS=Homo sapiens OX=9606 GN=EGFR PE=1 SV=2	1	1057.58	1.531	1.22	0.458	0.0763564	0.662002	0.0701204	105.1	60.4	160.8	73.7	46	102.8	104	42.5	72.9	59.1	128.2	252.5	157.4	91.1	71.4	72.1	124519	278326	281406	114911	197285	160045	347082	683303	426000	246441	193120	195204	Peak Found	High	High	High	High	High
[K].YSFGATCVKK.[C]	1xBiotin [K]; 1xCarbamidomethyl [C7]	4	2	P00533	P00533 [285-294]	P00533 1xBiotin [K]	Epidermal growth factor receptor OS=Homo sapiens OX=9606 GN=EGFR PE=1 SV=2	1	1386.65	3.112	0.819	0.239	0.677094	0.982107	0.101616	69.4	63	216	51.6	70.2	189.5	68	65.6	51.9	63.8	65.1	248.8	218.6	52.2	41.3	64.9	4821.69	13008.3	4671.37	4507	3561.75	4377.32	4469.59	17082.5	15006.4	3585.92	2837.89	4458.96	Not Found	High	Peak Found	Not Found	Not Found	Not Found
[R].KLYLQDNHINR.[V]	1xBiotin [K1]	1	1	Q9NZU0	Q9NZU0 [251-261]	Q9NZU0 1xBiotin [K251]	Leucine-rich repeat transmembrane protein FLRT3 OS=Homo sapiens OX=9606 GN=FLRT3 PE=1 SV=1	1	1639.84	2.371	1.402	0.977	0.188103	0.428231	0.99099	54.5	90	129.2	126.2	99.9	55.3	53.8	40.4	91.4	110.5	98.6	162.2	131.2	128.1	96.6	132.1	10024.9	5552.8	5401.22	4050.99	9172.47	11088.1	9900.62	16278	13165	12857.9	9697.08	13254.1	Peak Found	Peak Found	Peak Found	Peak Found	Peak Found	Peak Found
[K].IGPLVDKQIYR.[F]	1xBiotin [K7]	2	5	Q9NT68	Q9NT68 [2068-2078]	Q9NT68 1xBiotin [K2074]	Teneurin-2 OS=Homo sapiens OX=9606 GN=TENM2 PE=1 SV=3	1	1527.84	2.567	1.228	0.991	0.142184	0.958243	0.989549	48.9	101.3	125.5	124.3	97.3	42.6	46.2	73.5	159.1	95.7	126.6	118.6	86.5	116	117.5	120.5	10964.5	4793.74	5203.51	8279.31	17917.3	10778.6	14256.9	13355	9738.71	13069.8	13234.2	13576.5	Peak Found	Peak Found	Not Found	Peak Found	Peak Found	Peak Found
[K].YPKYGYTITR.[Q]	1xBiotin [K3]	2	2	Q9NT68	Q9NT68 [954-963]	Q9NT68 1xBiotin [K956]	Teneurin-2 OS=Homo sapiens OX=9606 GN=TENM2 PE=1 SV=3	1	1487.74	1.208	1.402	1.166	0.806803	0.621376	0.995209	86.6	87	104.6	121.9	72.9	81.8	129.5	88	82.1	73.5	84.9	164.8	98.7	115.1	128.2	80.5	9129.1	10243.2	16223.2	11021.8	10286.7	9212.29	10637.2	20639.9	12369.1	14421.5	16058.4	10083.5	Peak Found	Peak Found	Peak Found	Peak Found	Peak Found	Peak Found
[R].LFTKVQQIR.[R]	1xBiotin [K4]	2	1	P21589	P21589 [64-72]	P21589 1xBiotin [K67]	5'-nucleotidase OS=Homo sapiens OX=9606 GN=NT5E PE=1 SV=1	1	1358.76	1.616	1.787	0.788	0.477123	0.503661	0.747125	86.9	61.9	140.5	110.7	57.5	140.5	80.4	55.7	57.3	91.2	86.7	129.9	202.4	103.1	92.8	102.4	11314	27639.5	15812.8	10962.9	11270.2	17948.2	17055	25561.1	39813.8	20287.2	18257.2	20141.2	Peak Found	Peak Found	Peak Found	Peak Found	Peak Found	Peak Found
[R].EIDESLIFYKK.[W]	1xBiotin [K10]	4	2	Q13421	Q13421 [310-320]	Q13421 1xBiotin [K319]	Mesothelin OS=Homo sapiens OX=9606 GN=MSLN PE=1 SV=2	1	1610.81	0.748	1.006	1.526	0.714641	0.856793	0.159848	99.4	112.8	74.4	113.5	80.4	95.3	109.1	92	109.6	108.2	67.4	99.4	71.3	168.8	89.8	108.8	3665.36	4344.37	4972.36	4196.53	4995.96	4932.79	3071.16	4530.51	3251.3	7695.04	4092.23	4961.98	Not Found	Not Found	Not Found	Not Found	Peak Found	Not Found
[K].KLEGQISAR.[Q]	1xBiotin [K1]	3	9	P78380	P78380 [80-88]	P78380 1xBiotin [K80]	Oxidized low-density lipoprotein receptor 1 OS=Homo sapiens OX=9606 GN=OLR1 PE=1 SV=1	1	1227.65	2.267	2.291	2.679	0.931172	0.522867	0.44499	33.4	88.4	75.6	202.6	187.8	31.8	27.2	61.9	92.3	84.2	94.8	56.5	72	192.8	99	199.7	57773.9	9767.53	8361.17	19031.8	28393.2	25882	29160.9	17387.3	22138.2	59306.5	30449.7	61421.8	High	Peak Found	Peak Found	High	Peak Found	High
[R].IIGLKPEGVPR.[I]	1xBiotin [K5]	2	2	P54709	P54709 [178-188]	P54709 1xBiotin [K182]	Sodium/potassium-transporting ATPase subunit beta-3 OS=Homo sapiens OX=9606 GN=ATP1B3 PE=1 SV=1	0	1404.8	2.085	1.718	1.178	0.0600689	0.186222	0.993435	57.4	82	119.7	140.9	54.4	53.6	58	77.8	113.4	44.6	95.6	113.5	177.1	133.6	97.7	180.6	2836.71	2793.37	3022.13	4055.03	5910.42	2326.15	4985.31	5914.77	9232.81	6965.69	5094.19	9416.26	Not Found	Not Found	Not Found	Not Found	Peak Found	Not Found
[R].AGKITFAEK.[V]	1xBiotin [K3]	1	8	P02786	P02786 [259-267]	P02786 1xBiotin [K261]	Transferrin receptor protein 1 OS=Homo sapiens OX=9606 GN=TFRC PE=1 SV=2	1	1190.62	1.594	1.053	0.33	0.82128	0.986838	0.441326	110.5	55.2	176.2	58.1	34.1	170.9	120.5	35.7	60.2	62.8	50.7	286.9	192.1	48.3	63.3	74.3	11548.9	57817.5	40772.8	12077.6	20350	21248.5	17155.3	97070.7	64992.1	16350.1	21423.6	25150.7	Peak Found	High	High	Peak Found	High	High
[K].GGVVLKEDALPGQK.[T]	1xBiotin [K6]	2	3	P35613	P35613 [174-187]	P35613 1xBiotin [K179]	Basigin OS=Homo sapiens OX=9606 GN=BSG PE=1 SV=2	1	1636.87	7.387	0.338	0.271	0.143598	0.822222	0.864933	24.5	145.1	181.2	49.1	17.4	15.6	35.5	95.6	102.7	164.7	128.2	295.6	35.3	33.8	240.9	34.8	2213.56	1994.42	4525.91	12190.3	13096.5	21003.6	16352.3	37697.2	4506.09	4313.26	30732.2	4432.99	Not Found	Not Found	Not Found	Peak Found	Peak Found	Peak Found
[R].WLKGGVVLK.[E]	1xBiotin [K3]	2	3	P35613	P35613 [171-179]	P35613 1xBiotin [K173]	Basigin OS=Homo sapiens OX=9606 GN=BSG PE=1 SV=2	1	1225.71	3.617	1.856	0.992	0.00475453	0.203474	0.99989	39.5	76.2	142.7	141.5	15.3	55.5	40.2	54	94.3	77.6	145.3	157.8	132.7	129.7	153.4	144.1	2353.83	8512.12	6161.82	8284.37	14462.9	11905.6	22288.9	24197.1	20343.1	19892.8	23525.1	22100.8	Not Found	Peak Found	Peak Found	Peak Found	Peak Found	Peak Found
[K].AVKSSEHINEGETAMLVCK.[S]	1xBiotin [K3]; 1xCarbamidomethyl [C18]	4	2	P35613	P35613 [225-243]	P35613 1xBiotin [K227]	Basigin OS=Homo sapiens OX=9606 GN=BSG PE=1 SV=2	1	2329.1	2.82	1.008	0.304	0.391499	0.996346	0.332954	72.4	61.5	204.1	62	70.2	142.8	36.5	75.7	49.8	59.6	70.9	273.6	198	121.3	41.5	60.1	4304.18	8759.02	2235.88	4642.54	3056.03	3656.33	4347.08	16780.6	12139.6	7438.58	2545.46	3686.16	Not Found	High	Not Found	Not Found	Not Found	Not Found
[K].AVKSSEHINEGETAMLVCK.[S]	1xBiotin [K3]; 1xCarbamidomethyl [C18]; 1xOxidation [M15]	4	8	P35613	P35613 [225-243]	P35613 1xBiotin [K227]	Basigin OS=Homo sapiens OX=9606 GN=BSG PE=1 SV=2	1	2345.09	1.091	0.962	0.892	0.452375	0.970941	0.620828	98.2	99.2	107.1	95.5	41.8	96	101	80.6	97	112.6	100.9	192.6	104.7	93.4	44.8	134.3	10953.9	25138.2	26453.2	21115.7	25406.3	29489.2	26428.7	50428.2	27421.6	24453	11728.3	35172.8	Peak Found	Peak Found	Peak Found	Peak Found	High	Peak Found
[R].KNFDQEPLGK.[E]	1xBiotin [K1]	2	7	Q8IZJ1	Q8IZJ1 [153-162]	Q8IZJ1 1xBiotin [K153]	Netrin receptor UNC5B OS=Homo sapiens OX=9606 GN=UNC5B PE=1 SV=2	1	1401.68	1.514	1.327	0.988	0.224286	0.592024	0.97446	77.9	87.8	117.9	116.5	80.9	44	75.2	39.6	84.7	120.3	88.5	113.8	214.3	106.8	119.6	112.4	14462.6	7866.77	13442.9	7074.93	15152	21519.7	15834.7	20357	38330.8	19106.7	21392.8	20112.8	Peak Found	Peak Found	Peak Found	High	High	Peak Found
[K].KDVLETFTVK.[S]	1xBiotin [K1]	1	8	P21926	P21926 [170-179]	P21926 1xBiotin [K170]	CD9 antigen OS=Homo sapiens OX=9606 GN=CD9 PE=1 SV=4	1	1405.74	1.427	1.734	0.997	0.252794	0.329549	0.999997	85.6	70.3	122.2	121.9	94.6	60.6	84.2	62.2	125.6	69.1	98.8	134.5	120.1	126	104.6	119.7	13416.1	8590.47	11932.6	8819.38	17809.4	9791.25	14011.4	19071.5	17028.7	17872.7	14828.8	16979.2	Peak Found	Peak Found	Peak Found	High	High	Peak Found
[K].VEAANVHIDPKFISNGPFK.[D]	1xBiotin [K]	2	19	P55287	P55287 [347-365]	P55287 1xBiotin [K]	Cadherin-11 OS=Homo sapiens OX=9606 GN=CDH11 PE=1 SV=2	1	2309.17	116.463	160.531	2.383	1.06818e-05	3.49052e-06	0.117953	1	1.7	117.4	279.8	0.8	1.8	0.9	1.8	1.6	1	202.6	109.4	47.5	343.2	228.8	260.7	2068.16	4729.01	2528.1	4835.92	4371.23	2579.62	545295	294430	127767	923851	615771	701719	Not Found	Not Found	Not Found	Not Found	Peak Found	Not Found
[R].FLYLGPFKDSATVR.[I]	1xBiotin [K8]	2	8	P55285	P55285 [358-371]	P55285 1xBiotin [K365]	Cadherin-6 OS=Homo sapiens OX=9606 GN=CDH6 PE=1 SV=1	1	1839.95	1.739	2.142	2.496	0.521653	0.2503	0.300722	43.9	89	76.4	190.7	31.2	37.2	59.8	65.2	75.7	75.4	222.1	64.8	31.3	227.1	161.6	148.6	1998.49	2385.27	3828.51	4176.89	4851.6	4833.57	14226.3	4148.54	2003.08	14548.4	10353.3	9522.2	Not Found	Not Found	Not Found	Not Found	Not Found	Not Found
[R].FFTINPEDGFIKTTKPLDR.[E]	1xBiotin [K12]	2	1	P55287	P55287 [430-448]	P55287 1xBiotin [K441]	Cadherin-11 OS=Homo sapiens OX=9606 GN=CDH11 PE=1 SV=2	1	2465.25	1.483	1.977	1.951	0.832251	0.156868	0.193037	58.5	85.6	86.7	169.2	57.1	102.8	49.2	84.1	83.6	72.4	84.7	94.6	71.9	165.2	88.2	246.2	2717.39	4892.17	2340.48	4003.25	3976.79	3443.33	4028.54	4501.5	3422.84	7860.41	4197.76	11716.3	Not Found	Not Found	Not Found	Not Found	Not Found	Not Found
[R].SKYKPTPIPIK.[V]	1xBiotin [K2]	1	3	Q14126	Q14126 [366-376]	Q14126 1xBiotin [K367]	Desmoglein-2 OS=Homo sapiens OX=9606 GN=DSG2 PE=1 SV=2	1	1497.85	13.903	7.376	0.481	0.000220576	0.00112385	0.593397	17.8	16.1	247.2	118.9	7.2	22.6	19.6	14.6	17.8	17.9	117.5	272.3	296.8	160.8	131	122	2444.67	7671.57	6651.78	4953.31	6034.04	6068.83	39915.7	92481.6	100811	54614.9	44509.2	41443.9	Not Found	Peak Found	Peak Found	Not Found	Peak Found	Peak Found
[R].LKYSILQQTPR.[S]	1xBiotin [K2]	2	4	Q14574	Q14574 [280-290]	Q14574 1xBiotin [K281]	Desmocollin-3 OS=Homo sapiens OX=9606 GN=DSC3 PE=1 SV=3	1	1572.86	4.908	3.481	0.998	0.00385233	0.00940124	0.988571	32.8	46.1	160.7	160.4	27.7	19.6	55.1	38.9	22.3	51.1	133.7	135.8	256.2	130.2	135.5	194	2622.87	1858.86	5220.05	3690.7	2115.78	4839.86	12675	12872.5	24283.6	12341.4	12846.2	18388.8	Not Found	Not Found	Not Found	Peak Found	Not Found	Peak Found
[R].IKENLAVGSK.[I]	1xBiotin [K2]	2	2	Q14574	Q14574 [480-489]	Q14574 1xBiotin [K481]	Desmocollin-3 OS=Homo sapiens OX=9606 GN=DSC3 PE=1 SV=3	1	1284.7	4.162	2.039	0.812	2.29497e-05	0.00544756	0.540065	39.2	65	163.3	132.5	23.2	42.1	40.7	67.5	60.9	69.5	176.4	169.6	147.8	137.6	138	126.8	3564.87	6463.79	6261.18	10373.3	9355.25	10685.9	27101.2	26057.6	22710.6	21148.9	21204.6	19484	Not Found	Peak Found	Peak Found	Peak Found	Peak Found	Peak Found
[K].ITYKYTGK.[G]	1xBiotin [K4]	1	8	Q14126	Q14126 [85-92]	Q14126 1xBiotin [K88]	Desmoglein-2 OS=Homo sapiens OX=9606 GN=DSG2 PE=1 SV=2	1	1199.61	2.661	1.229	0.708	0.28448	0.847569	0.949581	56.5	86.6	150.4	106.4	62.7	64.6	58.9	33.5	96	146.6	73.8	175.3	166.8	83.4	118	120.4	11349	11693.4	10661.9	6069.76	17378.4	26544.5	13364.9	31739.3	30195.1	15091.2	21363.9	21799.8	Peak Found	Peak Found	High	Peak Found	High	High
[K].QISGFGKK.[F]	1xBiotin [K]	16	7	P15529	P15529 [238-245]	P15529 1xBiotin [K]	Membrane cofactor protein OS=Homo sapiens OX=9606 GN=CD46 PE=1 SV=3	1	1090.57	1.546	0.924	1.064	0.060129	0.967404	0.889602	67	119.2	103.6	110.2	69.5	75.2	56.5	123.8	82.7	125.1	83.1	107.5	127.8	114.4	108.9	125.5	34087.1	36843.7	27701.8	60677.9	40555.5	61312.5	40755	52696.4	62647.5	56079.2	53367.2	61512.6	Peak Found	High	Peak Found	Peak Found	Peak Found	High
[K].GQKGLVIAK.[M]	1xBiotin [K3]	1	2	P13667	P13667 [574-582]	P13667 1xBiotin [K576]	Protein disulfide-isomerase A4 OS=Homo sapiens OX=9606 GN=PDIA4 PE=1 SV=2	1	1139.66	1.324	1.015	0.334	0.992539	0.996086	0.0863354	124.9	54.4	165.4	55.2	69.7	235	124.3	56.4	38.1	54.1	70.1	164.6	246.1	54.9	59.3	27.4	4803.75	16188.2	8563.73	3882.79	2626.13	3730.31	4830.23	11341.9	16951.7	3784.89	4082.78	1884.65	Not Found	Peak Found	Peak Found	Not Found	Not Found	Not Found
[R].GDGTGGKSIYGER.[F]	1xBiotin [K7]	1	7	P23284	P23284 [110-122]	P23284 1xBiotin [K116]	Peptidyl-prolyl cis-trans isomerase B OS=Homo sapiens OX=9606 GN=PPIB PE=1 SV=2	1	1522.7	0.635	1.123	1.256	0.585597	0.95005	0.996925	127.3	90.4	80.8	101.5	137.3	104.7	130	61.1	100.1	92.3	78.5	82.6	133.7	70	103.7	106.1	17978.3	13709.3	17026.5	8003.7	13107.6	12093.4	10284.6	10815.2	17505.6	9174.12	13579.3	13892.2	Peak Found	High	High	High	High	Peak Found
[R].KVAHSDKPGSTSTASFR.[D]	1xBiotin [K1]	2	1	Q9P0L0	Q9P0L0 [205-221]	Q9P0L0 1xBiotin [K205]	Vesicle-associated membrane protein-associated protein A OS=Homo sapiens OX=9606 GN=VAPA PE=1 SV=3	1	2001.98	3.793	2.281	1.142	0.0783691	0.115971	0.586006	36.3	68.9	137.6	157.2	39.4	52.8	36.3	74.9	79.6	57.9	172.7	149.5	46.7	170.8	188	131.4	2722.76	3647.3	2507.41	5171.65	5496.66	4001.47	11927.1	10327.8	3227.3	11796.9	12982	9076.81	Not Found	Not Found	Not Found	Peak Found	Peak Found	Peak Found
[R].AKHHAISAK.[L]	1xBiotin [K2]	3	4	P27824	P27824 [126-134]	P27824 1xBiotin [K127]	Calnexin OS=Homo sapiens OX=9606 GN=CANX PE=1 SV=2	1	1188.63	2.421	1.297	1.613	0.0211984	0.52409	0.828678	38.7	116.5	93.7	151.1	38.6	40.8	14.3	48	136.4	116.2	164.3	91.2	93.4	144.7	150.7	161.4	5132.13	5423.35	1897.28	6382.32	18139	15455.9	21857.4	12132.1	12423.7	19243.4	20044.9	21465.7	Peak Found	Peak Found	Not Found	Peak Found	High	Peak Found
[K].LLSKTPELNLDQFHDK.[T]	1xBiotin [K4]	3	2	P27824	P27824 [167-182]	P27824 1xBiotin [K170]	Calnexin OS=Homo sapiens OX=9606 GN=CANX PE=1 SV=2	1	2124.08	0.842	1.714	3.191	0.942927	0.455111	0.314114	65.6	102.9	55.2	176.3	45.7	65	58.5	60.2	91.8	96.8	214.9	33.6	49.3	125.1	157.3	201.9	3549.9	5045.86	4546.24	4676.69	7129.24	7516.67	16698.3	2608.93	3828.94	9720.48	12216.5	15685.7	Not Found	Not Found	Not Found	Peak Found	Peak Found	Peak Found
[R].EAPHVKNNAIISLR.[K]	1xBiotin [K6]	1	1	Q9ULF5	Q9ULF5 [312-325]	Q9ULF5 1xBiotin [K317]	Zinc transporter ZIP10 OS=Homo sapiens OX=9606 GN=SLC39A10 PE=1 SV=2	1	1787.96	5.202	4.213	0.852	0.00193707	0.00650962	0.877319	34.2	36	178.1	151.7	42	31.9	21.2	24.3	44.8	33.6	107.6	299.1	166	141.4	104.6	183.6	4326.11	3285.11	2182.2	2503.82	4611.12	3455.14	11080.3	30801	17088.8	14556.2	10768.9	18901.5	Not Found	Not Found	Not Found	Not Found	Not Found	Not Found
[R].ILDPTKLGPR.[M]	1xBiotin [K6]	5	3	Q13308	Q13308 [631-640]	Q13308 1xBiotin [K636]	Inactive tyrosine-protein kinase 7 OS=Homo sapiens OX=9606 GN=PTK7 PE=1 SV=2	1	1335.75	7.223	2.021	0.177	0.0180895	0.709044	0.0512807	39.5	25	285	50.6	26.8	38.1	42.7	24.2	51.1	21.6	195.2	302.6	275.5	17.8	155.5	48.9	2784.15	3967.3	4446.89	2515.61	5314.68	2241.93	20302.3	31478.4	28655.8	1855.37	16178	5084.57	Not Found	Not Found	Not Found	Not Found	Peak Found	Not Found
[K].NNGVTKTWDR.[L]	1xBiotin [K6]	1	9	O75841	O75841 [143-152]	O75841 1xBiotin [K148]	Uroplakin-1b OS=Homo sapiens OX=9606 GN=UPK1B PE=1 SV=5	1	1416.67	1.843	1.156	0.731	0.00971626	0.880639	0.240631	74.7	87	137.6	100.6	66.9	73.7	73.7	71.9	117.4	85.9	107.8	166.2	135.8	112	99.3	89.5	11221.8	12363.8	12364.4	12071.7	19692.3	14409.9	18083.7	27886	22784.4	18791	16656.2	15023.9	Peak Found	High	Peak Found	High	High	High
[R].LLELKLQDNELR.[A]	1xBiotin [K5]	1	2	Q6EMK4	Q6EMK4 [150-161]	Q6EMK4 1xBiotin [K154]	Vasorin OS=Homo sapiens OX=9606 GN=VASN PE=1 SV=1	1	1709.93	1.069	1.296	1.792	0.992498	0.44026	0.121371	73.2	108.2	78.3	140.3	66.6	113.3	63	116.9	98.4	71.6	79.4	71.2	68.4	93	127.5	230.7	2829.9	4814.26	2678.17	4966.31	4181.4	3045.06	3376.25	3024.58	2908	3951.72	5420.04	9804.52	Not Found	Not Found	Not Found	Not Found	Not Found	Not Found
[K].KELLLPGNNR.[K]	1xBiotin [K1]	1	2	P05362	P05362 [67-76]	P05362 1xBiotin [K67]	Intercellular adhesion molecule 1 OS=Homo sapiens OX=9606 GN=ICAM1 PE=1 SV=2	1	1379.75	2.972	1.436	0.561	0.00242169	0.448784	0.0919005	58.8	68.3	174.8	98.1	58.7	67	55.9	60.1	101.9	68.2	129.7	182.2	174.5	97.9	127.8	76.2	61285.1	69948.3	58369.7	62725.5	106408	71181.3	135402	190186	182152	102208	133449	79509.5	High	High	Peak Found	Peak Found	Peak Found	Peak Found
[R].AQLLLKATPEDNGR.[S]	1xBiotin [K6]	1	8	P05362	P05362 [354-367]	P05362 1xBiotin [K359]	Intercellular adhesion molecule 1 OS=Homo sapiens OX=9606 GN=ICAM1 PE=1 SV=2	1	1751.91	1.855	1.594	1.312	0.00901424	0.10399	0.865247	58.7	89.6	108.8	142.8	58.2	58.3	56.4	66.8	88.9	109.3	158.5	94.7	107.9	113.2	146.3	141.6	7345.02	7355.63	7115.55	8432.45	11221.4	13805.7	20016.2	11962.9	13627	14289.4	18471.6	17883.6	Peak Found	High	Peak Found	High	Peak Found	Peak Found
[K].LLGIETPLPKK.[E]	1xBiotin [K]	1	14	P05362	P05362 [57-67]	P05362 1xBiotin [K]	Intercellular adhesion molecule 1 OS=Homo sapiens OX=9606 GN=ICAM1 PE=1 SV=2	1	1434.84	1.779	1.632	0.909	0.0853498	0.51245	0.998731	74.3	73.6	132.1	120.1	70.3	74.3	51.1	69.7	134.7	66	94.9	125.1	153.6	150.6	96.2	113.7	14087.7	14893	10231.1	13962.4	26987.8	13216.1	19008.2	25061.7	30771.2	30175.3	19274.5	22781.2	Peak Found	High	High	High	Peak Found	High
[R].NGNPAPKITWYR.[N]	1xBiotin [K7]	1	3	P50895	P50895 [176-187]	P50895 1xBiotin [K182]	Basal cell adhesion molecule OS=Homo sapiens OX=9606 GN=BCAM PE=1 SV=2	1	1642.82	3.07	1.491	1.067	0.20742	0.695893	0.853414	41.9	92.1	128.7	137.3	98	36.8	32.1	74.9	131.2	80.9	131.2	73.7	113	120.6	209.1	98.4	13048.3	4901.89	4267.67	9976.14	17470.6	10771.5	17468.3	9805.78	15046.8	16057.3	27833.2	13106.2	Peak Found	Not Found	Not Found	Peak Found	Peak Found	Peak Found
[K].LPVPSKQHGQIR.[G]	1xBiotin [K6]	2	3	P10586	P10586 [731-742]	P10586 1xBiotin [K736]	Receptor-type tyrosine-protein phosphatase F OS=Homo sapiens OX=9606 GN=PTPRF PE=1 SV=2	1	1585.86	2.207	1.161	0.672	0.277307	0.579014	0.57012	67	85.6	147.9	99.4	149.5	53.4	58.8	36.6	87.5	75.1	129.4	189.3	129.7	81.7	87.2	121.9	17141.6	6127.23	6741.13	4200.47	10038.8	8606.94	14842.5	21704.7	14876.4	9364.78	9995.88	13978.7	Peak Found	Peak Found	Peak Found	Not Found	Peak Found	Peak Found
[R].LNVFAKPEATEVSPNK.[G]	1xBiotin [K6]	1	2	P50895	P50895 [141-156]	P50895 1xBiotin [K146]	Basal cell adhesion molecule OS=Homo sapiens OX=9606 GN=BCAM PE=1 SV=2	0	1970.01	1.384	2.136	2.289	0.749852	0.6633	0.372909	56.9	84.3	78.7	180.1	69.2	49.6	28	73.5	55.2	190.5	132.5	68.6	40.5	157.1	97.6	237.8	4947.73	3544.98	2005.11	5256.7	3945.11	13617.2	9471.77	4905.57	2893.12	11227.6	6974.5	16997.2	Not Found	Not Found	Not Found	High	Not Found	Peak Found
[R].AKVTLNGVPAQPLGPR.[A]	1xBiotin [K2]	1	30	P05362	P05362 [338-353]	P05362 1xBiotin [K339]	Intercellular adhesion molecule 1 OS=Homo sapiens OX=9606 GN=ICAM1 PE=1 SV=2	1	1844.02	1.475	1.118	0.924	0.00718337	0.340589	0.827244	79.1	96.4	116.7	107.8	77.3	72.2	84.4	94.3	110.4	77.5	127.4	113.5	114.1	105.4	120.1	103.5	58947.4	55033.9	64360.5	71873.4	84126.2	59075.1	97105.2	86491.6	86932.4	80327.8	91544.4	78854.2	High	High	Peak Found	High	High	High
[R].AWTSKGSGPLSPSIQSR.[T]	1xBiotin [K5]	2	2	P10586	P10586 [990-1006]	P10586 1xBiotin [K994]	Receptor-type tyrosine-protein phosphatase F OS=Homo sapiens OX=9606 GN=PTPRF PE=1 SV=2	1	1984.99	1.698	0.942	0.645	0.834397	0.999694	0.947166	80.7	93.8	137.1	88.4	71.8	94.3	87	111.4	64.7	101.1	147.7	152.2	61.5	95.2	52.2	161	3422.84	4495.04	4145.83	5312.05	3083.25	4817.59	7039.11	7257.1	2929.46	4538.67	2486.85	7676.8	Not Found	Not Found	Not Found	Not Found	Not Found	Not Found
[R].KVTVNVLSPR.[Y]	1xBiotin [K1]	1	22	P05362	P05362 [469-478]	P05362 1xBiotin [K469]	Intercellular adhesion molecule 1 OS=Homo sapiens OX=9606 GN=ICAM1 PE=1 SV=2	1	1338.76	1.268	1.067	1.013	0.906759	0.73271	0.972328	84.1	101.2	106.6	108	125.2	75.3	66.1	58.7	90.6	122.1	95.4	91.2	119.9	170.9	87.9	96.7	83213.7	50046.8	43933.6	39025.9	60214.3	81154	63436.9	60658.3	79697.6	113637	58424.7	64269.1	High	High	High	High	High	High
[R].NNKFDLK.[K]	1xBiotin [K3]	3	4	P08581	P08581 [593-599]	P08581 1xBiotin [K595]	Hepatocyte growth factor receptor OS=Homo sapiens OX=9606 GN=MET PE=1 SV=4	1	1104.55	1.96	1.715	0.753	0.0798748	0.127709	0.780863	75.5	65	148	111.5	74.6	62.1	80.4	64.3	65.9	57.5	83.2	146.3	223.3	110.2	90.2	141.8	10982.2	9138.67	11832.3	9459.11	9698.52	8457.38	12247.4	21529.5	32861.7	16220.4	13274.4	20868.9	Peak Found	Peak Found	Peak Found	Peak Found	Peak Found	Peak Found
[R].VKLLLQVQHASK.[Q]	1xBiotin [K2]	3	5	P12236; P12235	P12236 [32-43]; P12235 [32-43]	P12236 1xBiotin [K33]; P12235 1xBiotin [K33]	ADP/ATP translocase 3 OS=Homo sapiens OX=9606 GN=SLC25A6 PE=1 SV=4 ADP/ATP translocase 1 OS=Homo sapiens OX=9606 GN=SLC25A4 PE=1 SV=4	1	1589.92	2.805	2.929	1.904	0.00258554	0.00586362	0.105297	36.5	66.5	102.3	194.7	45.2	28.3	35.2	64.2	99.4	52.8	98.7	85.9	142.6	188	198.5	161.1	4187.02	2625.34	3262.57	5949.67	9209.58	4895.18	9151.09	7963.43	13217.7	17423.7	18398.1	14930.8	Not Found	Not Found	Not Found	Peak Found	Peak Found	Not Found
[K].FAGDKGYLTK.[E]	1xBiotin [K5]	1	3	P60903	P60903 [19-28]	P60903 1xBiotin [K23]	Protein S100-A10 OS=Homo sapiens OX=9606 GN=S100A10 PE=1 SV=2	1	1325.66	4.254	1.667	0.866	0.00830505	0.129851	0.909833	35.9	79.3	152.7	132.2	35	38.3	27.4	21.4	77.3	93.6	225.7	136.6	148.9	128.9	145.9	121.1	3770	4125.57	2951.39	2300.31	8326.98	10081.2	24307.8	14713.7	16038.2	13882.8	15713.6	13043.6	Not Found	Not Found	Not Found	Not Found	Peak Found	Peak Found
[R].SWTAADMAAQITKR.[K]	1xBiotin [K13]; 1xOxidation [M7]	3	12	P04439	P04439 [156-169]	P04439 1xBiotin [K168]	HLA class I histocompatibility antigen, A alpha chain OS=Homo sapiens OX=9606 GN=HLA-A PE=1 SV=2	1	1791.85	6.74	1.446	1.301	0.0115343	0.790269	0.916284	17.7	107.5	119.4	155.4	63.5	16.1	12.8	88.5	97.8	129.1	134.2	108.7	106	128.6	141.4	173.4	14870.1	3773.54	2990.99	20717.8	22881.6	30225	31409.9	25432.5	24804.3	30108.8	33089.1	40588.3	Peak Found	Not Found	Not Found	High	High	High
[K].GYLTKEDLR.[V]	1xBiotin [K5]	1	4	P60903	P60903 [24-32]	P60903 1xBiotin [K28]	Protein S100-A10 OS=Homo sapiens OX=9606 GN=S100A10 PE=1 SV=2	1	1320.66	3.503	1.956	0.914	0.00312333	0.204872	0.99721	42.8	70.1	149.9	137.1	39.1	39.2	48.2	63.6	127.6	64.2	188.8	137.3	98	148.3	125.6	120	4107.7	4118.62	5067.52	6681.46	13408.9	6746.11	19830.7	14427.1	10299.2	15584.3	13193.4	12602	Not Found	Peak Found	Not Found	Peak Found	Peak Found	Peak Found
[R].YLENGKETLQR.[AT]	1xBiotin [K6]	8	11	P04439	P04439 [195-205]	P04439 1xBiotin [K200]	HLA class I histocompatibility antigen, A alpha chain OS=Homo sapiens OX=9606 GN=HLA-A PE=1 SV=2	1	1576.78	2.581	1.38	0.975	0.00485854	0.397971	0.999978	50.5	92.1	130.3	127.1	25.1	54.1	51.4	93.7	67.4	112.7	123.4	132.6	135.6	129.3	173	101.8	3767.97	8108.18	7701.57	14041.2	10109.5	16902.4	18495.3	19876	20324.3	19378	25934.8	15267.8	Not Found	High	High	High	High	Peak Found
[R].SWTAADMAAQITKR.[K]	1xBiotin [K13]	3	2	P04439	P04439 [156-169]	P04439 1xBiotin [K168]	HLA class I histocompatibility antigen, A alpha chain OS=Homo sapiens OX=9606 GN=HLA-A PE=1 SV=2	1	1775.86	2.688	2.358	1.384	0.378146	0.113729	0.273536	44.5	70.2	119.7	165.6	44.4	56.4	37.2	70.1	78.9	55.4	119.5	161.9	32.7	221.2	165.4	156.8	2520.37	3198.69	2111.09	3976.05	4476.59	3141.26	6775.89	9183.05	1852.19	12542.9	9377.43	8890.74	Not Found	Not Found	Not Found	High	Peak Found	Not Found
[K].TSGKFSGEELDK.[L]	1xBiotin [K4]	1	5	P30533	P30533 [160-171]	P30533 1xBiotin [K163]	Alpha-2-macroglobulin receptor-associated protein OS=Homo sapiens OX=9606 GN=LRPAP1 PE=1 SV=1	1	1523.7	0.29	0.301	0.933	0.00124049	0.00116847	0.866108	162.5	146.3	47.2	44	171.3	176.4	145.9	98.6	187.4	154.3	40.5	51.3	49.7	46.4	27.3	51	17711.9	18238.5	15086.6	10193.9	19383.9	15952.5	4189.51	5304.23	5143.99	4799.13	2825.33	5270.86	Peak Found	High	High	High	High	High
[K].QLEIAHEKLR.[H]	1xBiotin [K8]	1	5	P30533	P30533 [297-306]	P30533 1xBiotin [K304]	Alpha-2-macroglobulin receptor-associated protein OS=Homo sapiens OX=9606 GN=LRPAP1 PE=1 SV=1	1	1462.78	0.156	0.137	1.666	0.0032431	0.0014612	0.5893	120.4	229.4	18.8	31.3	152.8	114.8	89.8	184.5	265.1	218.8	44.8	17.9	12.2	43	29.9	26.5	41501.7	31198.6	24382.6	50114.9	72026.1	59438.1	12160.1	4871.9	3311.44	11673.8	8115.29	7188.87	High	High	Peak Found	High	High	High
[K].LNQLWEKAQR.[L]	1xBiotin [K7]	1	2	P30533	P30533 [59-68]	P30533 1xBiotin [K65]	Alpha-2-macroglobulin receptor-associated protein OS=Homo sapiens OX=9606 GN=LRPAP1 PE=1 SV=1	1	1511.78	0.118	0.253	1.394	6.05874e-05	0.0011313	0.638923	206.7	134.8	24.4	34	221.2	181.2	199	96.5	179.7	129.7	39.1	23.5	22.1	32.8	28.7	46.4	20871.7	17097.7	18772.2	9107.1	16956.2	12239	3689.44	2216.9	2082.52	3090.91	2703.46	4379.73	Peak Found	Peak Found	High	Peak Found	High	Peak Found
[R].TKELGYTVK.[K]	1xBiotin [K2]	1	4	P30533	P30533 [331-339]	P30533 1xBiotin [K332]	Alpha-2-macroglobulin receptor-associated protein OS=Homo sapiens OX=9606 GN=LRPAP1 PE=1 SV=1	1	1264.66	0.017	0.179	10.954	0.00311662	0.0655616	0.112864	178.6	185.2	3	33.1	190.2	122.4	172.9	165.8	235.1	179.2	33.8	2.9	2.8	36.8	32.1	26.2	176318	113485	160243	153683	217928	166102	31355.1	2714.39	2556.49	34096	29733.9	24259.6	High	High	Peak Found	Peak Found	Peak Found	High
[R].EKHALLEGR.[T]	1xBiotin [K2]	1	5	P30533	P30533 [322-330]	P30533 1xBiotin [K323]	Alpha-2-macroglobulin receptor-associated protein OS=Homo sapiens OX=9606 GN=LRPAP1 PE=1 SV=1	1	1278.66	0.075	0.242	1.768	0.000131236	0.0022778	0.332547	228.4	124.4	17.1	30.2	256.6	188.8	153.9	102.9	97.6	277.8	21.7	10.2	14.1	26.6	24.9	24.9	48525.9	35714.6	29105.6	19452.5	18458.7	52528.2	4112.24	1926.59	2666.63	5025.63	4715.69	4711.03	Peak Found	High	High	High	High	High
[K].ELGYTVKK.[H]	1xBiotin [K]	1	5	P30533	P30533 [333-340]	P30533 1xBiotin [K]	Alpha-2-macroglobulin receptor-associated protein OS=Homo sapiens OX=9606 GN=LRPAP1 PE=1 SV=1	1	1163.61	0.053	0.129	1.23	4.86577e-06	3.73868e-05	0.947832	245.6	125.1	13.1	16.1	170.3	254	274.6	86.5	129.4	199.1	13.7	13.1	13.6	12.2	16.7	16.9	59945.1	89420.4	96676.2	30442.8	45560.3	70097.4	4825.12	4604.94	4777.31	4279.04	5874.96	5957.72	High	Peak Found	High	High	High	High
[K].KHLQDLSGR.[I]	1xBiotin [K1]	1	1	P30533	P30533 [340-348]	P30533 1xBiotin [K340]	Alpha-2-macroglobulin receptor-associated protein OS=Homo sapiens OX=9606 GN=LRPAP1 PE=1 SV=1	1	1279.66	0.05	0.211	2.989	0.000192569	0.00550001	0.475306	209.4	148.7	10.5	31.4	367.8	175.4	185.6	103.1	131.9	132.8	8.5	17.6	9.3	27.8	8.8	31.4	96876	46201.6	48903.9	27161.8	34738.2	34994.1	2247.76	4637.47	2450.98	7325.06	2305.5	8264.04	High	Peak Found	Peak Found	Peak Found	Peak Found	Peak Found
[K].YGLDGKK.[D]	1xBiotin [K]	1	15	P30533	P30533 [122-128]	P30533 1xBiotin [K]	Alpha-2-macroglobulin receptor-associated protein OS=Homo sapiens OX=9606 GN=LRPAP1 PE=1 SV=1	1	1006.5	0.019	0.15	6.375	0.000288829	0.0116179	0.0782359	203.2	167.7	3.9	25.1	176.5	240.7	191.2	149.1	157.8	187	21.6	3.7	2.9	25.8	20.1	23.6	545483	743842	590833	460676	487498	577672	66799.4	11456.5	8864.56	79743.7	61981.9	73039.2	High	High	High	High	High	High
[K].HFEAKIEK.[H]	1xBiotin [K5]	1	22	P30533	P30533 [283-290]	P30533 1xBiotin [K287]	Alpha-2-macroglobulin receptor-associated protein OS=Homo sapiens OX=9606 GN=LRPAP1 PE=1 SV=1	1	1227.62	0.008	0.17	12.27	0.000615155	0.0909539	0.0807782	241.9	133.5	1.9	22.7	225.3	187.8	330.6	81.4	124.3	161.4	19.3	1.7	1.7	27.4	21.2	17.8	1.30841e+06	1.09019e+06	1.9198e+06	472616	721978	937059	112124	10011.2	9789.02	159150	122834	103511	High	High	High	High	High	High
[K].EYTDKAHFSSK.[C]	1xBiotin [K5]	5	2	P25445	P25445 [90-100]	P25445 1xBiotin [K94]	Tumor necrosis factor receptor superfamily member 6 OS=Homo sapiens OX=9606 GN=FAS PE=1 SV=1	1	1538.69	2.089	1.884	0.775	0.1276	0.772498	0.918627	71.8	61.7	150.1	116.3	82.4	13.3	80.8	53	92.7	69.4	168.7	187.5	107.4	130.8	138.8	75.3	12167.4	1957.47	11921.7	7830.46	13685.3	10247.2	24909	27674.4	15852.6	19305	20494.3	11117.4	Peak Found	Not Found	Peak Found	Peak Found	High	Peak Found
[R].LIFAGKQLEDGR.[T]	1xBiotin [K6]	4	6	P62987	P62987 [43-54]	P62987 1xBiotin [K48]	Ubiquitin-60S ribosomal protein L40 OS=Homo sapiens OX=9606 GN=UBA52 PE=1 SV=2	1	1572.82	4.29	1.416	0.549	8.19025e-06	0.0254928	0.00375617	43	71.5	184.3	101.2	50.7	43.9	40	75.8	73	53.4	188.3	156.3	213	103.4	95.2	107	7503.45	6496.56	5926.26	11219.6	10809	7898.16	27869.9	23126.1	31526.7	15303.5	14089.6	15836.4	Peak Found	Peak Found	Peak Found	High	Peak Found	Peak Found
[-G].MQIFVKTLTGK.[T]	1xBiotin [K6]	4	3	P62987	P62987 [1-11]	P62987 1xBiotin [K6]	Ubiquitin-60S ribosomal protein L40 OS=Homo sapiens OX=9606 GN=UBA52 PE=1 SV=2	1	1491.81	4.029	2.334	0.643	0.00108162	0.0069546	0.217486	45.8	50.9	184.6	118.7	42.2	72.4	47	37.7	52.2	53.3	130.6	222.1	189.5	95.8	135.2	121.9	3576.24	6132.04	3983.5	3190.58	4424.21	4510.73	11062.4	18810.2	16048.8	8112.06	11454.2	10325.5	Not Found	High	Peak Found	Peak Found	Not Found	Not Found
[-G].MQIFVKTLTGK.[T]	1xBiotin [K6]; 1xOxidation [M1]	4	2	P62987	P62987 [1-11]	P62987 1xBiotin [K6]	Ubiquitin-60S ribosomal protein L40 OS=Homo sapiens OX=9606 GN=UBA52 PE=1 SV=2	1	1507.8	2.99	2.319	0.835	0.0271873	0.0384168	0.902799	52.9	57	158.1	132.1	49.7	51	94.2	54.9	76.7	41.8	108.4	152.4	191.9	104.2	127.3	147.7	4513.25	4626.01	8546.53	4983.24	6962.07	3793.97	9836.02	13831.7	17418.6	9454.29	11555.5	13404	Not Found	Not Found	Peak Found	Peak Found	Peak Found	Not Found
[R].AKEAQDDLVK.[T]	1xBiotin [K2]	1	2	P15311	P15311 [449-458]	P15311 1xBiotin [K450]	Ezrin OS=Homo sapiens OX=9606 GN=EZR PE=1 SV=4	1	1342.67	3.959	2.691	1.053	0.0148831	0.113232	0.900616	37.5	58	148.3	156.2	33	28.2	55.4	51.1	81.7	28.5	130.7	296.7	107.5	157.2	137.6	92.4	2348.83	2005.48	3944.95	3637.97	5817.81	2027.28	9299.91	21115.9	7647.6	11187.3	9791.26	6575.45	Not Found	Not Found	Not Found	Not Found	Peak Found	Not Found
[K].KFVIKPIDK.[K]	1xBiotin [K1]	5	2	P15311	P15311 [254-262]	P15311 1xBiotin [K254]	Ezrin OS=Homo sapiens OX=9606 GN=EZR PE=1 SV=4	1	1313.76	1.398	1.235	0.908	0.194008	0.663619	0.725554	85.2	87.6	119.1	108.2	87.1	52.8	95.6	89.6	48.7	101.9	105.7	121.8	185.6	81.7	110.6	119	4453.14	2697.49	4884.64	4579.76	2488.32	5211.7	5401.83	6225.77	9489.64	4176.86	5654.97	6081.32	Not Found	Not Found	Not Found	Not Found	Not Found	Not Found
[K].EDAMKTK.[T]	1xBiotin [K5]	3	6	Q29980	Q29980 [171-177]	Q29980 1xBiotin [K175]	MHC class I polypeptide-related sequence B OS=Homo sapiens OX=9606 GN=MICB PE=1 SV=2	1	1048.48	12.119	4.762	0.348	0.000873462	0.0059289	0.225027	22	19.4	266.1	92.6	26.1	21.5	21.6	25.4	19.1	15.8	93.8	396	262.1	145.1	82.3	91.2	4908.99	4044.95	4067.07	4770.03	3600.36	2975.46	17628.8	74462.3	49290.5	27282.8	15470.7	17146.3	Not Found	Not Found	Not Found	Not Found	Not Found	Not Found
[RK].NKYEDEINKR.[T]	1xBiotin [K2]	7	3	P04264; P04259; P05787; P13647	P04264 [268-277]; P04259 [251-260]; P05787 [177-186]; P13647 [256-265]	P04264 1xBiotin [K269]; P04259 1xBiotin [K252]; P05787 1xBiotin [K178]; P13647 1xBiotin [K257]	Keratin, type II cytoskeletal 1 OS=Homo sapiens OX=9606 GN=KRT1 PE=1 SV=6 Keratin, type II cytoskeletal 6B OS=Homo sapiens OX=9606 GN=KRT6B PE=1 SV=5 Keratin, type II cytoskeletal 8 OS=Homo sapiens OX=9606 GN=KRT8 PE=1 SV=7 Keratin, type II cytoskeletal 5 OS=Homo sapiens OX=9606 GN=KRT5 PE=1 SV=3	2	1534.73	9.862	0.131	0.126	0.000470339	0.00048389	0.000451557	18.5	175.7	182.8	23	20.3	18.4	22.4	108.7	192.6	225.7	245.5	102.4	200.4	25.2	26	12.4	4045.54	3669.34	4462.85	21650.3	38336.6	44932.5	48878.7	20386.2	39895.8	5008.66	5173.65	2461.98	Not Found	Not Found	Not Found	High	Peak Found	High
[K].SYGKNIDSK.[L]	1xBiotin [K4]	1	1	O15031	O15031 [744-752]	O15031 1xBiotin [K747]	Plexin-B2 OS=Homo sapiens OX=9606 GN=PLXNB2 PE=1 SV=3	1	1237.59	3.887	3.724	0.594	0.0735903	0.0112467	0.810754	51.2	31.7	198.9	118.1	32.1	50.8	117.2	15	31.5	32.3	103.8	197.3	248.5	139.6	117.2	114.8	4386.09	6943.37	16022.6	2044.82	4303.1	4411.27	14198.4	26987.5	33986.7	19095.6	16026.4	15699.3	Not Found	Peak Found	Peak Found	Not Found	Not Found	Not Found
[K].LVSEAKAQLR.[D]	1xBiotin [K6]	1	2	P35052	P35052 [378-387]	P35052 1xBiotin [K383]	Glypican-1 OS=Homo sapiens OX=9606 GN=GPC1 PE=1 SV=2	1	1340.74	1.744	1.465	0.822	0.796351	0.782612	0.999596	77.6	75.9	135.3	111.2	32.3	79.7	135.2	81.3	78	60.8	41.8	213.1	139.1	123.9	114.3	100.6	1852.72	4571.83	7752.96	4663.76	4475.13	3486.39	2396.55	12220.3	7975.23	7103.83	6556.85	5767.24	Not Found	Not Found	Peak Found	Peak Found	Not Found	Not Found
[K].LGNFFSPKVVSLK.[K]	1xBiotin [K8]	1	1	P46940	P46940 [81-93]	P46940 1xBiotin [K88]	Ras GTPase-activating-like protein IQGAP1 OS=Homo sapiens OX=9606 GN=IQGAP1 PE=1 SV=1	1	1661.91	0.895	1.64	1.243	0.997976	0.545308	0.74725	108.5	73.6	97.1	120.7	108.7	125	61.8	73.8	54.8	129.7	97.3	130.8	56.6	121	121.2	119.4	4180.35	4807.28	2374.24	2836.47	2105.54	4984.94	3741.48	5029.35	2177.62	4651.6	4658.83	4589.04	Not Found	Not Found	Not Found	Not Found	Not Found	Not Found
[K].GKSHKPVGCLGEAGHVLSK.[V]	1xBiotin [K2]; 1xCarbamidomethyl [C9]	1	1	P23352	P23352 [528-546]	P23352 1xBiotin [K529]	Anosmin-1 OS=Homo sapiens OX=9606 GN=ANOS1 PE=1 SV=3	1	2187.12	10.979	1.592	0.137	0.226902	0.825164	0.406188	27.7	26.3	304.2	41.8	32.8	67.3	19.8	34.7	17.1	31.1	28.8	439.5	360.4	92.4	26.6	49.5	4448.33	9114.61	2684.48	4696.09	2317.76	4214.46	3904.99	59550.1	48840.4	12523.3	3605.86	6709.71	Not Found	Peak Found	Not Found	Not Found	Not Found	Not Found
[R].AKQEELEAALQR.[G]	1xBiotin [K2]	1	1	P08729	P08729 [352-363]	P08729 1xBiotin [K353]	Keratin, type II cytoskeletal 7 OS=Homo sapiens OX=9606 GN=KRT7 PE=1 SV=5	1	1611.82	4.01	1.509	1.582	0.00521312	0.465837	0.527661	25.7	108.1	103.1	163.1	23.9	49.6	24	100.7	122.2	87.9	168.2	96.1	73.3	152	143.9	158.4	2089.15	4338.4	2097.06	8815.3	10694	7697.02	14722.6	8409.23	6412	13302	12592.9	13860.7	Not Found	Not Found	Not Found	Peak Found	Peak Found	Peak Found
[R].LQAEIDNIKNQR.[A]	1xBiotin [K9]	1	8	P08729	P08729 [318-329]	P08729 1xBiotin [K326]	Keratin, type II cytoskeletal 7 OS=Homo sapiens OX=9606 GN=KRT7 PE=1 SV=5	1	1667.85	4.713	1.725	1.023	0.00665138	0.32829	0.659071	30	83.8	141.5	144.7	29.6	46.7	24.8	82.8	77.9	126.6	139.6	69.1	141.3	120.6	142.8	198.1	2712.1	4272.93	2269.02	7576.72	7129.09	11592.5	12782.9	6324.37	12935.4	11039.3	13073.1	18138.2	Not Found	Not Found	Not Found	Peak Found	High	High
[K].GTKVVGAQSLK.[E]	1xBiotin [K3]	2	2	P52209	P52209 [49-59]	P52209 1xBiotin [K51]	6-phosphogluconate dehydrogenase, decarboxylating OS=Homo sapiens OX=9606 GN=PGD PE=1 SV=3	1	1313.72	4.053	2.724	0.361	0.224487	0.313665	0.183021	56.7	30.5	229.8	83	61.1	58.6	113.2	32.9	24	39.9	74.9	247.8	322.6	97.2	89.5	38.4	4939.14	4730.36	9144.11	2654.06	1936.22	3224.17	6051.22	20017.3	26059.7	7854.74	7229.49	3102.9	Not Found	Not Found	Peak Found	Peak Found	Not Found	Not Found
[K].FASFIDKVR.[F]	1xBiotin [K7]	21	19	P08729; P04259; P05787; P13647	P08729 [102-110]; P04259 [174-182]; P05787 [102-110]; P13647 [179-187]	P08729 1xBiotin [K108]; P04259 1xBiotin [K180]; P05787 1xBiotin [K108]; P13647 1xBiotin [K185]	Keratin, type II cytoskeletal 7 OS=Homo sapiens OX=9606 GN=KRT7 PE=1 SV=5 Keratin, type II cytoskeletal 6B OS=Homo sapiens OX=9606 GN=KRT6B PE=1 SV=5 Keratin, type II cytoskeletal 8 OS=Homo sapiens OX=9606 GN=KRT8 PE=1 SV=7 Keratin, type II cytoskeletal 5 OS=Homo sapiens OX=9606 GN=KRT5 PE=1 SV=3	1	1308.68	2.829	1.946	1.405	0.106174	0.334142	0.770387	40.6	83	114.9	161.5	86.2	37.6	14.4	61.6	76.8	94	158.2	106.4	75.2	141.4	149.5	198.6	67130.8	29269.4	11174.2	47979	59810.3	73131.1	123169	82808.2	58544.7	110076	116361	154616	High	High	Peak Found	High	High	High
[R].AKLEAAIAEAEER.[G]	1xBiotin [K2]	1	10	P08729	P08729 [330-342]	P08729 1xBiotin [K331]	Keratin, type II cytoskeletal 7 OS=Homo sapiens OX=9606 GN=KRT7 PE=1 SV=5	1	1626.82	3.788	1.449	1.927	0.273905	0.931578	0.819024	23.4	117.7	88.5	170.5	106.7	19.2	9.4	90.7	123.4	96.6	194.1	72.6	46.5	168	140	132.9	35444.7	6368.33	3115.92	30140.2	40993.4	32082.8	64486.2	24124	15439.8	55794.2	46492.8	44149.1	Peak Found	Peak Found	Not Found	High	Peak Found	High
[K].TLNNKFASFIDK.[V]	1xBiotin [K5]	13	16	P08729; P04259; P05787; P13647	P08729 [97-108]; P04259 [169-180]; P05787 [97-108]; P13647 [174-185]	P08729 1xBiotin [K101]; P04259 1xBiotin [K173]; P05787 1xBiotin [K101]; P13647 1xBiotin [K178]	Keratin, type II cytoskeletal 7 OS=Homo sapiens OX=9606 GN=KRT7 PE=1 SV=5 Keratin, type II cytoskeletal 6B OS=Homo sapiens OX=9606 GN=KRT6B PE=1 SV=5 Keratin, type II cytoskeletal 8 OS=Homo sapiens OX=9606 GN=KRT8 PE=1 SV=7 Keratin, type II cytoskeletal 5 OS=Homo sapiens OX=9606 GN=KRT5 PE=1 SV=3	1	1623.82	2.804	1.574	6.758	0.4722	0.931411	0.252406	11.5	138.4	32.2	217.9	70.9	10.4	4.5	126.8	114.4	124.7	137.2	29.1	21	196.3	206.2	158.5	63726.3	9307.83	4025.85	113953	102825	112065	123234	26102.5	18828.2	176396	185255	142407	High	Peak Found	Not Found	High	High	High
[R].FLEQQNKLLETK.[WL]	1xBiotin [K7]	6	7	P08729	P08729 [111-122]	P08729 1xBiotin [K117]	Keratin, type II cytoskeletal 7 OS=Homo sapiens OX=9606 GN=KRT7 PE=1 SV=5	1	1716.9	1.636	1.813	1.664	0.104797	0.509684	0.790721	58.3	87.5	95.4	158.7	76.7	57.8	17.5	86.7	82.9	101.4	147.4	89.1	94.5	157.3	130.3	158.5	15289.4	11510.7	3489.5	17279	16516.6	20194.2	29368.7	17745.2	18827.1	31328.3	25949.1	31571.2	Peak Found	High	Not Found	High	High	High
[K].KDVDAAYMSK.[V]	1xBiotin [K1]	1	1	P08729	P08729 [199-208]	P08729 1xBiotin [K199]	Keratin, type II cytoskeletal 7 OS=Homo sapiens OX=9606 GN=KRT7 PE=1 SV=5	1	1353.62	2.581	1.809	0.755	0.275782	0.896943	0.474444	60.5	65.2	156.2	118	33.7	141.4	57.9	32.5	97.7	62.3	126.5	229.2	149.3	112.8	117.4	39.4	2195.36	9207.92	3767.62	2114.75	6360.27	4059.08	8239.92	14928.1	9723.07	7343.67	7644.33	2567.15	Not Found	Peak Found	Not Found	Not Found	Peak Found	Not Found
[R].GELALKDAR.[AN]	1xBiotin [K6]	3	6	P08729; P13647	P08729 [343-351]; P13647 [421-429]	P08729 1xBiotin [K348]; P13647 1xBiotin [K426]	Keratin, type II cytoskeletal 7 OS=Homo sapiens OX=9606 GN=KRT7 PE=1 SV=5 Keratin, type II cytoskeletal 5 OS=Homo sapiens OX=9606 GN=KRT5 PE=1 SV=3	1	1198.62	1.723	1.665	1.058	0.0328845	0.259763	0.97657	70.9	77.7	122.2	129.3	69.2	71.8	36.8	68.2	75.7	119.3	146.1	99.6	119.2	122	126.1	146	18191.9	18891.3	9685.46	17936	19926.3	31392.1	38436.5	26211.6	31346.4	32084.6	33173.1	38413.9	Peak Found	Peak Found	Peak Found	Peak Found	Peak Found	High
[K].KDVDAAYMSK.[V]	1xBiotin [K1]; 1xOxidation [M8]	1	4	P08729	P08729 [199-208]	P08729 1xBiotin [K199]	Keratin, type II cytoskeletal 7 OS=Homo sapiens OX=9606 GN=KRT7 PE=1 SV=5	1	1369.61	1.59	1.84	1.802	0.506349	0.653422	0.912857	57	88.8	90.7	163.4	108.7	27.7	45.2	49.8	70.3	136.5	222.9	62	71.8	129.4	119.2	156.5	25431.1	6488.68	10571.7	11648	16463.2	31937.2	52159.8	14501.4	16810.8	30286.1	27905.8	36629.4	Peak Found	Peak Found	Peak Found	Peak Found	Peak Found	High
[K].WTLLQEQKSAK.[S]	1xBiotin [K]	1	5	P08729	P08729 [123-133]	P08729 1xBiotin [K]	Keratin, type II cytoskeletal 7 OS=Homo sapiens OX=9606 GN=KRT7 PE=1 SV=5	1	1557.81	2.264	1.651	1.083	0.0393907	0.304283	0.997604	55.6	82.5	125.8	136.2	97	52.1	52.5	74.6	98.6	77.9	166.8	118.8	98.5	105.7	128.7	128.8	17863.7	9602.91	9669.71	13734.3	18156.8	14357.1	30729.3	21892	18152.9	19476.4	23704.4	23722.3	Peak Found	High	Peak Found	Peak Found	Peak Found	Peak Found
[R].KLLEGEESR.[LI]	1xBiotin [K1]	7	18	P08729; P08670; P05787	P08729 [394-402]; P08670 [402-410]; P05787 [393-401]	P08729 1xBiotin [K394]; P08670 1xBiotin [K402]; P05787 1xBiotin [K393]	Keratin, type II cytoskeletal 7 OS=Homo sapiens OX=9606 GN=KRT7 PE=1 SV=5 Vimentin OS=Homo sapiens OX=9606 GN=VIM PE=1 SV=4 Keratin, type II cytoskeletal 8 OS=Homo sapiens OX=9606 GN=KRT8 PE=1 SV=7	1	1286.64	2.146	1.707	1.189	0.0164751	0.0365944	0.434162	55.6	83.1	119.3	141.9	79.5	52.7	54.5	67.8	108.7	81.4	117.7	98.5	116.9	125.7	139	157.5	96858.3	64137.5	66351.4	82586.9	132321	99173.1	143375	119977	142384	153044	169318	191774	High	High	Peak Found	High	High	High
[K].FETLQAQAGKHGDDLR.[N]	1xBiotin [K10]	1	11	P08729	P08729 [287-302]	P08729 1xBiotin [K296]	Keratin, type II cytoskeletal 7 OS=Homo sapiens OX=9606 GN=KRT7 PE=1 SV=5	1	2011.97	2.499	1.543	1.158	0.517862	0.70108	0.964379	48.4	90.7	120.9	140	161.7	43.3	32	60.9	115	81.3	135.2	108.3	81.2	124	131.8	125.4	65934.1	17659.8	13040.4	24825.5	46870.1	33128.3	55137	44134	33095.5	50561.5	53730.1	51123.7	High	Peak Found	Peak Found	High	High	High
[-].MPFSNSHNALKLR.[F]	1xBiotin [K11]; 1xMet-loss [N-Term]	1	2	P12277	P12277 [1-13]	P12277 1xBiotin [K11]; 1xMet-loss [N-Term]	Creatine kinase B-type OS=Homo sapiens OX=9606 GN=CKB PE=1 SV=1	1	1609.83	1.562	1.18	0.47	0.960354	0.974348	0.503005	102.1	63.5	159.5	74.9	61.2	191.1	95.2	59.2	48.7	65.9	50.9	273	148.7	63.5	69.9	72.8	34024.4	106304	52946.9	32936.9	27108.1	36672.6	28285.9	151836	82693.4	35308.8	38857.3	40493.7	Peak Found	High	Peak Found	Peak Found	Peak Found	Peak Found
[K].GTLLGESLKLK.[V]	1xBiotin [K]	2	11	O75663	O75663 [118-128]	O75663 1xBiotin [K]	TIP41-like protein OS=Homo sapiens OX=9606 GN=TIPRL PE=1 SV=2	1	1384.79	1.024	1.278	0.538	0.993215	0.791865	0.752386	133	57.4	136.3	73.3	56.6	172.2	135.8	58.6	87.9	45.8	75.7	164.7	139.1	74.8	68.2	120.6	11712.3	35645.8	28097.6	12117.6	18197.4	9487.21	15676	34077.3	28783.3	15486.3	14105.4	24966.4	Peak Found	High	High	High	Peak Found	Peak Found
[K].LLETKWTLLQEQK.[S]	1xBiotin [K5]	1	7	P08729	P08729 [118-130]	P08729 1xBiotin [K122]	Keratin, type II cytoskeletal 7 OS=Homo sapiens OX=9606 GN=KRT7 PE=1 SV=5	1	1856	1.133	2.435	12.935	0.999701	0.851472	0.148329	17.5	105.6	19.9	257	110	8.3	17.3	104.2	151.3	59.8	100.3	19.6	10	253.8	91.3	274	28474	2154.83	4481.47	26965	39138	15469.8	25960.7	5076.55	2593.48	65665.4	23635.4	70895.1	Peak Found	Not Found	Not Found	High	High	Peak Found
[R].AMKTVFGVEPDLTR.[E]	1xBiotin [K3]; 1xOxidation [M2]	2	4	Q96KP4	Q96KP4 [400-413]	Q96KP4 1xBiotin [K402]	Cytosolic non-specific dipeptidase OS=Homo sapiens OX=9606 GN=CNDP2 PE=1 SV=2	1	1805.89	0.491	0.274	0.699	0.622856	0.0151364	0.460617	129.7	162.3	63.6	44.5	45.3	192.1	132.8	131.9	166.2	198.5	59.7	83.8	65.2	30.7	48.4	45.5	2853.82	12105.4	8365.3	8308.99	10469.8	12506.8	3763.15	5279.12	4105.19	1935.25	3047.52	2868.37	Not Found	High	High	High	High	Peak Found
[R].GAPLAKVVFR.[D]	1xBiotin [K6]	1	17	P62917	P62917 [55-64]	P62917 1xBiotin [K60]	60S ribosomal protein L8 OS=Homo sapiens OX=9606 GN=RPL8 PE=1 SV=2	1	1283.73	0.393	1.161	1.186	0.141115	0.999213	0.984695	176.9	71.1	69.6	82.5	82.2	189.3	195	76.1	95.6	72	108	54.9	74.5	88.3	95.5	68.6	26165.1	60263.2	62056.7	24215.9	30437.3	22916.8	34363.7	17462.1	23702.1	28111.3	30402.9	21820.5	Peak Found	High	High	High	High	Peak Found
[K].AENKGISPVVSEHR.[K]	1xBiotin [K4]	4	12	Q99700	Q99700 [778-791]	Q99700 1xBiotin [K781]	Ataxin-2 OS=Homo sapiens OX=9606 GN=ATXN2 PE=1 SV=2	1	1748.87	0.646	0.778	0.721	0.312239	0.847369	0.984687	147.6	88.3	95.3	68.7	96.3	151.2	237.7	90.4	146.9	70.6	11.1	97.6	103	70.4	92.4	32.4	20672.8	32435.6	51000.8	19402.5	31514.9	15150.8	2378.42	20943.5	22101	15098	19819.9	6956.72	Peak Found	High	High	High	High	High
[-].MAAVKTLNPK.[A]	1xBiotin [K5]; 1xMet-loss+Acetyl [N-Term]	2	2	P40227	P40227 [1-10]	P40227 1xBiotin [K5]; 1xMet-loss+Acetyl [N-Term]	T-complex protein 1 subunit zeta OS=Homo sapiens OX=9606 GN=CCT6A PE=1 SV=3	1	1209.67	0.411	0.729	0.447	0.0664304	0.208397	0.0543779	216.6	54.6	89	39.8	331.1	194.6	151.4	41.2	49	99	77.6	82.9	79.9	41.5	15.9	35.7	41311.1	24283.4	18886.4	5145.61	6118.96	12355.4	9689.22	10347.5	9973.79	5177.21	1989.62	4458.48	Peak Found	High	High	Peak Found	Peak Found	Peak Found
[R].KVGLIAAR.[R]	1xBiotin [K1]	1	2	P62917	P62917 [234-241]	P62917 1xBiotin [K234]	60S ribosomal protein L8 OS=Homo sapiens OX=9606 GN=RPL8 PE=1 SV=2	1	1053.62	0.398	0.635	1.165	0.0274429	0.643488	0.649882	154.2	112.8	61.4	71.6	126.7	176.5	155.3	57.1	113.6	180.9	62.4	37.8	61.9	59.2	72.1	96.5	24999	34821.8	30638.5	11263.7	22418	35698	12312.2	7463.86	12204.9	11680.1	14224.6	19042.9	Peak Found	Peak Found	High	Peak Found	Peak Found	Peak Found
[K].YTEVLKTHGLLV.[-]	1xBiotin [K6]	1	3	P40429	P40429 [192-203]	P40429 1xBiotin [K197]	60S ribosomal protein L13a OS=Homo sapiens OX=9606 GN=RPL13A PE=1 SV=2	1	1598.86	0.388	1.36	1.945	0.420129	0.95436	0.833596	148.3	82.3	57.5	111.9	47.2	360.3	136.7	35	75.8	94.3	53	107.3	24.8	108.4	103.1	54.1	4158.33	31763.9	12048.3	3088	6684.68	8310.9	4674.02	9457.79	2188.46	9558.54	9090.9	4767.56	Not Found	Peak Found	High	Not Found	Peak Found	Peak Found
[R].TPKIVSGK.[DV]	1xBiotin [K3]	5	1	P00338	P00338 [74-81]	P00338 1xBiotin [K76]	L-lactate dehydrogenase A chain OS=Homo sapiens OX=9606 GN=LDHA PE=1 SV=2	1	1055.59	0.135	0.555	0.57	0.438361	0.993837	0.908007	296.3	41	39.9	22.8	25.8	382.8	408.9	17.2	55.7	53	83.4	51.6	29	34.6	29.4	28.6	3754.09	55689.6	59484.4	2497.66	8096.21	7715.89	12136.6	7506.23	4214.02	5026.08	4279.65	4157.01	Not Found	Peak Found	High	Not Found	Peak Found	Peak Found
[K].EKLIAPVAEEEATVPNNK.[I]	1xBiotin [K2]	1	2	P07195	P07195 [6-23]	P07195 1xBiotin [K7]	L-lactate dehydrogenase B chain OS=Homo sapiens OX=9606 GN=LDHB PE=1 SV=2	1	2178.11	0.142	0.555	0.764	0.0977552	0.929219	0.998028	276.7	54.1	39.3	30	53.7	333.9	354.1	65.2	38.2	76.4	47.4	62.1	33.7	30.8	68.3	36.2	3232.96	20082.4	21299.4	3923.13	2297.63	4595.21	2850.26	3736.42	2025.16	1855.01	4105.8	2177.32	Not Found	High	Peak Found	Not Found	Not Found	Not Found
[K].GKLDVQFSGLTKGDAVR.[D]	1xBiotin [K12]	2	8	P21333	P21333 [905-921]	P21333 1xBiotin [K916]	Filamin-A OS=Homo sapiens OX=9606 GN=FLNA PE=1 SV=4	2	2017.05	1.112	1.117	2.943	0.999976	0.996961	0.281265	48.1	141	53.5	157.4	91	43.4	25.2	91.8	127.4	177.4	152.7	48.3	14.4	142.2	141.4	144.7	15082.1	7202.96	4170.79	15225	21116.6	29409.3	25319.8	8010.56	2389.56	23577.9	23443.7	23986.2	Peak Found	High	Not Found	High	Peak Found	Peak Found
[K].LDVQFSGLTKGDAVR.[D]	1xBiotin [K10]	2	15	P21333	P21333 [907-921]	P21333 1xBiotin [K916]	Filamin-A OS=Homo sapiens OX=9606 GN=FLNA PE=1 SV=4	1	1831.94	0.644	1.033	1.245	0.917179	0.695734	0.69089	124.2	96.4	79.9	99.5	116.3	115.6	77.2	89.7	83	93.5	74.4	127.3	73.1	164.8	92.7	92.2	34476.2	34263.2	22882.7	26589.6	24608.1	27710.1	22052.9	37730.6	21670	48821.8	27461.3	27331.1	High	High	High	High	High	High
[R].ISVYYNEATGGKYVPR.[A]	1xBiotin [K12]	1	13	P07437	P07437 [47-62]	P07437 1xBiotin [K58]	Tubulin beta chain OS=Homo sapiens OX=9606 GN=TUBB PE=1 SV=2	1	2043	5.885	1.338	1.291	0.0314082	0.996462	0.624951	19.8	112.7	116.7	150.8	8	18.7	23.5	103.9	200.9	106.3	167.7	110.2	28.2	154.4	135.9	142.3	1972.01	4619.75	5788.26	25624.9	49559.1	26235.7	41359.4	27189.3	6964.81	38090	33521.4	35112.7	Not Found	Not Found	Peak Found	High	High	High
[R].TKSTGGAPTFNVTVTK.[T]	1xBiotin [K2]	1	5	P07737	P07737 [90-105]	P07737 1xBiotin [K91]	Profilin-1 OS=Homo sapiens OX=9606 GN=PFN1 PE=1 SV=2	1	1834.94	4.977	1.992	0.547	0.000379212	0.0251013	0.289991	39.7	54.3	197.7	108.2	33.7	45.5	38.6	60.3	52.7	52.8	111.4	192.1	252.2	153.7	101.7	105.2	2761.63	3722.74	3160.63	4938.7	4316.78	4321.51	9124.17	15730.8	20644.8	12584.9	8326.8	8610.47	Not Found	High	Not Found	Not Found	Not Found	Not Found
[K].FDLMYAKR.[A]	1xBiotin [K7]; 1xOxidation [M4]	12	4	P68363	P68363 [395-402]	P68363 1xBiotin [K401]	Tubulin alpha-1B chain OS=Homo sapiens OX=9606 GN=TUBA1B PE=1 SV=1	1	1285.61	2.675	4.092	1.418	0.0166205	0.00937968	0.693236	47.6	44.2	127.5	180.7	45.6	29.7	56	37.2	42.2	83.5	121.9	107.5	149.3	118.4	235.8	172.8	4309.33	2807.3	5295.13	3518.7	3994.77	7895.87	11527.4	10164.9	14121.9	11199.4	22299.8	16345.1	Not Found	Not Found	Not Found	Not Found	Not Found	Peak Found
[R].LSVDYGKK.[S]	1xBiotin [K]	8	4	P68363	P68363 [157-164]	P68363 1xBiotin [K]	Tubulin alpha-1B chain OS=Homo sapiens OX=9606 GN=TUBA1B PE=1 SV=1	1	1135.58	2.94	1.408	0.722	0.0035898	0.0935527	0.599118	52.8	79.7	155.4	112.1	42.5	53.5	76.3	49.8	80.7	84.5	157.3	161.5	135	113.6	99.7	145.6	9552.17	12019.3	17133.6	11191	18118.6	18981.2	35334.9	36266.7	30328.3	25505.7	22390.6	32706.6	Peak Found	High	Peak Found	Peak Found	Peak Found	Peak Found
[K].TIGGGDDSFNTFFSETGAGKHVPR.[A]	1xBiotin [K20]	8	3	P68363	P68363 [41-64]	P68363 1xBiotin [K60]	Tubulin alpha-1B chain OS=Homo sapiens OX=9606 GN=TUBA1B PE=1 SV=1	1	2723.25	0.789	2.724	4.985	0.983731	0.769633	0.437825	55.8	80.6	44	219.5	47.3	56.3	46.6	56.3	68.3	163.1	222.9	27	37.3	186	83.3	205.7	3949.18	4701.43	3889.7	4704.22	5701.15	13614.7	18609.3	2253.08	3115.13	15529.7	6951.71	17173.9	Not Found	Not Found	Not Found	Not Found	Peak Found	High
[R].INVYYNEATGGKYVPR.[A]	1xBiotin [K12]	1	4	P68371	P68371 [47-62]	P68371 1xBiotin [K58]	Tubulin beta-4B chain OS=Homo sapiens OX=9606 GN=TUBB4B PE=1 SV=1	1	2070.01	1.495	1.672	1.013	0.53824	0.142015	0.998029	81.4	73.7	121.6	123.3	91.6	79.7	72.7	86.6	72.2	41	119.2	189.4	72.4	152.2	102.3	120.8	4741.11	4125.53	3761.36	4484.86	3739.31	2119.82	6168.62	9804.49	3749.81	7877.34	5294.41	6251.75	Not Found	Not Found	Not Found	Not Found	Not Found	Not Found
[R].KLAVNMVPFPR.[L]	1xBiotin [K1]; 1xOxidation [M6]	11	1	P07437; P68371	P07437 [252-262]; P68371 [252-262]	P07437 1xBiotin [K252]; P68371 1xBiotin [K252]	Tubulin beta chain OS=Homo sapiens OX=9606 GN=TUBB PE=1 SV=2 Tubulin beta-4B chain OS=Homo sapiens OX=9606 GN=TUBB4B PE=1 SV=1	1	1513.8	1.29	1.348	1.36	0.937266	0.326309	0.410624	74.8	97.4	96.5	131.3	51.9	73.4	112.8	110.3	95.5	55.9	126.7	57.7	94.7	128.7	126.9	165.4	2379.64	3364.26	5175	5059.6	4381.41	2565.05	5810.89	2644.8	4341.18	5904.15	5820.77	7584.84	Not Found	Not Found	Not Found	Not Found	Not Found	Not Found
[R].KPESNAVTKTAGPIASAQK.[Q]	1xBiotin [K9]	4	2	P27816	P27816 [968-986]	P27816 1xBiotin [K976]	Microtubule-associated protein 4 OS=Homo sapiens OX=9606 GN=MAP4 PE=1 SV=3	1	2124.11	0.114	0.373	1.207	0.266187	0.452171	0.999394	246.5	91.2	28.2	34	19.7	252.1	414.8	86	93.3	129.9	39.1	28.9	27.1	21.1	34.8	53.3	2178.92	27874.7	45867.1	9504.56	10317.2	14362.6	4328.28	3190.07	2993.09	2329.19	3849.26	5888.17	Not Found	High	Peak Found	High	Peak Found	Peak Found
[K].GFGGKFGVQTDR.[Q]	1xBiotin [K5]	3	18	Q14247	Q14247 [231-242]	Q14247 1xBiotin [K235]	Src substrate cortactin OS=Homo sapiens OX=9606 GN=CTTN PE=1 SV=2	1	1494.72	0.48	0.644	1.078	0.0147403	0.0666773	0.991562	142.8	114.7	68.6	73.9	163.7	139.8	112.3	85.4	174.7	112.4	67.2	64.8	68.2	78.8	60.4	72.4	115809	98938.9	79421.5	60394.9	123589	79487.1	47512.1	45863.3	48265.8	55746.8	42751.5	51208.5	Peak Found	High	High	High	High	High
[R].GFGGKFGVQMDR.[V]	1xBiotin [K5]	3	1	Q14247	Q14247 [120-131]	Q14247 1xBiotin [K124]	Src substrate cortactin OS=Homo sapiens OX=9606 GN=CTTN PE=1 SV=2	1	1524.71	0.423	0.913	1.01	0.165428	0.782641	0.999997	172.4	80.8	73	73.8	78.7	242.7	188.9	88.5	117.9	73.3	90.8	80	35.8	82.6	39.8	80.8	4470.16	13796.4	10738.1	5031.02	6701.67	4167.61	5163.26	4547.5	2034.07	4693.76	2263.59	4593.73	Not Found	High	Peak Found	Not Found	Peak Found	Not Found
[K].VDKSAVGFEYQGK.[T]	1xBiotin [K3]	3	2	Q14247	Q14247 [206-218]	Q14247 1xBiotin [K208]	Src substrate cortactin OS=Homo sapiens OX=9606 GN=CTTN PE=1 SV=2	1	1653.79	0.206	1.046	1.08	0.175747	0.998118	0.998541	243.7	51.9	50.2	54.3	49.8	290	331.6	70.3	61.7	39.3	39.8	73.3	59.8	64.6	45.2	74.7	3458.43	20151.6	23045.2	4883.91	4289.79	2734.17	2763.22	5091.17	4154.13	4486.86	3137.51	5192.1	Not Found	High	High	Peak Found	Peak Found	Not Found
[K].DYKTGFGGK.[F]	1xBiotin [K3]	1	2	Q14247	Q14247 [264-272]	Q14247 1xBiotin [K266]	Src substrate cortactin OS=Homo sapiens OX=9606 GN=CTTN PE=1 SV=2	1	1198.56	0.181	0.814	1.452	0.116942	0.903265	0.926978	226.3	73.1	41	59.5	49.4	243.7	299.9	62.1	127.5	78.8	64.3	39.7	44.2	56.1	70.3	64.1	3275.93	16171.7	19893.9	4118.51	8458.69	5226.88	4264.07	2632.61	2929.63	3722.8	4666.69	4253.95	Not Found	High	High	Not Found	Peak Found	Not Found
[K].TGFGGKFGVQSER.[Q]	1xBiotin [K6]	1	14	Q14247	Q14247 [267-279]	Q14247 1xBiotin [K272]	Src substrate cortactin OS=Homo sapiens OX=9606 GN=CTTN PE=1 SV=2	1	1595.76	0.237	0.421	1.073	0.000825309	0.0230189	0.977248	191	115.2	45.2	48.5	119.8	188.9	268	82.1	113.9	142	54.2	38.2	44.8	52.5	47.5	48	36819.2	58081.7	82383.4	25232.9	35026.8	43656.2	16675.7	11746.6	13757.9	16144.6	14590.7	14757.4	Peak Found	High	High	High	High	High
[QK].SAVGFEYQGKTEK.[H]	1xBiotin [K]	3	3	Q14247	Q14247 [135-147]; [209-221]	Q14247 1xBiotin [K]; 1xBiotin [K]	Src substrate cortactin OS=Homo sapiens OX=9606 GN=CTTN PE=1 SV=2	1	1669.79	0.125	0.386	1.057	0.0299629	0.17889	0.999912	250	85.7	31.3	33.1	61.6	317.8	271.8	93.2	128.9	90.8	24.4	61.1	34	30.8	35.9	49.6	4822.18	24875.6	21275.6	7293.6	10090	7111.07	1913.01	4783.8	2660.77	2411.94	2813.19	3884.98	Not Found	High	High	Peak Found	High	Peak Found
[K].ASHGYGGKFGVEQDR.[M]	1xBiotin [K8]	3	1	Q14247	Q14247 [80-94]	Q14247 1xBiotin [K87]	Src substrate cortactin OS=Homo sapiens OX=9606 GN=CTTN PE=1 SV=2	1	1833.83	0.08	0.305	1.511	0.000279723	0.00571987	0.982312	250	99.5	20.1	30.4	123.1	301	286.4	89.1	126.6	114	23	27.6	22.9	16.2	34.8	35.4	17383.8	42506	40445	12578.8	17878.2	16096.9	3250.44	3897.28	3236.67	2284.08	4911.29	5005.06	Peak Found	High	Peak Found	Peak Found	Peak Found	Peak Found
[K].GFGGKYGVQK.[D]	1xBiotin [K5]	3	5	Q14247	Q14247 [305-314]	Q14247 1xBiotin [K309]	Src substrate cortactin OS=Homo sapiens OX=9606 GN=CTTN PE=1 SV=2	1	1266.63	0.072	0.194	0.898	5.68075e-06	6.37082e-05	0.213026	272.3	90.5	19.6	17.6	251.3	285.2	273.2	80.4	90.9	101.1	19.6	32.6	18.7	10.4	17.6	18.9	47664.5	54089.1	51826.7	15257.4	17233.4	19173.1	3725.84	6185.91	3547.93	1978.97	3345.11	3588.23	Peak Found	High	High	High	Peak Found	High
[K].DYSSGFGGKYGVQADR.[V]	1xBiotin [K9]	3	7	Q14247	Q14247 [153-168]	Q14247 1xBiotin [K161]	Src substrate cortactin OS=Homo sapiens OX=9606 GN=CTTN PE=1 SV=2	1	1932.85	0.069	0.117	0.922	2.47185e-05	0.00022329	0.987745	238.1	130.1	16.5	15.2	147.2	309.7	252	137.7	162.1	85.5	13.3	17.5	20	15.3	23.7	16.1	32756.2	68928.3	56082.3	30646.2	36070.7	19032.4	2950.07	3891.98	4454.02	3414.97	5279.05	3589.12	High	High	High	High	High	High
[R].VDKSAVGFDYQGK.[T]	1xBiotin [K3]	3	4	Q14247	Q14247 [169-181]	Q14247 1xBiotin [K171]	Src substrate cortactin OS=Homo sapiens OX=9606 GN=CTTN PE=1 SV=2	1	1639.78	0.067	0.131	0.722	0.000192991	0.00139872	0.588871	269.7	99.3	18	13	128.7	264.4	443.9	58.3	97.3	111.6	24.1	15.8	17.7	12.8	9.6	15.8	27825.7	57150.7	95951.2	12607	21041.7	24115.4	5210.19	3424.48	3822.63	2759.49	2083.35	3419.1	High	High	High	Peak Found	Peak Found	High
[K].KVEAQLQELQVK.[F]	1xBiotin [K1]	1	11	P35579	P35579 [1249-1260]	P35579 1xBiotin [K1249]	Myosin-9 OS=Homo sapiens OX=9606 GN=MYH9 PE=1 SV=4	1	1638.89	2.41	1.574	0.594	0.0650799	0.173478	0.219089	69.6	63.2	167.7	99.5	121.9	53.5	66.8	34.9	66.7	60.7	146.7	160.9	194.7	95.5	126.5	71.3	28799.3	12647.7	15779	8238.68	15765.1	14339.3	34675.6	38026.4	46008.9	22574.5	29896	16851.4	High	High	High	High	High	High
[K].KLVWVPSDK.[S]	1xBiotin [K1]	1	16	P35579	P35579 [30-38]	P35579 1xBiotin [K30]	Myosin-9 OS=Homo sapiens OX=9606 GN=MYH9 PE=1 SV=4	1	1297.7	1.625	1.72	0.796	0.176683	0.151819	0.456126	85.6	64.4	139.2	110.8	66.6	82.7	117.7	48.5	62.2	74.7	101.8	134.4	205	87.7	107	111.6	35462.8	44060.9	62708.8	25862.5	33147.5	39789	54241	71617.1	109196	46730.6	57021.5	59454.9	Peak Found	High	High	High	High	High
[R].HQGVMVGMGQKDSYVGDEAQSK.[R]	1xBiotin [K11]; 2xOxidation [M5; M8]	6	8	P60709	P60709 [40-61]	P60709 1xBiotin [K50]	Actin, cytoplasmic 1 OS=Homo sapiens OX=9606 GN=ACTB PE=1 SV=1	1	2609.14	3.449	1.766	1.546	0.00662217	0.838415	0.790039	31.2	94.4	107.8	166.6	32.4	27.8	18.9	73.6	209.2	84.1	146.1	96	84.4	107.5	148.5	171.4	4826.72	4142.98	2807.02	10952.8	31133.7	12513.2	21735.3	14290	12563.2	16001	22096.4	25513.8	Not Found	Not Found	Not Found	High	Peak Found	High
[R].VAPEEHPVLLTEAPLNPKANR.[E]	1xBiotin [K18]	2	6	P60709	P60709 [96-116]	P60709 1xBiotin [K113]	Actin, cytoplasmic 1 OS=Homo sapiens OX=9606 GN=ACTB PE=1 SV=1	1	2521.32	5.665	1.56	1.035	0.0307337	0.642152	0.887896	24.6	92.3	139.1	144	68.8	24.6	17.4	102.1	92.5	88.7	162.4	139.4	62.9	144.3	127.2	169.7	14293.8	5112.67	3623.74	21214.6	19218.6	18439.5	33745.5	28964.6	13080.2	29985.9	26431.5	35266.3	Peak Found	Peak Found	Not Found	High	High	Peak Found
[K].IKIIAPPER.[K]	1xBiotin [K2]	8	9	P60709	P60709 [327-335]	P60709 1xBiotin [K328]	Actin, cytoplasmic 1 OS=Homo sapiens OX=9606 GN=ACTB PE=1 SV=1	1	1262.73	1.828	1.555	0.866	0.229356	0.938078	0.999305	73.7	75	134.7	116.6	87.9	3.6	74.9	75.9	76.3	94.4	147.9	136.9	126	118.6	142	115.7	74890	3029.61	63821.7	64671.8	64956.1	80455.1	125990	116641	107307	100992	120962	98528.7	Peak Found	Not Found	Peak Found	High	Peak Found	Peak Found
[R].KDLYANTVLSGGTTMYPGIADR.[M]	1xBiotin [K1]; 1xOxidation [M15]	2	7	P60709	P60709 [291-312]	P60709 1xBiotin [K291]	Actin, cytoplasmic 1 OS=Homo sapiens OX=9606 GN=ACTB PE=1 SV=1	1	2585.24	1.288	1.347	3.444	0.644495	0.937077	0.226675	39.9	131.5	51.4	177.1	32.5	34.6	42	114	107.7	139.3	195.3	26.1	44.6	134	176.2	153.7	3767.34	4013.43	4866.92	13217.4	12481.5	16139.8	22636.7	3019.29	5170.8	15524.5	20425.4	17807.2	Not Found	Not Found	Not Found	High	High	Peak Found
[R].MQKEITALAPSTMK.[I]	1xBiotin [K3]; 2xOxidation [M1; M13]	7	5	P60709	P60709 [313-326]	P60709 1xBiotin [K315]	Actin, cytoplasmic 1 OS=Homo sapiens OX=9606 GN=ACTB PE=1 SV=1	1	1806.88	5.421	1.299	3.427	0.581949	0.993319	0.605757	10.2	145.6	55.2	189.1	99.7	7.7	8.3	124.8	116.6	119.2	217.1	45.2	15.5	132.7	158.5	154.8	55613.7	4297.38	4645.2	69610.4	64994.3	66451.9	121068	25183.7	8643.56	73970.7	88359.8	86312.8	Peak Found	Not Found	Peak Found	High	Peak Found	Peak Found
[K].EITALAPSTMKIK.[I]	1xBiotin [K]	7	8	P60709	P60709 [316-328]	P60709 1xBiotin [K]	Actin, cytoplasmic 1 OS=Homo sapiens OX=9606 GN=ACTB PE=1 SV=1	1	1628.88	0.975	1.862	0.58	0.92241	0.237426	0.882814	140.6	42.7	137.1	79.6	49.2	152.5	146.2	44.4	66.9	42.4	94	142.5	151.4	146.2	82.7	81.6	10973.1	33978.8	32571.9	9895.87	14910.9	9446.03	20947.3	31756.9	33743.5	32579.6	18430.9	18178.8	Peak Found	High	Peak Found	High	High	Peak Found
[K].EITALAPSTMKIK.[I]	1xBiotin [K]; 1xOxidation [M10]	7	8	P60709	P60709 [316-328]	P60709 1xBiotin [K]	Actin, cytoplasmic 1 OS=Homo sapiens OX=9606 GN=ACTB PE=1 SV=1	1	1644.87	0.941	0.737	0.922	0.985663	0.99718	0.994963	100.4	118.1	94.4	87.1	62.5	103.1	125.5	64.1	128.3	121.4	83.8	97	126.5	89.3	108.9	89.5	49040.6	80875.4	98432.3	50262.3	100652	95194.7	65745.2	76072	99211.7	70026.2	85410.7	70164.5	Peak Found	High	High	High	Peak Found	Peak Found
[K].HQPGGGKVQIVYKPVDLSK.[V]	1xBiotin [K7]	4	1	P10636-5	P10636-5 [268-286]	P10636-5 1xBiotin [K274]	Isoform Tau-C of Microtubule-associated protein tau OS=Homo sapiens OX=9606 GN=MAPT	1	2276.22	0.165	0.252	1.143	0.171161	0.133734	0.972656	190.2	142.4	31.5	36	270.4	201.8	26.2	117.6	213.5	151.1	36.5	33.4	27.4	38.1	37	46.9	29009.4	21652.3	2814.86	12621.5	22913	16212.4	3914.07	3582.37	2938.17	4092.96	3969.31	5037.1	Peak Found	Peak Found	Not Found	High	Peak Found	Peak Found
[K].ANPFGGASHAKGIVLEK.[V]	1xBiotin [K11]	1	6	P62266	P62266 [38-54]	P62266 1xBiotin [K48]	40S ribosomal protein S23 OS=Homo sapiens OX=9606 GN=RPS23 PE=1 SV=3	1	1922	0.42	0.763	1.657	0.0940699	0.778796	0.608666	132.1	120.5	55.5	91.9	122.1	255.8	67.6	111.3	114.6	103.2	76.4	48.5	51.2	84.9	85	79.3	77579.5	162559	42973.3	70755	72840	65583.2	48518.5	30818.1	32560.5	53968.4	53995.3	50414.4	Peak Found	High	Peak Found	Peak Found	Peak Found	Peak Found
[R].QYAKDIGFIK.[LK]	1xBiotin [K4]	2	3	P62273	P62273 [45-54]	P62273 1xBiotin [K48]	40S ribosomal protein S29 OS=Homo sapiens OX=9606 GN=RPS29 PE=1 SV=2	1	1408.73	0.268	0.282	0.843	0.0758796	0.0775863	0.951721	174.1	139.8	46.7	39.4	235.2	177.5	119.1	101.5	142.5	156.8	16	47.6	93.4	55.1	15	40.2	36724	27717.1	18592.7	15854.2	22260.3	24494.4	2497.94	7438.7	14589.2	8611.5	2345.57	6272.97	High	Peak Found	Peak Found	High	Peak Found	High
[-].MASLTVKAYLLGK.[E]	1xBiotin [K7]; 1xMet-loss+Acetyl [N-Term]	1	2	Q13501	Q13501 [1-13]	Q13501 1xBiotin [K7]; 1xMet-loss+Acetyl [N-Term]	Sequestosome-1 OS=Homo sapiens OX=9606 GN=SQSTM1 PE=1 SV=1	1	1531.86	0.755	1.746	1.499	0.775435	0.178077	0.200814	113.2	73.3	85.4	128.1	124.2	67.7	114.6	120.1	74.3	46.8	86.6	88.7	58.4	117.3	171.7	129.7	5216.06	2843.74	4815.02	5045.91	3121.02	1964.47	3635.94	3724.25	2452.4	4925.09	7211.1	5449.55	Not Found	Not Found	Not Found	Not Found	Peak Found	Not Found
[R].GALQNIIPASTGAAKAVGK.[V]	1xBiotin [K]	2	2	P04406	P04406 [201-219]	P04406 1xBiotin [K]	Glyceraldehyde-3-phosphate dehydrogenase OS=Homo sapiens OX=9606 GN=GAPDH PE=1 SV=3	1	1993.09	5.288	1.101	1.139	0.00604226	0.719641	0.732693	22.5	123.1	118.9	135.5	36.9	21.2	18.8	68.5	147.6	116.1	162.2	112.1	66	121.5	201.4	127.8	4409.64	2535.48	2246.4	8195.53	17650.4	13877.4	19392.6	13407.3	7892.98	14523.5	24079.3	15277	Not Found	Not Found	Not Found	Peak Found	Peak Found	Peak Found
[K].TVDGPSGKLWR.[D]	1xBiotin [K8]	2	6	P04406	P04406 [187-197]	P04406 1xBiotin [K194]	Glyceraldehyde-3-phosphate dehydrogenase OS=Homo sapiens OX=9606 GN=GAPDH PE=1 SV=3	1	1441.73	2.55	1.439	0.831	0.00587858	0.0988999	0.999605	56	82.5	142.8	118.7	48.2	55.3	54.8	80.6	82.2	68.6	139.6	107.8	151.8	91.1	203.9	116	17423.5	19983.8	19789.9	29147.4	29725.2	24786.3	50455.2	38963.9	54872	32944.8	73716.3	41936.4	Peak Found	High	High	High	Peak Found	Peak Found
[K].AVGKVIPELNGK.[L]	1xBiotin [K4]	2	9	P04406	P04406 [216-227]	P04406 1xBiotin [K219]	Glyceraldehyde-3-phosphate dehydrogenase OS=Homo sapiens OX=9606 GN=GAPDH PE=1 SV=3	1	1450.81	2.343	1.463	0.634	0.00546167	0.26076	0.284947	68.4	69.5	160.4	101.7	37	70	82.9	62.8	82.6	71.1	140.8	165.7	164.1	92.2	104.1	126.5	8830.79	16720	19796	14993.8	19725.2	16982.1	33620.1	39564.1	39182.6	22019.8	24839.9	30190.7	Peak Found	Peak Found	Peak Found	High	Peak Found	Peak Found
[K].VKVGVNGFGR.[I]	1xBiotin [K2]	1	6	P04406	P04406 [4-13]	P04406 1xBiotin [K5]	Glyceraldehyde-3-phosphate dehydrogenase OS=Homo sapiens OX=9606 GN=GAPDH PE=1 SV=3	1	1258.67	1.796	1.682	0.744	0.109632	0.18051	0.87808	81.2	64.5	145.8	108.5	51.9	73.6	95.1	58.5	57.6	81.5	102.2	132.2	188.9	86.8	173.2	98.4	12548.9	17778.8	22978.9	14126.7	13916.6	19698.7	24691.9	31928.5	45625.4	20961.5	41847	23766.9	Peak Found	Peak Found	Peak Found	High	Peak Found	Peak Found
[K].VVKQASEGPLK.[G]	1xBiotin [K3]	2	10	P04406	P04406 [261-271]	P04406 1xBiotin [K263]	Glyceraldehyde-3-phosphate dehydrogenase OS=Homo sapiens OX=9606 GN=GAPDH PE=1 SV=3	1	1381.75	1.727	1.42	1.057	0.123001	0.461848	0.999976	68.5	88.1	118.3	125.1	65.4	65.9	69.5	54.8	84.7	132	155.9	94.1	113.8	145.9	120.3	97.7	31930.4	32169.8	33938	26748.8	41369.7	64423.9	76092	45953.7	55549.9	71208.9	58725.9	47701.5	Peak Found	Peak Found	High	Peak Found	Peak Found	High
[K].FHGTVKAENGK.[L]	1xBiotin [K6]	2	1	P04406	P04406 [56-66]	P04406 1xBiotin [K61]	Glyceraldehyde-3-phosphate dehydrogenase OS=Homo sapiens OX=9606 GN=GAPDH PE=1 SV=3	1	1413.69	1.538	2.745	1.104	0.410591	0.0472174	0.998983	82.4	51	126.7	139.9	54.1	106.8	88.6	35.2	54.8	80.7	153.1	92.9	136.2	153.1	94.1	150.4	9828.54	19398.6	16093.2	6403.16	9953.32	14658.8	27815.6	16882.4	24746.8	27811.2	17103.6	27324.4	Peak Found	Peak Found	Peak Found	Peak Found	Peak Found	Peak Found
[K].AGAHLQGGAKR.[V]	1xBiotin [K10]	2	11	P04406	P04406 [108-118]	P04406 1xBiotin [K117]	Glyceraldehyde-3-phosphate dehydrogenase OS=Homo sapiens OX=9606 GN=GAPDH PE=1 SV=3	1	1291.67	1.284	1.424	0.975	0.511974	0.805298	0.961294	90.6	79.6	116.3	113.4	88.4	84.8	73.7	49.6	156.3	74.5	104.8	108.8	144.6	112.6	95.8	106.1	56887.2	54545.7	47389.1	31896.3	100574	47917	67450.9	70015.4	93053.9	72478.9	61646.4	68236.4	Peak Found	High	High	High	High	High
[K].VIPELNGKLTGMAFR.[V]	1xBiotin [K8]; 1xOxidation [M12]	2	19	P04406	P04406 [220-234]	P04406 1xBiotin [K227]	Glyceraldehyde-3-phosphate dehydrogenase OS=Homo sapiens OX=9606 GN=GAPDH PE=1 SV=3	1	1887.98	3.14	0.999	3.383	0.993348	0.999996	0.382195	15.8	167.4	49.5	167.3	140.9	13	11.7	116.6	179.5	138.4	131	40.9	7.6	132.3	138.3	149.9	46267.8	4275.28	3848.15	38285.1	58962.9	45445.9	43046.3	13423.6	2505.13	43459.5	45418.8	49232.6	High	Not Found	Not Found	High	High	High
[R].IVAPGKGILAADESTGSIAK.[R]	1xBiotin [K6]	2	34	P04075	P04075 [23-42]	P04075 1xBiotin [K28]	Fructose-bisphosphate aldolase A OS=Homo sapiens OX=9606 GN=ALDOA PE=1 SV=2	1	2124.14	0.512	0.628	1.094	0.132679	0.337853	0.983553	135	120.3	69.1	75.6	143.3	130.8	108.3	80.8	168.2	116.5	52.8	97	66.9	58	73.2	103.9	146117	133350	110399	82399.7	171503	118795	53846.1	98892	68242.6	59116.7	74640.8	105918	High	High	High	High	High	High
[R].IVDGKVVSETNDTK.[V]	1xBiotin [K5]	1	7	P05783	P05783 [413-426]	P05783 1xBiotin [K417]	Keratin, type I cytoskeletal 18 OS=Homo sapiens OX=9606 GN=KRT18 PE=1 SV=2	1	1730.86	6.186	1.443	1.296	0.00362877	0.470149	0.713701	19.3	107.1	119.2	154.5	17.4	41.7	17.3	120.5	96.4	79.6	177.3	72.7	107.3	197.3	139.1	133.3	1884.95	4527.99	1884.04	13095.2	10474.1	8649.44	19264	7898.97	11661.1	21427.8	15110.4	14477.3	Not Found	Not Found	Not Found	High	Peak Found	Peak Found
[R].VKYETELAMR.[Q]	1xBiotin [K2]	1	2	P05783	P05783 [166-175]	P05783 1xBiotin [K167]	Keratin, type I cytoskeletal 18 OS=Homo sapiens OX=9606 GN=KRT18 PE=1 SV=2	1	1465.72	4.572	6.04	0.72	0.00532123	0.00165143	0.986632	42.5	23.2	194.4	139.9	40.7	67.2	21.7	20.4	22.2	39.4	186.1	137.2	193.3	204.6	133.4	134	3801.77	6275.53	2022.74	1901.08	2071.98	3676.93	17382.8	12810.7	18051.1	19114.4	12460.5	12513.9	Not Found	Peak Found	Not Found	Not Found	Not Found	Not Found
[K].IREHLEKK.[G]	1xBiotin [K]	1	4	P05783	P05783 [112-119]	P05783 1xBiotin [K]	Keratin, type I cytoskeletal 18 OS=Homo sapiens OX=9606 GN=KRT18 PE=1 SV=2	2	1278.7	4.486	1.807	1.139	0.0514817	0.317567	0.658136	29.8	84.2	133.7	152.3	44.1	32.4	15	46.9	110.1	91.7	166.1	145.5	45.5	161.1	175.9	165.7	15418.8	11350.1	5253.97	16408.5	38532.1	32081.9	58118.9	50913.1	15906	56369.4	61533.6	57982.7	Peak Found	Peak Found	Not Found	Peak Found	Peak Found	Peak Found
[R].VKYETELAMR.[Q]	1xBiotin [K2]; 1xOxidation [M9]	1	2	P05783	P05783 [166-175]	P05783 1xBiotin [K167]	Keratin, type I cytoskeletal 18 OS=Homo sapiens OX=9606 GN=KRT18 PE=1 SV=2	1	1481.71	4.196	1.306	1.032	0.00980989	0.31442	0.836016	31.1	103.3	130.7	134.9	45.1	22	30.4	61.3	100.9	101.1	172.2	71.5	127.6	113.5	131.7	222.7	20706.2	10074.9	13953.2	28126	46282.8	46373.8	78995.1	32809	58550.7	52096.4	60436.7	102168	Peak Found	Peak Found	Peak Found	Peak Found	Peak Found	Peak Found
[K].KNHEEEVK.[G]	1xBiotin [K1]	1	10	P05783	P05783 [215-222]	P05783 1xBiotin [K215]	Keratin, type I cytoskeletal 18 OS=Homo sapiens OX=9606 GN=KRT18 PE=1 SV=2	1	1238.58	3.242	2.008	1.131	0.174727	0.643458	0.994911	41.1	75	133.2	150.6	102.8	41.3	4.6	50.3	75.4	78.1	166.9	93.3	133.9	175	151.4	127.2	96746.7	38876.1	4298.91	47391	70989	73516.6	157107	87797.4	126039	164778	142512	119725	High	High	High	High	Peak Found	Peak Found
[R].NLKASLENSLR.[E]	1xBiotin [K3]	1	7	P05783	P05783 [315-325]	P05783 1xBiotin [K317]	Keratin, type I cytoskeletal 18 OS=Homo sapiens OX=9606 GN=KRT18 PE=1 SV=2	1	1470.77	1.79	1.98	19.691	0.966104	0.946297	0.268948	7.2	127.5	12.8	252.5	89.3	5.2	4.5	87.5	93.3	129.2	216.9	9.4	4.6	184.8	147.3	228.1	38653.4	2270.18	1929.89	37881.2	40410.6	55943.2	93933.9	4062.76	1987.6	79998.1	63764.2	98743	Peak Found	Not Found	Not Found	High	Peak Found	Peak Found
[K].VVSETNDTKVLR.[H]	1xBiotin [K9]	1	14	P05783	P05783 [418-429]	P05783 1xBiotin [K426]	Keratin, type I cytoskeletal 18 OS=Homo sapiens OX=9606 GN=KRT18 PE=1 SV=2	1	1586.82	3.093	1.508	0.998	0.0911032	0.48255	0.995674	43.3	88.8	134.1	133.8	108	33.7	41.2	54.7	84.4	91.8	127.5	185.9	96.7	127.3	92.4	156.3	57378.4	17926.2	21892.8	29068	44828.7	48770.8	67711.8	98750.8	51372.6	67607.7	49097.4	83016.9	High	Peak Found	High	Peak Found	High	High
[K].VKLEAEIATYR.[R]	1xBiotin [K2]	1	13	P05783	P05783 [371-381]	P05783 1xBiotin [K372]	Keratin, type I cytoskeletal 18 OS=Homo sapiens OX=9606 GN=KRT18 PE=1 SV=2	1	1518.8	3.67	1.627	1.66	0.223426	0.379692	0.734712	27.6	103.2	101.2	168	118.1	26	24.6	48.3	97.3	98.5	136.9	95.4	81.9	158.3	143.9	170.8	90162.9	19847.7	18768.8	36886.9	74302.8	75242.1	104570	72845.4	62558.2	120919	109914	130406	High	Peak Found	High	High	High	Peak Found
[R].KVIDDTNITR.[L]	1xBiotin [K1]	1	30	P05783	P05783 [187-196]	P05783 1xBiotin [K187]	Keratin, type I cytoskeletal 18 OS=Homo sapiens OX=9606 GN=KRT18 PE=1 SV=2	1	1400.72	1.694	1.026	1.094	0.935727	0.933727	0.99117	63	113.7	106.7	116.7	182.6	55.6	56.1	63.8	101.3	114.6	90.9	95.1	113.3	102.2	120.6	104	2.42191e+06	737503	744535	846213	1.34371e+06	1.51994e+06	1.20597e+06	1.26103e+06	1.50358e+06	1.35583e+06	1.59924e+06	1.37908e+06	High	High	High	High	High	High
[R].IAKAVNEK.[S]	1xBiotin [K3]	2	2	P06733	P06733 [328-335]	P06733 1xBiotin [K330]	Alpha-enolase OS=Homo sapiens OX=9606 GN=ENO1 PE=1 SV=2	1	1098.6	2.255	1.952	0.926	0.0277072	0.288479	0.964569	62.4	66.7	140.7	130.2	16.9	59.8	75.4	55.2	79	63.9	131.8	195.7	134.8	144.9	117.8	124.8	2337.71	8260.14	10417.3	7624.68	10906.8	8830.12	18207.8	27035.3	18622.9	20010.8	16272.5	17240.5	Not Found	Peak Found	Peak Found	Peak Found	Peak Found	Peak Found
[K].AGAVEKGVPLYR.[H]	1xBiotin [K6]	2	1	P06733	P06733 [121-132]	P06733 1xBiotin [K126]	Alpha-enolase OS=Homo sapiens OX=9606 GN=ENO1 PE=1 SV=2	1	1485.79	2.391	1.338	0.697	0.0776018	0.835574	0.826552	63.4	79.1	151.7	105.8	14.8	92.9	63.8	58.3	88.8	79.5	111.4	216.2	152.6	106.4	95	120.3	3639.7	22825.6	15678	14336.1	21826.4	19537.1	27363.4	53135.4	37491.8	26138.9	23345.1	29548.2	Not Found	Peak Found	Peak Found	Peak Found	Peak Found	Peak Found
[-].MSILKIHAR.[E]	1xBiotin [K5]; 1xMet-loss+Acetyl [N-Term]	1	14	P06733	P06733 [1-9]	P06733 1xBiotin [K5]; 1xMet-loss+Acetyl [N-Term]	Alpha-enolase OS=Homo sapiens OX=9606 GN=ENO1 PE=1 SV=2	1	1205.68	2.673	1.793	0.756	0.000217503	0.00228882	0.303852	58.6	66.1	156.8	118.5	50.2	69	58.6	47.5	66	75.6	156.7	146.8	160.8	133.2	117.2	118.4	23481.5	32309.1	27434.4	22251.6	30915.7	35397.4	73341.6	68705.2	75253	62334.8	54862.5	55437.1	High	High	High	High	Peak Found	Peak Found
[K].KLNVTEQEK.[I]	1xBiotin [K1]	1	9	P06733	P06733 [81-89]	P06733 1xBiotin [K81]	Alpha-enolase OS=Homo sapiens OX=9606 GN=ENO1 PE=1 SV=2	1	1314.67	3.271	1.82	0.521	0.0818233	0.20015	0.647169	57.9	54.2	189.3	98.6	50.2	63.2	83.6	45.1	59.2	60.2	212.4	206.8	81.7	159.4	70.3	107.8	13968.3	17582	23238	12526.9	16462.1	16751.9	59066.4	57505.2	22719.6	44326.8	19541.1	29968.8	Peak Found	High	Peak Found	High	High	Peak Found
[K].TAIGKAGYTDK.[V]	1xBiotin [K5]	2	7	P06733	P06733 [229-239]	P06733 1xBiotin [K233]	Alpha-enolase OS=Homo sapiens OX=9606 GN=ENO1 PE=1 SV=2	1	1350.67	2.539	2.613	0.98	0.0408593	0.146684	1	57.3	54.6	145.5	142.6	25.6	86	54.2	51.6	104.3	51.1	119.7	157.4	137.7	130.8	134.9	146.7	5094.09	17131.6	10797.5	10280.6	20768.5	10173	23835.2	31337.2	27411.9	26051.4	26864.4	29217	Not Found	High	Peak Found	Peak Found	High	Peak Found
[R].SGKYDLDFK.[S]	1xBiotin [K3]	2	11	P06733	P06733 [254-262]	P06733 1xBiotin [K256]	Alpha-enolase OS=Homo sapiens OX=9606 GN=ENO1 PE=1 SV=2	1	1298.61	2.053	1.063	0.593	0.0615697	0.725223	0.505905	73.9	84.6	151.7	89.9	50	83	77.1	54.2	99.4	88.2	95.2	158.2	190.1	93.8	86.6	124.4	24991.5	41533.8	38554.5	27090.2	49722.1	44121.6	47610.7	79146.3	95082.3	46912.7	43345.5	62224.9	Peak Found	High	High	High	High	High
[K].EGLELLKTAIGK.[A]	1xBiotin [K7]	2	4	P06733	P06733 [222-233]	P06733 1xBiotin [K228]	Alpha-enolase OS=Homo sapiens OX=9606 GN=ENO1 PE=1 SV=2	1	1497.83	1.506	1.824	2.082	0.760765	0.523405	0.483968	54.3	93.4	81.9	170.4	55.9	41	55.7	143.4	95.7	39.5	176.4	83.8	33.1	185.7	115.3	174.5	3157.57	2316.22	3146.14	8106.84	5408.15	2230.42	9970.63	4739.23	1868.94	10496.9	6518.05	9865.62	Not Found	Not Found	Not Found	Peak Found	Peak Found	Not Found
[K].TIAPALVSKK.[L]	1xBiotin [K]	1	4	P06733	P06733 [72-81]	P06733 1xBiotin [K]	Alpha-enolase OS=Homo sapiens OX=9606 GN=ENO1 PE=1 SV=2	1	1253.73	1.645	1.78	0.882	0.0385737	0.0800062	0.903914	81.5	66.4	134	118.2	40.8	99.9	81.4	66.3	72.6	62.6	134	128.7	151.6	136.2	107.8	118.1	6735.71	16518.7	13455.7	10965.1	11998	10346.2	22139.1	21277.3	25053.4	22505.7	17809.2	19520.8	Peak Found	Peak Found	Peak Found	Peak Found	Peak Found	High
[R].YMGKGVSK.[A]	1xBiotin [K4]; 1xOxidation [M2]	1	2	P06733	P06733 [57-64]	P06733 1xBiotin [K60]	Alpha-enolase OS=Homo sapiens OX=9606 GN=ENO1 PE=1 SV=2	1	1111.53	1.616	1.776	1.223	0.136341	0.081406	0.905012	70.1	78	113.3	138.6	40.1	100.2	69.2	56.9	77	78.7	157.7	92.4	111.8	157.9	121.5	136.7	6743.32	16865.9	11640.8	9576.56	12958.1	13240.4	26529.5	15542.7	18810.4	26565.2	20439.4	23009.2	Peak Found	Peak Found	Peak Found	Peak Found	Peak Found	Peak Found
[K].AVEHINKTIAPALVSK.[K]	1xBiotin [K7]	1	16	P06733	P06733 [65-80]	P06733 1xBiotin [K71]	Alpha-enolase OS=Homo sapiens OX=9606 GN=ENO1 PE=1 SV=2	1	1917.06	1.065	1.107	0.719	0.99717	0.968843	0.689324	113.6	78.5	120.9	87	122.3	131.7	104.9	43.2	84.5	103.6	69.8	130.2	157.3	99.4	93.6	59.4	86411.3	93062.9	74106.5	30557.3	59749.4	73204.4	49358.9	92018	111194	70240.1	66162	41979.4	Peak Found	High	High	High	High	High
[K].GKSADFTNFDPR.[G]	1xBiotin [K2]	1	14	P00918	P00918 [170-181]	P00918 1xBiotin [K171]	Carbonic anhydrase 2 OS=Homo sapiens OX=9606 GN=CA2 PE=1 SV=2	1	1580.72	3.673	3.745	0.387	0.111803	0.0680022	0.479559	61.8	23.5	226.9	87.9	17.3	139.3	59.9	16	22.8	25	106.5	220	314.2	82.4	111.5	85.2	8525.19	68538.7	29463	7850.82	11192.8	12300.7	52395.7	108229	154589	40522	54859.9	41917.3	Peak Found	High	High	High	Peak Found	Peak Found
[R].KFGDPVVQSDMK.[H]	1xBiotin [K1]	2	4	P0DMV9	P0DMV9 [77-88]	P0DMV9 1xBiotin [K77]	Heat shock 70 kDa protein 1B OS=Homo sapiens OX=9606 GN=HSPA1B PE=1 SV=1	1	1576.75	0.974	1.025	0.204	0.96647	0.919649	0.229556	169	32.8	164.6	33.6	69	268.7	183.2	32.3	35.6	38	55.1	185.2	178.3	33.2	36.5	84.9	4265.98	16618.2	11327.5	1998.05	2199.41	2348.68	3410.73	11455	11030.1	2056.4	2255.04	5251.81	Not Found	Peak Found	High	Not Found	Not Found	Not Found
[R].KFGDPVVQSDMK.[H]	1xBiotin [K1]; 1xOxidation [M11]	2	10	P0DMV9	P0DMV9 [77-88]	P0DMV9 1xBiotin [K77]	Heat shock 70 kDa protein 1B OS=Homo sapiens OX=9606 GN=HSPA1B PE=1 SV=1	1	1592.74	0.754	3.669	0.499	0.982645	0.995707	0.664739	179.1	18.4	135.1	67.4	9.7	184.7	319.1	120.6	18.9	9.1	78.2	139.3	169.4	69.5	8.5	73	2673.47	50871	87874.1	33221.3	5215.36	2507.04	21526.3	38373.3	46638.2	19134	2330.73	20107	Not Found	High	High	High	High	High
[R].LIGDAAKNQVALNPQNTVFDAK.[R]	1xBiotin [K7]	2	5	P0DMV9	P0DMV9 [50-71]	P0DMV9 1xBiotin [K56]	Heat shock 70 kDa protein 1B OS=Homo sapiens OX=9606 GN=HSPA1B PE=1 SV=1	1	2553.31	0.637	1	2.023	0.83989	0.999928	0.308357	94.9	122.3	60.5	122.3	119.1	100.2	30	129.2	133.8	123	105.4	63.8	14.1	129.2	96.3	156	18002	15147.4	4535.6	19527.1	20226	18587.8	15925.9	9650.32	2123.86	19527.2	14550.3	23574.1	High	Peak Found	Peak Found	Peak Found	High	High
[K].VQVSYKGETK.[A]	1xBiotin [K6]	1	2	P0DMV9	P0DMV9 [103-112]	P0DMV9 1xBiotin [K108]	Heat shock 70 kDa protein 1B OS=Homo sapiens OX=9606 GN=HSPA1B PE=1 SV=1	1	1364.69	0.55	0.67	0.663	0.62429	0.303737	0.460044	162.6	88.6	89.5	59.3	73.8	152.6	223.4	67.6	83.1	173.8	72.6	84	109.9	70.9	55.7	32.7	19004	39313.3	57563.4	17408.5	21408.8	44781.6	18707.3	21635.1	28311.7	18262.4	14338.8	8412.01	Peak Found	Peak Found	High	Peak Found	Peak Found	Peak Found
[K].KDISQNK.[R]	1xBiotin [K1]	3	2	P0DMV9	P0DMV9 [251-257]	P0DMV9 1xBiotin [K251]	Heat shock 70 kDa protein 1B OS=Homo sapiens OX=9606 GN=HSPA1B PE=1 SV=1	1	1058.53	0.688	0.563	0.532	0.283784	0.20049	0.152693	147.9	96.1	101.8	54.1	117.7	247.4	139.5	101.6	90.6	68.8	53.6	146.5	95.9	51	34.8	52.7	10348.6	21752.8	12263.6	8937.72	7969.49	6047.3	4710	12885.3	8437.76	4487.06	3056.31	4632.46	Peak Found	High	Peak Found	Peak Found	Peak Found	Peak Found
[K].LIKGVIVDK.[D]	1xBiotin [K3]	2	2	P48643	P48643 [224-232]	P48643 1xBiotin [K226]	T-complex protein 1 subunit epsilon OS=Homo sapiens OX=9606 GN=CCT5 PE=1 SV=1	1	1210.72	0.138	1.406	1.531	0.450506	0.999327	0.999987	266.5	40.2	36.9	56.5	23.5	445.1	297.5	63.8	44.8	26.9	41.2	63.9	40.6	65.6	24.1	63	1891.55	35840.2	23955.2	5139.59	3610.56	2162.44	3315.67	5146.06	3269.68	5278.59	1942.09	5075.37	Not Found	High	High	Not Found	Not Found	Not Found
[K].AIHNKVNIVPVIAK.[A]	1xBiotin [K5]	3	11	Q15019	Q15019 [170-183]	Q15019 1xBiotin [K174]	Septin-2 OS=Homo sapiens OX=9606 GN=SEPTIN2 PE=1 SV=1	1	1742.01	1.078	1.353	0.387	0.980402	0.706393	0.428676	142.6	44	153.8	59.6	83.6	193.1	156.1	54.9	44.2	48.2	56.9	168.3	180.4	59.2	65.2	89.9	31903.2	73709.2	59586.9	20942.6	16864.5	18388.1	21706.3	64236.8	68861.9	22591.4	24884.2	34321.3	Peak Found	High	High	High	Peak Found	Peak Found
[R].TLLIKTVETR.[D]	1xBiotin [K5]	1	7	P08670	P08670 [441-450]	P08670 1xBiotin [K445]	Vimentin OS=Homo sapiens OX=9606 GN=VIM PE=1 SV=4	1	1399.8	0.934	1.172	0.661	0.813915	0.853732	0.0953696	130	68.4	121.4	80.2	83.3	135.4	126	55.7	77.8	66.3	99.8	117.6	205.8	77.7	78.7	75.9	19662.8	31964.1	29726.2	13150.9	18362.7	15647.4	23557	27758.7	48561	18336.2	18571.3	17919.5	High	Peak Found	Peak Found	High	Peak Found	High
[R].KGLFFEHDLR.[G]	1xBiotin [K1]	1	4	O15234	O15234 [185-194]	O15234 1xBiotin [K185]	Protein CASC3 OS=Homo sapiens OX=9606 GN=CASC3 PE=1 SV=2	1	1487.75	0.161	0.19	1.022	0.0684408	0.0420226	0.976461	182.9	157.7	29.4	30	236	209.3	35.3	149.8	180.5	194.4	33.6	36.4	17.8	34.4	49.2	23.2	24958.3	22134.7	3736.62	15842.9	19086.6	20560.5	3554.54	3849.21	1877.08	3633.05	5204.39	2456.85	Peak Found	High	Peak Found	High	High	High
[K].GQEVSPKVYFMK.[Q]	1xBiotin [K7]; 1xOxidation [M11]	1	19	P09936	P09936 [72-83]	P09936 1xBiotin [K78]	Ubiquitin carboxyl-terminal hydrolase isozyme L1 OS=Homo sapiens OX=9606 GN=UCHL1 PE=1 SV=2	1	1654.8	0.76	0.682	0.994	0.418144	0.519561	1	110.4	122.2	83.9	83.4	100.8	164.1	92.7	111.6	119.6	101.1	74.6	76.6	100.2	62	76.1	120.6	38948.2	63398.5	35833.7	43121.7	46229	39071.9	28832.7	29608	38725.3	23957.5	29415.8	46605.2	High	High	High	High	High	High
[K].SKIEDIR.[A]	1xBiotin [K2]	1	3	P20591	P20591 [504-510]	P20591 1xBiotin [K505]	Interferon-induced GTP-binding protein Mx1 OS=Homo sapiens OX=9606 GN=MX1 PE=1 SV=4	1	1086.56	1.361	0.491	0.486	0.795115	0.982181	0.751129	91.5	123.3	124.6	60.6	65.1	87.9	75.2	103.6	61.7	101.3	67.6	102.4	237.2	49.8	212.3	36	43024.6	58100.4	49708.2	68456.2	40779.6	66943.2	44677.8	67676	156784	32893	140357	23799	Peak Found	Peak Found	Peak Found	Peak Found	Peak Found	Peak Found
[-].MSSGNAKIGHPAPNFK.[A]	1xBiotin [K7]; 1xMet-loss+Acetyl [N-Term]	1	5	Q06830	Q06830 [1-16]	Q06830 1xBiotin [K7]; 1xMet-loss+Acetyl [N-Term]	Peroxiredoxin-1 OS=Homo sapiens OX=9606 GN=PRDX1 PE=1 SV=1	1	1792.88	1.31	1.928	0.763	0.39939	0.363361	0.845367	104.5	54.2	136.9	104.4	28.9	109.9	134.3	56.9	60.8	43.6	143.9	210.6	96.6	109.8	112.6	92.1	3332.12	12676.4	15499.5	6569.88	7018.17	5032.14	16599.9	24300.2	11141.3	12663.5	12987.9	10624.4	Not Found	Peak Found	Peak Found	Peak Found	Peak Found	Not Found
[K].VTQQGLKMVVPGLDGAQIPR.[D]	1xBiotin [K7]; 1xOxidation [M8]	1	2	P49327	P49327 [1152-1171]	P49327 1xBiotin [K1158]	Fatty acid synthase OS=Homo sapiens OX=9606 GN=FASN PE=1 SV=3	1	2349.24	1.307	2.158	1.972	0.823223	0.374912	0.189553	65.8	78.6	86	169.6	82.3	31.1	63.8	60.4	76.2	153	102.4	47.2	83.4	120.8	164.5	214.8	5220.17	1969.66	4046.8	3830.87	4835.23	9702.09	6492.57	2995.84	5289.94	7660.25	10432.9	13624.5	Not Found	Not Found	Not Found	Not Found	Peak Found	Peak Found
[K].SKEYFSK.[Q]	1xBiotin [K2]	1	4	Q06830	Q06830 [191-197]	Q06830 1xBiotin [K192]	Peroxiredoxin-1 OS=Homo sapiens OX=9606 GN=PRDX1 PE=1 SV=1	1	1114.52	0.683	1.234	0.757	0.998962	0.897662	0.860948	152.7	64	104.3	79	53.4	156	180.6	64.3	65.4	78.6	78.5	106.6	157.9	80.7	79.9	98.2	10197	29775	34463.6	12272.1	12477.8	14999.4	14987	20335.7	30126.7	15403.7	15251	18737.1	Peak Found	High	High	Peak Found	Peak Found	Peak Found
[K].LLQKGIHPTIISESFQK.[A]	1xBiotin [K4]	2	3	P50991	P50991 [123-139]	P50991 1xBiotin [K126]	T-complex protein 1 subunit delta OS=Homo sapiens OX=9606 GN=CCT4 PE=1 SV=4	1	2165.18	1.016	2.388	2.262	0.932664	0.342316	0.185469	75.8	73	77	174.2	74.8	139.6	43.2	65.6	81.8	72	76	117.3	23	171.8	110.6	224.4	10690.5	19962.2	6181.82	9381.01	11691.7	10290.4	10862.7	16776.1	3290.19	24570.6	15812.5	32083.5	Peak Found	Peak Found	Peak Found	High	Peak Found	High
[K].LDKSQIHDIVLVGGSTR.[I]	1xBiotin [K3]	2	3	P11142	P11142 [326-342]	P11142 1xBiotin [K328]	Heat shock cognate 71 kDa protein OS=Homo sapiens OX=9606 GN=HSPA8 PE=1 SV=1	1	2064.09	1.847	1.664	1.235	0.221607	0.29866	0.941663	61.5	84.4	113.7	140.4	41.5	61.2	99.6	53.1	84	108.3	127.6	100.9	113.1	178.7	139.7	92.2	1873.05	2765.76	4501.03	2399.34	3792.53	4892.59	5766.22	4558.4	5108.25	8072.55	6310.64	4166.95	Not Found	Not Found	Not Found	Not Found	Not Found	Not Found
[K].ITITNDKGR.[L]	1xBiotin [K7]	6	3	P11142; P0DMV9	P11142 [501-509]; P0DMV9 [501-509]	P11142 1xBiotin [K507]; P0DMV9 1xBiotin [K507]	Heat shock cognate 71 kDa protein OS=Homo sapiens OX=9606 GN=HSPA8 PE=1 SV=1 Heat shock 70 kDa protein 1B OS=Homo sapiens OX=9606 GN=HSPA1B PE=1 SV=1	1	1243.65	1.33	0.811	0.567	0.97078	0.989351	0.535348	99.6	92.6	132.6	75.2	84.2	105.9	119.4	98.5	152.4	30	73.9	140.9	181.2	79.9	93.3	40.4	14270.5	17945	20217.6	16683.4	25822.8	5075.58	12517	23871.4	30686.9	13533.7	15812.1	6837.08	Peak Found	Peak Found	Peak Found	Peak Found	High	Not Found
[K].ETQKSIYYITGESK.[E]	1xBiotin [K4]	1	1	P08238	P08238 [478-491]	P08238 1xBiotin [K481]	Heat shock protein HSP 90-beta OS=Homo sapiens OX=9606 GN=HSP90AB1 PE=1 SV=4	1	1872.9	0.365	1.54	1.316	0.316033	0.644345	0.762358	185.3	57.9	67.7	89.1	53	177.9	300.6	83.2	55.5	38.4	90.7	65	40	132.4	85.5	77.8	3054.81	10252.5	17329	4795.13	3200.4	2210.93	5230.06	3745.9	2308.14	7630.57	4927.84	4482.22	Not Found	High	Peak Found	Not Found	Not Found	Not Found
[R].HEMLPEFYKTVSPALISR.[F]	1xBiotin [K9]; 1xOxidation [M3]	3	2	Q86VP6	Q86VP6 [365-382]	Q86VP6 1xBiotin [K373]	Cullin-associated NEDD8-dissociated protein 1 OS=Homo sapiens OX=9606 GN=CAND1 PE=1 SV=2	1	2360.18	1.415	1.299	1.035	0.273849	0.118508	0.741959	79.9	90.1	113	117	84.7	76.8	80.3	112	90.5	61.3	93.5	114.6	113.6	117.6	113.7	141.1	3638.39	3297.35	3449	4808.14	3887.52	2632.13	4013.53	4921.82	4879.24	5048.87	4883.57	6059.81	Not Found	Not Found	Not Found	Not Found	Not Found	Not Found
[K].VLGTVKWFNVR.[N]	1xBiotin [K6]	4	3	P16989; P67809	P16989 [91-101]; P67809 [59-69]	P16989 1xBiotin [K96]; P67809 1xBiotin [K64]	Y-box-binding protein 3 OS=Homo sapiens OX=9606 GN=YBX3 PE=1 SV=4 Y-box-binding protein 1 OS=Homo sapiens OX=9606 GN=YBX1 PE=1 SV=3	1	1544.84	1.811	0.42	1.259	0.748179	0.0397919	0.670859	38	206.4	68.9	86.7	72.1	36.8	38.5	145.1	208.9	256.4	42.8	75.6	69.7	106.8	59.3	87.8	4216.82	2151.29	2251.16	8482.64	12214.7	14991.8	2501.5	4421.38	4076.61	6245.94	3466.94	5133.23	Not Found	Not Found	Not Found	High	High	High
[K].EIPAKIIFEDDR.[C]	1xBiotin [K5]	1	2	P49773	P49773 [26-37]	P49773 1xBiotin [K30]	Adenosine 5'-monophosphoramidase HINT1 OS=Homo sapiens OX=9606 GN=HINT1 PE=1 SV=2	1	1671.84	1.118	0.83	0.867	0.974297	0.69432	0.834231	94	109.8	105.1	91.1	82.5	95.3	107.7	119.1	95.5	111.4	106.6	146.5	69.3	107	66.8	92.4	5111.91	5904.81	6675.31	7375.98	5917.3	6899.35	6601.8	9074.79	4291.94	6626.79	4138.85	5724.06	Not Found	Peak Found	Peak Found	Peak Found	Peak Found	Peak Found
[R].NIGKTLVTR.[T]	1xBiotin [K4]	1	3	P61247	P61247 [43-51]	P61247 1xBiotin [K46]	40S ribosomal protein S3a OS=Homo sapiens OX=9606 GN=RPS3A PE=1 SV=2	1	1227.69	0.648	1.342	0.504	0.885096	0.902904	0.832825	180.4	43.9	116.8	58.9	42.5	325.5	187.1	45.5	49.8	41.6	51.9	141.4	121.2	52.4	61.1	80	14255.3	109185	62753.4	15264.2	16718.8	13940.4	17417.5	47422.7	40642	17579.7	20486.9	26841.2	Peak Found	Peak Found	High	Peak Found	Peak Found	Peak Found
[K].VIATKVLGTVK.[W]	1xBiotin [K5]	4	10	P16989; P67809	P16989 [86-96]; P67809 [54-64]	P16989 1xBiotin [K90]; P67809 1xBiotin [K58]	Y-box-binding protein 3 OS=Homo sapiens OX=9606 GN=YBX3 PE=1 SV=4 Y-box-binding protein 1 OS=Homo sapiens OX=9606 GN=YBX1 PE=1 SV=3	1	1354.81	0.239	0.269	1.362	0.0281263	0.0153867	0.993906	144	174.6	34.4	46.9	254	135	64	141.5	189.8	163.7	60	32.3	30.9	44	49.2	35.5	22128.3	11759.7	5577.71	12327.3	16533.8	14261.4	5222.95	2812.24	2690.62	3831.19	4288.74	3093.25	High	High	Peak Found	High	High	High
[K].AAFQSQYKSHFVAASLSNQK.[A]	1xBiotin [K8]	2	1	Q86XP3	Q86XP3 [701-720]	Q86XP3 1xBiotin [K708]	ATP-dependent RNA helicase DDX42 OS=Homo sapiens OX=9606 GN=DDX42 PE=1 SV=1	1	2438.19	2.054	0.913	1.196	0.581818	0.996692	0.673982	48.8	131.3	100.2	119.8	97.6	45.7	16.1	127.8	122.9	112.2	93.8	129.8	38	112.2	197.7	106.3	72023.7	33703.2	11853.8	94276	90707.3	82747	69222.6	95736.1	28012.7	82781.6	145864	78455.5	Peak Found	Peak Found	Peak Found	Peak Found	Peak Found	Peak Found
[R].NKVISDFK.[K]	1xBiotin [K2]	2	1	Q86XP3	Q86XP3 [538-545]	Q86XP3 1xBiotin [K539]	ATP-dependent RNA helicase DDX42 OS=Homo sapiens OX=9606 GN=DDX42 PE=1 SV=1	1	1176.61	1.224	2.727	0.332	0.69438	0.473066	0.390625	144	21.4	176.2	58.4	18.4	236.1	148.1	32	19.7	22	125	181.2	218.6	60.1	102.3	36.5	2425.95	31066.7	19481.8	4204.33	2592.17	2899.2	16453.2	23844.3	28765.7	7905.95	13458.5	4801.3	Not Found	Peak Found	Peak Found	Not Found	Not Found	Not Found
[R].AGEKGVAYTLLTPK.[D]	1xBiotin [K4]	2	14	Q86XP3	Q86XP3 [592-605]	Q86XP3 1xBiotin [K595]	ATP-dependent RNA helicase DDX42 OS=Homo sapiens OX=9606 GN=DDX42 PE=1 SV=1	1	1673.89	0.971	1.96	0.46	0.782005	0.426893	0.3645	151.2	34.5	146.8	67.5	30.6	209.1	161.2	21.6	36.7	43.9	116.1	156.5	215.5	64.1	72	72.6	9929.81	67969	52404.8	7003.97	11940.6	14276.8	37719	50879.3	70031.9	20840.9	23408.2	23599.9	Peak Found	High	High	Peak Found	High	Peak Found
[R].ILLQSKNAGAVIGK.[G]	1xBiotin [K6]	3	5	P61978	P61978 [47-60]	P61978 1xBiotin [K52]	Heterogeneous nuclear ribonucleoprotein K OS=Homo sapiens OX=9606 GN=HNRNPK PE=1 SV=1	1	1637.94	1.129	1.48	0.743	0.692549	0.570831	0.977859	113.2	64.1	127.8	94.9	21.4	127.7	132.7	72.4	87.5	20.6	90.4	144.2	179.2	107.1	86.7	130.1	2354.31	14026.3	14570.8	7948.24	9610.76	2262.09	9931.93	15832.7	19680.8	11765.3	9519.03	14293.9	Not Found	High	Peak Found	Peak Found	Peak Found	Not Found
[K].YEELQSLAGKHGDDLRR.[T]	1xBiotin [K10]	2	3	P05787	P05787 [286-302]	P05787 1xBiotin [K295]	Keratin, type II cytoskeletal 8 OS=Homo sapiens OX=9606 GN=KRT8 PE=1 SV=7	2	2213.08	1.756	1.583	6.912	0.173253	0.843182	0.259139	17.7	135.9	31.1	215.2	9.9	21.8	15.3	117.1	89	122.7	250.6	26.8	25.1	147.3	189.1	185.3	2056.41	4555.85	3184.79	24413.7	18571.7	25600.6	52261.6	5591.25	5226.72	30724.7	39437.6	38648.7	Not Found	Not Found	Not Found	Peak Found	Peak Found	Peak Found
[KR].AKQDMAR.[LQ]	1xBiotin [K2]; 1xOxidation [M5]	4	9	P05787; P13647	P05787 [363-369]; P13647 [442-448]	P05787 1xBiotin [K364]; P13647 1xBiotin [K443]	Keratin, type II cytoskeletal 8 OS=Homo sapiens OX=9606 GN=KRT8 PE=1 SV=7 Keratin, type II cytoskeletal 5 OS=Homo sapiens OX=9606 GN=KRT5 PE=1 SV=3	1	1061.49	3.961	1.974	2.048	0.0196367	0.63623	0.83203	23.3	95.7	92.2	188.9	34.6	20.6	4.1	68.7	121.3	84.7	194.8	78.9	81.7	135.3	167.3	208.1	23474.1	14005.3	2777.51	46645	82419	57555.2	132374	53601.6	55481.8	91905.2	113632	141368	Peak Found	Peak Found	Not Found	Peak Found	High	High
[R].FLEQQNKMLETK.[W]	1xBiotin [K7]; 1xOxidation [M8]	2	6	P05787	P05787 [111-122]	P05787 1xBiotin [K117]	Keratin, type II cytoskeletal 8 OS=Homo sapiens OX=9606 GN=KRT8 PE=1 SV=7	1	1750.85	1.382	1.555	4.886	0.666343	0.969464	0.281146	29.7	128.9	41	200.4	15.3	25.1	30.6	109.2	170.9	94.2	227.6	34.7	13.1	138.6	171	169.7	2558.2	4212.06	5134.55	18296.4	28635.8	15780.8	38130.2	5821.21	2193.81	23218.1	28656.8	28441.9	Not Found	Not Found	Not Found	Peak Found	Peak Found	High
[R].DGKLVSESSDVLPK.[-]	1xBiotin [K3]	2	21	P05787	P05787 [470-483]	P05787 1xBiotin [K472]	Keratin, type II cytoskeletal 8 OS=Homo sapiens OX=9606 GN=KRT8 PE=1 SV=7	1	1699.86	2.797	1.482	1.872	0.00779308	0.4314	0.427106	31.8	112.4	89.1	166.7	57.1	30.3	26.8	117.8	107.1	87.8	153.9	84.3	84.8	159.3	132	158.7	19381.6	10286.6	9098.38	39985.7	36333.3	29781.2	52227.5	28614.2	28774.9	54056.5	44807.5	53857.5	High	Peak Found	Peak Found	High	High	High
[K].WSLLQQQKTAR.[S]	1xBiotin [K8]	2	19	P05787	P05787 [123-133]	P05787 1xBiotin [K130]	Keratin, type II cytoskeletal 8 OS=Homo sapiens OX=9606 GN=KRT8 PE=1 SV=7	1	1584.83	3.746	1.542	0.923	0.0362587	0.315778	0.999925	38.3	85.9	143.4	132.4	91.5	35	28.3	62	78.5	79.5	206.2	131	89.4	121	119.8	157.8	85232.7	32566.7	26388.2	57697.2	73054.7	73999.5	192021	121995	83269.2	112624	111557	146928	Peak Found	High	High	High	High	High
[K].KDVDEAYMNK.[V]	1xBiotin [K1]; 1xOxidation [M8]	2	17	P05787	P05787 [198-207]	P05787 1xBiotin [K198]	Keratin, type II cytoskeletal 8 OS=Homo sapiens OX=9606 GN=KRT8 PE=1 SV=7	1	1454.63	5.862	1.622	1.063	0.0915638	0.818185	0.990726	23.6	90.8	138.4	147.2	105.7	19.9	8.9	74.4	117.1	76.6	147.5	100.2	116.8	116	192.7	124.2	27252.9	5136.48	2290.22	19181	30176.7	19742.4	38019	25815.4	30109.8	29892.5	49664.3	32013.6	Peak Found	Peak Found	Not Found	High	High	High
[K].YEELQSLAGKHGDDLR.[R]	1xBiotin [K10]	2	11	P05787	P05787 [286-301]	P05787 1xBiotin [K295]	Keratin, type II cytoskeletal 8 OS=Homo sapiens OX=9606 GN=KRT8 PE=1 SV=7	1	2056.98	3.331	1.449	2.048	0.12323	0.801692	0.724086	25.2	118.7	84	172	79.7	23.2	6.1	75.7	109.1	121.5	132.5	76.8	77.2	188.8	151.3	158.1	48608	14138.4	3697.54	46142.1	66541.8	74082.8	80770.7	46803.9	47092.7	115146	92259.9	96428.9	Peak Found	High	Not Found	High	High	High
[R].GELAIKDANAK.[L]	1xBiotin [K6]	2	1	P05787	P05787 [342-352]	P05787 1xBiotin [K347]	Keratin, type II cytoskeletal 8 OS=Homo sapiens OX=9606 GN=KRT8 PE=1 SV=7	1	1355.7	1.146	2.057	3.409	0.629407	0.573735	0.299663	50.3	95.5	57.6	196.5	49.5	28.9	44.8	77.7	85	112.1	224.1	29.5	51.3	174.9	144.5	177.5	3687.65	2155.74	3335.21	5790.18	6331.96	8352.47	16693.5	2196.15	3821.23	13025.2	10760.1	13222.6	Not Found	Not Found	Not Found	Peak Found	Peak Found	Peak Found
[R].LQAEIEGLKGQR.[A]	1xBiotin [K9]	2	23	P05787	P05787 [317-328]	P05787 1xBiotin [K325]	Keratin, type II cytoskeletal 8 OS=Homo sapiens OX=9606 GN=KRT8 PE=1 SV=7	1	1567.83	2.982	1.438	1.097	0.0983192	0.673031	0.999947	42	95.5	125.2	137.4	107.2	25	37.8	52.3	86	122.2	174.9	112.8	105.6	123.8	131.9	120.5	131266	30601.8	46335.7	64072.3	105404	149754	214249	138156	129381	151623	161540	147664	High	High	High	High	High	High
[K].SYKVSTSGPR.[A]	1xBiotin [K3]	2	17	P05787	P05787 [9-18]	P05787 1xBiotin [K11]	Keratin, type II cytoskeletal 8 OS=Homo sapiens OX=9606 GN=KRT8 PE=1 SV=7	1	1307.64	2.841	1.731	0.978	0.0336975	0.158589	0.936816	48.6	78.1	138.2	135.1	87.7	36.7	46.2	73	90.3	74.2	152.4	88	131.3	171.9	119.9	128.4	185636	77669.9	97845.6	154504	191236	157030	322534	186207	277946	363902	253785	271753	High	High	High	High	High	High
[K].KDVDEAYMNK.[V]	1xBiotin [K1]	2	4	P05787	P05787 [198-207]	P05787 1xBiotin [K198]	Keratin, type II cytoskeletal 8 OS=Homo sapiens OX=9606 GN=KRT8 PE=1 SV=7	1	1438.63	1.908	2.688	1.635	0.71987	0.465899	0.968575	55.6	64.6	106.2	173.6	81.8	56.9	54.7	66	88	42.7	108.5	201.3	50.4	220.2	177.4	52.1	4906.17	3410.92	3283.88	3958.2	5277.51	2563.51	6509.18	12077.4	3024.04	13206.3	10640.4	3127.78	Not Found	Not Found	Not Found	Not Found	Not Found	Not Found
[K].MLETKWSLLQQQK.[T]	1xBiotin [K5]	2	4	P05787	P05787 [118-130]	P05787 1xBiotin [K122]	Keratin, type II cytoskeletal 8 OS=Homo sapiens OX=9606 GN=KRT8 PE=1 SV=7	1	1858.96	2.226	1.322	2.909	0.806582	0.967413	0.844208	27.4	134.2	61	177.4	136.1	16.3	22	107.7	138	50.3	244	48.9	28.4	194.1	71.8	142.3	20701.2	2485.87	3344.31	16379.9	21001.6	7658.59	37129.5	7444.99	4318.43	29532.8	10920.1	21654.8	Peak Found	Not Found	Not Found	Peak Found	Peak Found	Peak Found
[R].TKTEISEMNR.[N]	1xBiotin [K2]	2	8	P05787	P05787 [303-312]	P05787 1xBiotin [K304]	Keratin, type II cytoskeletal 8 OS=Homo sapiens OX=9606 GN=KRT8 PE=1 SV=7	1	1434.67	1.208	1.269	0.859	0.91771	0.797183	0.999258	98.5	80.5	118.9	102.1	145.7	54.3	86.5	70.8	109.2	59.3	125.1	104.5	98.2	190.3	89.8	66.4	63290.4	23558.7	37573.3	30724.8	47404.6	25758.6	54304.2	45379	42627.3	82651.7	38974.5	28841.5	Peak Found	Peak Found	High	High	High	Peak Found
[K].MLETKWSLLQQQK.[T]	1xBiotin [K5]; 1xOxidation [M1]	2	23	P05787	P05787 [118-130]	P05787 1xBiotin [K122]	Keratin, type II cytoskeletal 8 OS=Homo sapiens OX=9606 GN=KRT8 PE=1 SV=7	1	1874.95	3.858	1.636	6.088	0.862617	0.968473	0.688672	9.4	134.5	36.1	220	251.1	6.5	4.2	96.2	78.7	93	193.4	25	16.9	152.2	114.7	168.2	156796	4046	2620.36	60058.3	49157	58070.4	120751	15607.7	10584.1	95021.9	71601.6	105007	High	Not Found	Not Found	High	High	High
[R].AKVEFNIR.[K]	1xBiotin [K2]	4	11	Q8NC51	Q8NC51 [302-309]	Q8NC51 1xBiotin [K303]	Plasminogen activator inhibitor 1 RNA-binding protein OS=Homo sapiens OX=9606 GN=SERBP1 PE=1 SV=2	1	1202.64	0.578	0.65	0.556	0.0424667	0.697189	0.397239	167.1	82.6	96.6	53.7	143.3	218.9	174.8	51.9	88.9	86.4	52.6	109.8	101	54.4	61.8	56.2	91630.9	140016	111771	33162.9	56871.5	55257.8	33641.8	70235.1	64583	34820.3	39544.3	35918.6	High	High	High	Peak Found	High	High
[K].SAAQAAAQTNSNAAGKQLR.[K]	1xBiotin [K16]	4	8	Q8NC51	Q8NC51 [53-71]	Q8NC51 1xBiotin [K68]	Plasminogen activator inhibitor 1 RNA-binding protein OS=Homo sapiens OX=9606 GN=SERBP1 PE=1 SV=2	1	2084.03	0.375	0.319	0.286	0.776166	0.740993	0.431785	219.9	74	82.5	23.6	38.3	225.8	383.2	95.4	76	21.7	38	84.7	152.8	24.3	36.7	23.1	4016.36	23686	40191.8	10011.2	7968.98	2280.34	3989.3	8886.88	16030.7	2545.82	3847.55	2418.51	Not Found	High	High	High	High	Not Found
[R].RPDQQLQGEGKIIDR.[R]	1xBiotin [K11]	4	18	Q8NC51	Q8NC51 [112-126]	Q8NC51 1xBiotin [K122]	Plasminogen activator inhibitor 1 RNA-binding protein OS=Homo sapiens OX=9606 GN=SERBP1 PE=1 SV=2	1	1979.01	0.316	0.548	0.962	0.000157862	0.00478828	0.890571	184.1	101.9	58.1	55.9	216	187.6	149.1	114.9	95	103.9	47.1	68.8	59.2	59.4	57	42.1	222903	193636	153874	118563	98031.9	107191	48559.9	71023.3	61102.8	61326.4	58792.2	43479.6	High	High	High	High	High	High
[K].EAGGGGVGGPGAKSAAQAAAQTNSNAAGK.[Q]	1xBiotin [K13]	4	3	Q8NC51	Q8NC51 [40-68]	Q8NC51 1xBiotin [K52]	Plasminogen activator inhibitor 1 RNA-binding protein OS=Homo sapiens OX=9606 GN=SERBP1 PE=1 SV=2	1	2681.27	0.157	0.375	0.993	0.0831534	0.653815	0.999787	231.6	96	36.3	36	65.2	283.2	344.3	120.8	27	117.4	44.4	44.7	32.7	51.3	44	25.1	4827.55	20954.9	25476.7	8941.09	1994.59	8688.11	3282.75	3306.37	2418.08	3800.05	3258.37	1857.65	Not Found	Peak Found	High	Peak Found	Not Found	Peak Found
[K].KGVNLPGAAVDLPAVSEK.[D]	1xBiotin [K1]	3	8	P14618	P14618 [207-224]	P14618 1xBiotin [K207]	Pyruvate kinase PKM OS=Homo sapiens OX=9606 GN=PKM PE=1 SV=4	1	1991.06	5.286	3.83	1.039	0.101693	0.042635	0.562257	30.3	43.4	160.1	166.3	31.6	25	53.3	45.3	53.2	43	190.8	166.9	36.9	214.7	166.1	173.3	3123.03	2472.12	5273.83	4476.67	5259.37	4253.14	18876.5	16508.1	3649.56	21243.6	16429.1	17146.6	Not Found	Not Found	Not Found	Peak Found	Peak Found	Peak Found
[R].VNFAMNVGKAR.[G]	1xBiotin [K9]; 1xOxidation [M5]	3	2	P14618	P14618 [490-500]	P14618 1xBiotin [K498]	Pyruvate kinase PKM OS=Homo sapiens OX=9606 GN=PKM PE=1 SV=4	1	1448.71	2.167	1.273	0.838	0.195465	0.733294	0.994219	62.4	89	135.3	113.3	26.6	68.8	63	27.5	89.8	164.8	136.4	96.8	172.5	127.8	111.8	114.3	1903.86	4932.62	4512.13	1968.06	6431.96	11812.7	9777.21	6933.23	12358.2	9160.72	8009.62	8190.77	Not Found	Not Found	Not Found	Not Found	Peak Found	Peak Found
[R].KASDVHEVR.[K]	1xBiotin [K1]	3	3	P14618	P14618 [247-255]	P14618 1xBiotin [K247]	Pyruvate kinase PKM OS=Homo sapiens OX=9606 GN=PKM PE=1 SV=4	1	1266.63	2.339	2.42	0.945	0.0228653	0.117732	0.998272	61.9	56.5	144.8	136.8	62.9	48.2	58	50.1	53	133.8	138	135.8	130.7	128.3	136.5	124.7	11112.7	8505.22	10247.6	8847.61	9361.85	23630.2	24375.2	23971.9	23072.3	22652	24094.8	22012.5	Peak Found	Peak Found	Peak Found	Peak Found	Peak Found	Peak Found
[R].TGLIKGSGTAEVELK.[K]	1xBiotin [K5]	3	5	P14618	P14618 [121-135]	P14618 1xBiotin [K125]	Pyruvate kinase PKM OS=Homo sapiens OX=9606 GN=PKM PE=1 SV=4	1	1728.92	1.89	2.658	0.793	0.129196	0.206627	0.82124	80.8	45.5	152.7	121	70.6	28.1	111.1	39.8	36.1	84.7	130.2	133.5	221	93.2	146	105.8	4718.75	1875.93	7424.8	2661.21	2409.74	5659.87	8699.53	8920.69	14769.6	6228.13	9755.7	7073.49	Not Found	Not Found	High	Not Found	Not Found	Peak Found
[K].LKMAPVPLDDSNRPASLTK.[D]	1xBiotin [K2]; 1xOxidation [M3]	4	1	Q9NYF8	Q9NYF8 [549-567]	Q9NYF8 1xBiotin [K550]	Bcl-2-associated transcription factor 1 OS=Homo sapiens OX=9606 GN=BCLAF1 PE=1 SV=2	1	2295.18	0.958	0.269	0.745	0.970965	0.0326179	0.941558	75.1	199.4	71.9	53.6	72.5	88.3	47.4	192.5	202.6	145.8	123.1	51.7	69.4	50.2	51.7	104.8	3960.73	4823.62	2590.55	10520.6	11074.9	7968.41	6728.06	2824.32	3792.55	2743.1	2826.67	5727.53	Not Found	Peak Found	Not Found	High	Peak Found	Peak Found
[R].SPAKTIAPQNAPR.[D]	1xBiotin [K4]	4	6	Q9NYF8	Q9NYF8 [300-312]	Q9NYF8 1xBiotin [K303]	Bcl-2-associated transcription factor 1 OS=Homo sapiens OX=9606 GN=BCLAF1 PE=1 SV=2	1	1576.83	0.612	1.649	1.476	0.769746	0.892093	0.819241	130.5	71.6	79.9	118	68.1	115.2	168.9	61.8	63.2	144.6	139.5	48.1	70.6	121.5	94.3	104.2	12747.5	21577.1	31621.2	11573.9	11829.1	27081.1	26127.1	9005.57	13212.6	22744	17665	19508	Peak Found	High	High	Peak Found	High	Peak Found
[K].KLEDGPKFLK.[S]	1xBiotin [K7]	2	3	P68104	P68104 [386-395]	P68104 1xBiotin [K392]	Elongation factor 1-alpha 1 OS=Homo sapiens OX=9606 GN=EEF1A1 PE=1 SV=1	2	1400.76	5.651	1.888	0.476	0.000135817	0.0813405	0.0292238	37.1	53	209.9	100	23.4	36.6	36.6	30.4	78.3	52.2	207	251.5	196.4	90	98.6	98.9	4649.01	7272.79	7272.46	6025.57	15535.3	10367.5	41096.8	49915	38985.5	17864.6	19571.4	19629.2	Not Found	Peak Found	Peak Found	Peak Found	Peak Found	Peak Found
[K].AAGAGKVTK.[S]	1xBiotin [K6]	2	5	P68104	P68104 [445-453]	P68104 1xBiotin [K450]	Elongation factor 1-alpha 1 OS=Homo sapiens OX=9606 GN=EEF1A1 PE=1 SV=1	1	1028.56	2.075	1.269	0.703	0.0968974	0.459816	0.865987	70.4	80.9	146.1	102.7	36.8	79.7	72.4	36.2	106.3	83.1	101.1	196.1	150.1	104	128.8	105.5	16621.1	36013	32697.7	16343	48030	37569.6	45668.6	88598.2	67836.9	47018.7	58216.9	47679.9	Peak Found	Peak Found	Peak Found	Peak Found	Peak Found	High
[K].KLEDGPK.[F]	1xBiotin [K1]	2	2	P68104	P68104 [386-392]	P68104 1xBiotin [K386]	Elongation factor 1-alpha 1 OS=Homo sapiens OX=9606 GN=EEF1A1 PE=1 SV=1	1	1012.51	2.372	2.161	1.249	0.0139636	0.0108387	0.891834	51.9	71.2	123.2	153.8	52.2	67.9	52.3	46.7	71.6	74.6	176.7	93.2	124	167.1	119	154.8	14112.4	18364.6	14141.3	12624.8	19383.3	20184.8	47804.2	25209.5	33547.3	45196.5	32189.5	41887.9	Peak Found	Peak Found	Peak Found	Peak Found	Peak Found	Peak Found
[K].TEWLDGKHVVFGK.[V]	1xBiotin [K7]	2	2	P62937	P62937 [119-131]	P62937 1xBiotin [K125]	Peptidyl-prolyl cis-trans isomerase A OS=Homo sapiens OX=9606 GN=PPIA PE=1 SV=2	1	1741.87	2.311	2.954	1.56	0.497923	0.486866	0.632828	49.2	60	113.6	177.2	52.3	71.4	13.7	63.8	63.7	94.1	182.9	120.9	27.2	193.8	188.5	127.6	8712.62	11901.7	2278.26	10630.8	10618.4	15680.4	30472.3	20136.8	4522.76	32275.2	31407.2	21256	Peak Found	Peak Found	Not Found	Peak Found	High	Peak Found
[R].ALSTGEKGFGYK.[G]	1xBiotin [K7]	1	14	P62937	P62937 [38-49]	P62937 1xBiotin [K44]	Peptidyl-prolyl cis-trans isomerase A OS=Homo sapiens OX=9606 GN=PPIA PE=1 SV=2	1	1483.72	1.336	1.39	0.552	0.226732	0.87685	0.0955689	110.9	58.9	148.3	81.9	55.6	130.2	111.3	59.1	58	94.1	148.7	166	134	86.3	74.7	82.1	36346	85151.8	72775.7	38637.7	37938	61529.3	97264.3	108561	87642.4	56471.9	48861.9	53706.2	High	High	High	High	High	High
[R].HNGTGGKSIYGEK.[F]	1xBiotin [K7]	2	16	P62937	P62937 [70-82]	P62937 1xBiotin [K76]	Peptidyl-prolyl cis-trans isomerase A OS=Homo sapiens OX=9606 GN=PPIA PE=1 SV=2	1	1573.74	0.992	1.515	0.568	0.99839	0.629889	0.598766	136.7	50.8	135.5	77	69.2	133.6	172.8	57.7	49	49.7	60.5	132.5	235.3	93.7	70.9	75.2	59103.3	114155	147643	49314.8	41849.4	42428	51712.3	113203	201076	80084	60591.1	64279.6	High	High	High	High	High	High
[K].HVVFGKVK.[E]	1xBiotin [K6]	2	13	P62937	P62937 [126-133]	P62937 1xBiotin [K131]	Peptidyl-prolyl cis-trans isomerase A OS=Homo sapiens OX=9606 GN=PPIA PE=1 SV=2	1	1139.64	1.119	1.122	0.582	0.906239	0.998233	0.0179672	119.4	69.3	133.5	77.8	91.1	155.1	121.2	67.7	70.4	76.8	111.7	157.6	135.6	81.2	52.5	79	48409.2	82397.6	64393.8	35951.5	37388.6	40796.3	59337.7	83721.9	72040.5	43150.3	27897	41949.7	Peak Found	High	High	High	Peak Found	High
[K].LFKPGQEAVKYQGPR.[D]	1xBiotin [K10]	2	4	Q8NBS9	Q8NBS9 [141-155]	Q8NBS9 1xBiotin [K150]	Thioredoxin domain-containing protein 5 OS=Homo sapiens OX=9606 GN=TXNDC5 PE=1 SV=2	1	1944.02	0.187	0.207	1.133	0.000777483	0.00285734	0.632152	165	169.2	30.9	35	139	185.2	167.6	108.1	171.9	239.2	31.3	37.4	13.5	38.7	35.5	32.5	22582.4	30099.5	27238.8	17565.9	27930.6	38861	5093.33	6069.68	2197.56	6290.39	5770.24	5288.4	Peak Found	Peak Found	High	High	High	High
[R].SGGYSSGKQGR.[S]	1xBiotin [K8]	5	18	Q15084	Q15084 [143-153]	Q15084 1xBiotin [K150]	Protein disulfide-isomerase A6 OS=Homo sapiens OX=9606 GN=PDIA6 PE=1 SV=1	1	1309.6	0.905	0.769	0.829	0.976568	0.99621	0.77766	110.2	107.4	99.7	82.6	60.6	112	135.4	54.5	109.4	109.1	65	210.6	101.3	85	83.9	73.2	49529.1	91503.7	110635	44530.8	89361.2	89188.5	53103.5	172067	82767.9	69472.1	68590.8	59794	High	High	High	High	High	High
[K].AATALKDVVK.[V]	1xBiotin [K6]	5	3	Q15084	Q15084 [68-77]	Q15084 1xBiotin [K73]	Protein disulfide-isomerase A6 OS=Homo sapiens OX=9606 GN=PDIA6 PE=1 SV=1	1	1241.69	0.828	0.832	0.28	0.999719	0.997808	0.154906	171	47.7	141.6	39.7	96.2	147.2	181	72.9	26	41.1	107.4	121.9	222.3	34.2	23.1	126.8	10219.4	15633	19220.3	7742.59	2760.73	4359.98	11400.2	12945	23600	3627.62	2452.73	13461.8	Peak Found	High	High	Peak Found	Not Found	Not Found
[K].IFQKGESPVDYDGGR.[T]	1xBiotin [K4]	5	6	Q15084	Q15084 [242-256]	Q15084 1xBiotin [K245]	Protein disulfide-isomerase A6 OS=Homo sapiens OX=9606 GN=PDIA6 PE=1 SV=1	1	1893.88	0.687	0.613	0.606	0.720587	0.754047	0.721896	143.7	97.6	98.8	59.9	65.5	129.1	295.7	39.3	87.7	161.7	59.5	88.7	114.2	53.8	58.5	46.4	14184	27968.8	64059.5	8509.67	18996.5	35030.7	12898.6	19220	24739.3	11648.2	12682.4	10051.8	Peak Found	High	High	High	Peak Found	High
[K].NKITITNDQNR.[L]	1xBiotin [K2]	1	2	P11021	P11021 [522-532]	P11021 1xBiotin [K523]	Endoplasmic reticulum chaperone BiP OS=Homo sapiens OX=9606 GN=HSPA5 PE=1 SV=2	1	1542.77	2.221	1.618	1.845	0.752372	0.558205	0.274907	40.6	102.9	90.2	166.4	34.3	54.2	40.4	45.9	155.4	102.3	144.2	89.7	23.8	160.7	165.5	183.6	3240.05	5117.97	3810.43	4331.84	14661	9653.6	13604.7	8463.35	2244.02	15166.9	15615.1	17323.9	Not Found	Not Found	Not Found	Peak Found	Peak Found	Peak Found
[K].KTFEINPR.[H]	1xBiotin [K1]	2	1	P14625	P14625 [683-690]	P14625 1xBiotin [K683]	Endoplasmin OS=Homo sapiens OX=9606 GN=HSP90B1 PE=1 SV=1	1	1230.63	1.152	1.56	1.517	0.753479	0.117158	0.467539	79.7	89.3	91.8	139.2	79.7	69.8	97.6	54.1	107.8	89.2	85.7	91.8	123	152.8	139.2	109.5	4053.88	3551.11	4966.06	2752.56	5484.16	4539.79	4358.3	4669.49	6256.4	7773.76	7082.4	5571.31	Not Found	Not Found	Not Found	Peak Found	Peak Found	Peak Found
[K].AQAYQTGKDISTNYYASQK.[K]	1xBiotin [K8]	1	10	P14625	P14625 [664-682]	P14625 1xBiotin [K671]	Endoplasmin OS=Homo sapiens OX=9606 GN=HSP90B1 PE=1 SV=1	1	2363.1	0.38	0.267	0.934	0.00853612	0.00132425	0.978033	130.6	173.5	49.6	46.3	121.1	176	100.5	160.9	264.9	114.8	51.5	46	38.9	32.6	49.9	42.9	81508.9	118452	67648.2	108324	178267	77262.8	34656.3	30934.5	26153.6	21949.5	33592.2	28905	Peak Found	High	High	High	High	High
[R].VLVTGAGKGIGR.[G]	1xBiotin [K8]	1	3	Q7Z4W1	Q7Z4W1 [10-21]	Q7Z4W1 1xBiotin [K17]	L-xylulose reductase OS=Homo sapiens OX=9606 GN=DCXR PE=1 SV=2	1	1353.77	0.068	1.23	1.386	0.0315273	0.976199	0.959856	322.7	24.8	22	30.5	42.4	481.6	395.5	32.6	24.3	30.4	25.2	27	30.9	29.6	43.1	37.4	4850.01	55132.4	45274.9	3736.82	2783.07	3478.9	2880.65	3085.73	3540.16	3390.88	4928.95	4277.31	Not Found	High	High	Not Found	Not Found	Not Found
[K].TAASAPANVSKGTTPLAPPPKPVR.[R]	1xBiotin [K11]	4	4	Q96D71	Q96D71 [681-704]	Q96D71 1xBiotin [K691]	RalBP1-associated Eps domain-containing protein 1 OS=Homo sapiens OX=9606 GN=REPS1 PE=1 SV=3	1	2554.38	0.103	0.226	1.365	0.000372368	0.0038439	0.969419	214.2	133.6	22.1	30.2	153.5	212	284.7	132.2	96.6	156.1	21.9	16.4	39.6	29.8	17.8	39.5	18051.7	24920.8	33474.4	15544.5	11357.4	18350.7	2569.61	1926.22	4653.5	3508.51	2089.57	4642.61	Peak Found	High	High	High	Peak Found	High
[R].VDVAVNCAGIAVASKTYNLK.[K]	1xBiotin [K]; 1xCarbamidomethyl [C7]	2	6	Q99714	Q99714 [85-104]	Q99714 1xBiotin [K]	3-hydroxyacyl-CoA dehydrogenase type-2 OS=Homo sapiens OX=9606 GN=HSD17B10 PE=1 SV=3	1	2319.18	0.778	1.943	5.839	1	0.812685	0.183654	46.2	108	35.9	209.9	91.6	40.5	40.5	94.1	122.1	94.7	169.3	31.5	27.9	107.2	196.3	184	11844.9	5236.74	5235.61	12172.3	15792.8	12246.9	21894.9	4075.44	3606.43	13864.4	25386.1	23796.5	Peak Found	Not Found	Not Found	High	High	High
[K].GGKIGLFGGAGVGK.[T]	1xBiotin [K3]	1	2	P06576	P06576 [199-212]	P06576 1xBiotin [K201]	ATP synthase subunit beta, mitochondrial OS=Homo sapiens OX=9606 GN=ATP5F1B PE=1 SV=3	1	1443.78	1.549	1.226	0.84	0.411662	0.815449	0.861945	81.5	86.4	126.2	106	119.9	67	71.1	67	75.4	111.4	176.7	92.7	110	87.8	92.4	128.6	5246.9	2929.85	3108.6	2931.7	3296.98	4874.01	7727.88	4054.41	4813.81	3839.31	4043.44	5625.13	Not Found	Not Found	Not Found	Not Found	Peak Found	Not Found
[R].GKLLATQTAAELSK.[N]	1xBiotin [K2]	1	2	P56181-2	P56181-2 [65-78]	P56181-2 1xBiotin [K66]	Isoform 2 of NADH dehydrogenase [ubiquinone] flavoprotein 3, mitochondrial OS=Homo sapiens OX=9606 GN=NDUFV3	1	1656.9	0.765	1.041	1.251	0.346224	0.899205	0.945031	109.8	101	84	105.1	97.9	250.2	93.6	90	96.6	50.9	96.3	69.2	74.9	108.1	78.6	93.7	4340.89	11098	4152.71	3990.33	4284.36	2258.16	4273.05	3068.48	3321.17	4793.6	3486.16	4155.38	Not Found	High	High	Not Found	Not Found	Not Found
[K].KGLDPYNVLAPK.[G]	1xBiotin [K1]	1	3	P10606	P10606 [57-68]	P10606 1xBiotin [K57]	Cytochrome c oxidase subunit 5B, mitochondrial OS=Homo sapiens OX=9606 GN=COX5B PE=1 SV=2	1	1540.82	0.23	0.971	0.973	0.183215	0.990415	0.999917	237.5	54.8	54.6	53.2	48.9	386.7	246.7	56.9	70.9	55.7	56.7	70.2	39.8	79.1	33.2	55.2	2725.56	21564.4	13754.7	3172.38	3954.94	3104.4	3163.11	3912.41	2219.12	4408.87	1851.57	3078.86	Not Found	High	High	Not Found	Not Found	Not Found
[K].ESQKPFEVKGPLPVHTK.[S]	1xBiotin [K9]	1	1	P56181-2	P56181-2 [280-296]	P56181-2 1xBiotin [K288]	Isoform 2 of NADH dehydrogenase [ubiquinone] flavoprotein 3, mitochondrial OS=Homo sapiens OX=9606 GN=NDUFV3	1	2147.13	0.227	0.295	0.601	0.000480266	0.0134647	0.760949	219.2	101.2	49.7	29.9	191.2	370.9	163.9	88.3	75.7	95.2	43.3	43.6	31.6	46.6	23.6	26	20484.5	39738.3	17564.9	9458.44	8112.82	10201.9	4643.61	4670.38	3388.45	4991.58	2529.21	2789.41	Peak Found	High	Peak Found	Peak Found	Peak Found	Peak Found
[R].IPTPVIHTKH.[-]	1xBiotin [K9]	2	4	P12532	P12532 [408-417]	P12532 1xBiotin [K416]	Creatine kinase U-type, mitochondrial OS=Homo sapiens OX=9606 GN=CKMT1A PE=1 SV=1	1	1368.75	0.274	0.553	0.423	0.372615	0.841305	0.604053	249.9	52.4	68.6	29	58.7	296.6	295	49.7	63.3	61.9	33.1	142.2	81	53.7	34.2	30.5	14202	71728.8	71336	12011.9	15316.1	14962.6	8011.95	34379.9	19581	12988.3	8281.3	7368.77	Peak Found	High	High	Peak Found	Peak Found	Peak Found
[R].TMKHTTDLDASK.[I]	1xBiotin [K3]; 1xOxidation [M2]	2	1	P12532	P12532 [137-148]	P12532 1xBiotin [K139]	Creatine kinase U-type, mitochondrial OS=Homo sapiens OX=9606 GN=CKMT1A PE=1 SV=1	1	1589.73	0.109	0.573	0.785	0.293075	0.819409	0.961193	297.8	44.4	32.4	25.4	25.1	379.1	402.3	32.4	56.5	87.6	43.2	40.1	41.2	20.5	39.6	32.4	2510.43	37889.7	40212.6	3241.59	5646.19	8757.88	4318.63	4006.13	4120.16	2053.5	3953.76	3234.56	Not Found	Peak Found	High	Not Found	Peak Found	Peak Found
[K].GQPLCVLSAMKMETVVTSPMEGTVR.[K]	1xBiotin [K11]; 1xCarbamidomethyl [C5]; 1xOxidation [M]	1	22	P11498	P11498 [1134-1158]	P11498 1xBiotin [K1144]	Pyruvate carboxylase, mitochondrial OS=Homo sapiens OX=9606 GN=PC PE=1 SV=2	1	2963.42	1.741	1.442	21.928	0.628825	0.998904	0.218122	5.9	157.1	10.3	226.6	22.9	4.9	3.6	127	175.8	129.2	222	6.2	8.5	198.6	115	186.4	13422.6	2859.53	2094.84	74378	103013	75710.2	130066	3619.97	4978.86	116334	67382.6	109178	Peak Found	Not Found	Not Found	High	High	High
[K].AGDSLMVMIAMKMEHTIK.[S]	1xBiotin [K]; 1xOxidation [M]	1	8	Q96RQ3	Q96RQ3 [670-687]	Q96RQ3 1xBiotin [K]	Methylcrotonoyl-CoA carboxylase subunit alpha, mitochondrial OS=Homo sapiens OX=9606 GN=MCCC1 PE=1 SV=3	1	2248.07	1.88	0.111	0.598	0.166334	0.0107086	0.22063	28.2	287	53.1	31.7	27.4	21.9	32	313.1	278.2	117.3	224.5	42.4	51.5	20.4	40.6	30.8	2496.8	1995.13	2918.67	28563	25379.6	10698.9	20478.5	3870.85	4694.7	1865.08	3706.57	2807.29	Not Found	Not Found	Not Found	High	High	High
[R].LKVGLQVVAVK.[A]	1xBiotin [K2]	1	1	P10809	P10809 [291-301]	P10809 1xBiotin [K292]	60 kDa heat shock protein, mitochondrial OS=Homo sapiens OX=9606 GN=HSPD1 PE=1 SV=2	1	1379.84	2.165	1.83	1.507	0.0961056	0.703203	0.968117	48.7	86.9	105.5	159	87	47.9	15.9	80.9	107.1	85.4	147.2	103.8	101.8	100.2	166.3	156.4	10962	6039.27	2006.28	10192.3	13496.5	10766.4	18550.5	13073.3	12832.6	12630.3	20950.3	19706.6	Peak Found	Peak Found	Not Found	Peak Found	High	Peak Found
[K].GKGGEIQPVSVK.[V]	1xBiotin [K2]	1	10	P61604	P61604 [55-66]	P61604 1xBiotin [K56]	10 kDa heat shock protein, mitochondrial OS=Homo sapiens OX=9606 GN=HSPE1 PE=1 SV=2	1	1424.76	1.745	1.253	0.801	0.0954883	0.791543	0.759483	76.1	84.9	132.8	106.3	89.5	72.4	59.1	58.1	80.7	136.8	117.8	143	126.3	122.8	101.1	92.3	22296	18040.2	14733.9	14486.4	20116	34095	29351.3	35627.5	31473.7	30600.8	25199.5	23002.1	High	High	Peak Found	High	High	Peak Found
[R].LAKLSDGVAVLK.[V]	1xBiotin [K3]	1	2	P10809	P10809 [394-405]	P10809 1xBiotin [K396]	60 kDa heat shock protein, mitochondrial OS=Homo sapiens OX=9606 GN=HSPD1 PE=1 SV=2	1	1439.83	1.709	2.333	1.227	0.149053	0.00390213	0.470313	70.1	63	119.8	147	54.9	92.2	69.7	62.6	72.6	38.2	127.3	119.1	97.5	132.1	187.7	146.1	3100.28	5213.93	3937.56	3539.88	4105.37	2161.07	7194	6730.07	5508.44	7465.9	10609.1	8259.02	Not Found	Not Found	Not Found	Not Found	Not Found	Not Found
[K].GQPLCVLSAMKMETVVTSPMEGTVR.[K]	1xBiotin [K11]; 1xCarbamidomethyl [C5]	1	3	P11498	P11498 [1134-1158]	P11498 1xBiotin [K1144]	Pyruvate carboxylase, mitochondrial OS=Homo sapiens OX=9606 GN=PC PE=1 SV=2	1	2947.42	1.015	0.662	2.135	0.917463	0.986122	0.282338	53.6	175.7	54.5	116.2	29.5	48.1	58.1	166.1	157.6	62.7	103.8	37.9	48.9	301.4	81.6	104.3	2115.55	3457.12	4173.92	11929.9	11320.5	4506.65	7456.32	2719.06	3509.65	21645.3	5859.53	7491.55	Not Found	Not Found	Not Found	High	Peak Found	Not Found
[K].VTKDGVTVAK.[S]	1xBiotin [K3]	2	1	P10809	P10809 [73-82]	P10809 1xBiotin [K75]	60 kDa heat shock protein, mitochondrial OS=Homo sapiens OX=9606 GN=HSPD1 PE=1 SV=2	1	1243.67	1.339	5.896	1.583	0.9766	0.181012	0.650039	83	29.8	111.2	176	112.3	28.2	79.1	28.5	18.2	136	138.3	35.8	106	228.7	167.8	121.1	12205.2	3069.5	8598.53	3091.84	1974.37	14775.9	15032.8	3889.29	11515.9	24851.4	18228.5	13164.4	Peak Found	Not Found	Peak Found	Not Found	Not Found	Peak Found
[R].TVIIEQSWGSPKVTK.[D]	1xBiotin [K15]	2	3	P10809	P10809 [61-75]	P10809 1xBiotin [K75]	60 kDa heat shock protein, mitochondrial OS=Homo sapiens OX=9606 GN=HSPD1 PE=1 SV=2	1	1899	0.952	1.984	1.966	0.983019	0.140943	0.227613	83.9	79.2	79.9	157	87.9	76.5	55.8	56.6	92.5	72.1	162.6	72.8	44.5	133.4	143	202.2	4816.29	4188.27	3058.32	3100.97	5068.82	3949.4	8906.12	3985.68	2437.68	7306.07	7834.62	11075.1	Not Found	Not Found	Not Found	Not Found	Not Found	Not Found
[K].AGDSLMVMIAMKMEHTIK.[S]	1xBiotin [K]; 2xOxidation [M]	1	41	Q96RQ3	Q96RQ3 [670-687]	Q96RQ3 1xBiotin [K]	Methylcrotonoyl-CoA carboxylase subunit alpha, mitochondrial OS=Homo sapiens OX=9606 GN=MCCC1 PE=1 SV=3	1	2264.06	0.686	0.612	67.875	0.99895	0.970167	0.289598	3.2	244.8	2.2	149.8	119.2	2.5	2.4	228.6	192	181	143.3	1.6	1.7	117.8	92.2	117.5	219292	4639.71	4442.92	420462	353048	332964	263602	3009.73	3183.15	216609	169644	216055	High	Not Found	Not Found	High	High	High
[K].GQPLCVLSAMKMETVVTSPMEGTVR.[K]	1xBiotin [K11]; 1xCarbamidomethyl [C5]; 2xOxidation [M12; M]	1	93	P11498	P11498 [1134-1158]	P11498 1xBiotin [K1144]	Pyruvate carboxylase, mitochondrial OS=Homo sapiens OX=9606 GN=PC PE=1 SV=2	1	2979.41	2.798	0.966	49.139	0.983933	0.999997	0.389186	1.4	200.7	3.9	193.9	161	0.8	1	139.5	145	127.9	186.8	2.7	1.5	115.9	183	134.8	508035	2664.06	3094.66	440272	457710	403810	589695	8658.08	4596	365833	577636	425449	High	Not Found	Not Found	High	High	High
[K].GQPLCVLSAMKMETVVTSPMEGTVR.[K]	1xBiotin [K11]; 1xCarbamidomethyl [C5]; 3xOxidation [M10; M12; M20]	1	88	P11498	P11498 [1134-1158]	P11498 1xBiotin [K1144]	Pyruvate carboxylase, mitochondrial OS=Homo sapiens OX=9606 GN=PC PE=1 SV=2	1	2995.41	0.611	1.022	29.31	0.997671	0.99999	0.366801	10.8	189.2	6.6	193.4	137	8.5	0.7	149.6	155.8	146.1	156.9	5.2	2	115.8	169.5	152.9	602451	37572.3	2870.9	657766	685389	642472	690078	22939.8	9008.28	509404	745344	672363	High	Peak Found	Not Found	High	High	High
[K].NLGIGKVSSFEEK.[M]	1xBiotin [K6]	2	2	P40926	P40926 [302-314]	P40926 1xBiotin [K307]	Malate dehydrogenase, mitochondrial OS=Homo sapiens OX=9606 GN=MDH2 PE=1 SV=3	1	1633.83	0.754	0.609	0.895	0.917251	0.860678	0.983915	113	125.4	85.3	76.3	22.4	155.4	106.6	96.1	145	118.3	80.4	144.7	77.7	114.3	72	67.2	2013.73	13954.1	9573.82	8627.91	13019.1	10621.5	7222.12	12997.5	6975.37	10262.9	6465.36	6031.58	Not Found	Peak Found	Peak Found	Peak Found	Peak Found	Peak Found
[K].AGDSLMVMIAMKMEHTIK.[S]	1xBiotin [K]; 3xOxidation [M8; M11; M]	1	131	Q96RQ3	Q96RQ3 [670-687]	Q96RQ3 1xBiotin [K]	Methylcrotonoyl-CoA carboxylase subunit alpha, mitochondrial OS=Homo sapiens OX=9606 GN=MCCC1 PE=1 SV=3	1	2280.06	16.355	0.652	25.658	0.961855	0.995617	0.432262	0.4	238.2	6.1	155.4	134	0.3	0.2	178.6	195.6	185.7	129.2	4.7	0.2	88	121.1	162.2	1.09952e+06	2367.78	1942.6	1.46495e+06	1.60418e+06	1.52329e+06	1.06008e+06	38724.8	2028.02	721965	993615	1.33031e+06	High	Not Found	Not Found	High	High	High
[K].ISKGANPVEIR.[R]	1xBiotin [K3]	2	21	P10809	P10809 [131-141]	P10809 1xBiotin [K133]	60 kDa heat shock protein, mitochondrial OS=Homo sapiens OX=9606 GN=HSPD1 PE=1 SV=2	1	1409.76	0.336	0.475	1.168	0.00251266	0.086002	0.680731	156.4	129.5	52.6	61.5	118.2	212.1	163.6	81.6	139.7	135.4	61.2	55	38.7	64.3	54.6	75.5	161498	289819	223520	111569	190844	185027	83685.4	75202.5	52923.6	87861.2	74594	103236	High	High	High	High	High	High
[K].AVDPKTGR.[E]	1xBiotin [K5]	3	1	P34897	P34897 [298-305]	P34897 1xBiotin [K302]	Serine hydroxymethyltransferase, mitochondrial OS=Homo sapiens OX=9606 GN=SHMT2 PE=1 SV=3	1	1069.55	0.123	0.135	1.008	0.000138311	7.30993e-05	0.98065	184.4	170	22.7	22.9	175.4	116.5	209.4	120.2	161.8	292.8	21.6	20.1	22.7	22.6	15.3	21.8	39775.9	26409	47488.3	27260.1	36681.5	66391	4899.11	4548.32	5152.85	5117.29	3467.23	4936.07	Peak Found	Peak Found	High	Peak Found	Peak Found	Peak Found
[R].TKFETEQALR.[ML]	1xBiotin [K2]	2	6	P08727	P08727 [167-176]	P08727 1xBiotin [K168]	Keratin, type I cytoskeletal 19 OS=Homo sapiens OX=9606 GN=KRT19 PE=1 SV=4	1	1448.72	4.058	1.651	0.562	0.000966805	0.247012	0.152002	45.9	63.3	186.2	104.6	58.2	37.5	46.4	63.6	64	79.7	241.6	107.6	188.1	105.6	114.1	93.6	12331.3	7956.29	9829.66	13480	13570.9	16909.5	51234.6	22808.9	39886.1	22402.5	24205.9	19848.2	Peak Found	Peak Found	Peak Found	Peak Found	High	High
[-].MAAANKGNKPR.[V]	1xBiotin [K6]; 1xMet-loss+Acetyl [N-Term]	1	4	Q9GZN8	Q9GZN8 [1-11]	Q9GZN8 1xBiotin [K6]; 1xMet-loss+Acetyl [N-Term]	UPF0687 protein C20orf27 OS=Homo sapiens OX=9606 GN=C20orf27 PE=1 SV=3	1	1294.67	2.061	2.034	0.438	0.33081	0.523474	0.718677	90.8	40.3	187	82	30.6	91.6	89.7	22.2	105.4	39.8	77.3	273.5	184.9	81	127.8	76	4477.31	13384.9	13108	3240.59	15397.1	5820.88	11296.3	39954.5	27009.5	11836.8	18675.6	11097.5	Not Found	Peak Found	Peak Found	Peak Found	High	Peak Found
[R].KDAEAWFTSR.[T]	1xBiotin [K1]	1	9	P08727	P08727 [265-274]	P08727 1xBiotin [K265]	Keratin, type I cytoskeletal 19 OS=Homo sapiens OX=9606 GN=KRT19 PE=1 SV=4	1	1436.66	2.616	1.806	2.21	0.169781	0.450374	0.474466	31.7	101.6	83	183.6	88.4	27.4	21	82.4	99	87.6	170.1	71.6	62.1	157.6	174.7	158.2	19975.2	6183.03	4737.6	18629.1	22386.1	19797.7	38444.4	16175.5	14030.4	35610.5	39492.2	35754.8	Peak Found	Peak Found	Not Found	High	High	High
[R].DWYQKQGPGPSR.[D]	1xBiotin [K5]	1	7	P08727	P08727 [114-125]	P08727 1xBiotin [K118]	Keratin, type I cytoskeletal 19 OS=Homo sapiens OX=9606 GN=KRT19 PE=1 SV=4	1	1644.76	2.458	2.008	1.694	0.0711875	0.211605	0.51007	41.3	85.5	101.4	171.8	82.5	38.1	21.9	109	79	64.5	131	89.5	93.7	158.7	194.3	137.9	15761.1	7282.03	4179.09	20830.7	15100.3	12325	25025.5	17103.1	17897.9	30326.7	37123.2	26355.2	Peak Found	Peak Found	Not Found	High	High	Peak Found
[R].LASYLDKVR.[A]	1xBiotin [K7]	7	6	P08727; P13645	P08727 [91-99]; P13645 [157-165]	P08727 1xBiotin [K97]; P13645 1xBiotin [K163]	Keratin, type I cytoskeletal 19 OS=Homo sapiens OX=9606 GN=KRT19 PE=1 SV=4 Keratin, type I cytoskeletal 10 OS=Homo sapiens OX=9606 GN=KRT10 PE=1 SV=6	1	1290.69	2.123	1.392	0.996	0.022533	0.254816	0.955553	59.2	90	125.7	125.2	68.6	59	39.2	61.3	89.6	118.7	139.4	97.1	125.2	114.4	163	124.7	22339.9	19208.9	12776.2	19967	29194.9	38668.7	45406.5	31624.9	40778.8	37259.2	53103.5	40629	High	Peak Found	Peak Found	High	High	Peak Found
[K].KNHEEEISTLR.[G]	1xBiotin [K1]	1	6	P08727	P08727 [216-226]	P08727 1xBiotin [K216]	Keratin, type I cytoskeletal 19 OS=Homo sapiens OX=9606 GN=KRT19 PE=1 SV=4	1	1581.77	2.258	2.976	1.221	0.0230033	0.00931915	0.999994	57.6	53.4	130.1	158.9	59.5	46.4	87.1	55.1	56.7	51	124	153.8	134.4	179.4	88.5	164.1	20459.4	15935.4	29937.6	18947.3	19476.9	17520.5	42623.9	52842.1	46193.7	61665.1	30404.4	56386.7	Peak Found	Peak Found	High	Peak Found	Peak Found	Peak Found
[K].IRDWYQKQGPGPSR.[D]	1xBiotin [K7]	1	1	P08727	P08727 [112-125]	P08727 1xBiotin [K118]	Keratin, type I cytoskeletal 19 OS=Homo sapiens OX=9606 GN=KRT19 PE=1 SV=4	2	1913.94	1.528	1.626	3.296	0.867022	0.540915	0.153242	37.5	116.2	57.3	188.9	48.9	36.2	33.9	45.7	153.8	112.3	151.2	55.4	21.7	182.5	195.4	163.2	4801.96	3562.78	3328.51	4494.58	15113.4	11036.4	14857.2	5442.84	2128.77	17941.6	19203.4	16039.2	Not Found	Not Found	Not Found	Not Found	Peak Found	Peak Found
[R].ALKGIGTDEFTLNR.[I]	1xBiotin [K3]	1	1	P12429	P12429 [261-274]	P12429 1xBiotin [K263]	Annexin A3 OS=Homo sapiens OX=9606 GN=ANXA3 PE=1 SV=3	1	1760.9	1.488	2.221	1.598	0.29087	0.03166	0.249667	67.4	72.1	100.3	160.2	76.4	38.4	60.2	44.9	64.5	88.1	138.9	89.6	70.8	143.2	136	248.9	3986.67	2005.29	3142.26	2342.71	3364.53	4595.04	7247.5	4676.48	3694.95	7473.82	7099.45	12990.8	Not Found	Not Found	Not Found	Not Found	Not Found	Not Found
[RK].EQIKTLNNK.[F]	1xBiotin [K4]	12	6	P04259; P05787; P13647	P04259 [165-173]; P05787 [93-101]; P13647 [170-178]	P04259 1xBiotin [K168]; P05787 1xBiotin [K96]; P13647 1xBiotin [K173]	Keratin, type II cytoskeletal 6B OS=Homo sapiens OX=9606 GN=KRT6B PE=1 SV=5 Keratin, type II cytoskeletal 8 OS=Homo sapiens OX=9606 GN=KRT8 PE=1 SV=7 Keratin, type II cytoskeletal 5 OS=Homo sapiens OX=9606 GN=KRT5 PE=1 SV=3	1	1313.69	1.746	1.725	2.556	0.513978	0.513032	0.345306	40.8	105.6	71.3	182.2	94.8	39.2	28.8	58.8	131.7	101.4	134.6	68.5	57.7	194.7	175	114.8	29726.1	12286.9	9020.95	18419.7	41289.2	31793.5	42188.4	21455.9	18080.6	61014	54837.1	35969.6	High	Peak Found	Peak Found	High	Peak Found	Peak Found
[R].LMDIKSR.[L]	1xBiotin [K5]; 1xOxidation [M2]	1	5	P08727	P08727 [366-372]	P08727 1xBiotin [K370]	Keratin, type I cytoskeletal 19 OS=Homo sapiens OX=9606 GN=KRT19 PE=1 SV=4	1	1104.55	2.673	1.86	1.783	0.612981	0.703864	0.612793	36.4	93.2	97.2	173.3	136.2	28.3	30.9	63.8	79.3	149.6	115	64.3	82.7	147.4	111.5	191.1	38476.8	7980.64	8734.37	18012.8	22391.2	42249.4	32489	18162.8	23346	41636.4	31507	53964.3	Peak Found	Peak Found	Peak Found	High	High	High
[K].VDKGVVPLAGTDGETTTQGLDGLSER.[C]	1xBiotin [K3]	1	1	P09972	P09972 [109-134]	P09972 1xBiotin [K111]	Fructose-bisphosphate aldolase C OS=Homo sapiens OX=9606 GN=ALDOC PE=1 SV=2	1	2841.39	0.843	1.134	1.624	0.999999	0.837054	0.328759	90.5	109.3	76.3	123.9	101.1	75.8	53.1	82.9	134.1	91.5	118.5	63.9	53	103.7	93.6	228.9	4881.21	3657.47	2561.01	4001.29	6469.79	4414.09	5718.28	3082.85	2556.37	5005.69	4516.36	11049.3	Not Found	Not Found	Not Found	Not Found	Peak Found	Peak Found
[R].KTVGVEPAADGK.[G]	1xBiotin [K1]	5	7	P46779	P46779 [47-58]	P46779 1xBiotin [K47]	60S ribosomal protein L28 OS=Homo sapiens OX=9606 GN=RPL28 PE=1 SV=3	1	1397.71	0.727	5.678	1.241	0.999908	0.0208393	0.967035	143.5	22.8	104.3	129.5	39.2	153.4	182.3	26.9	22.2	24.4	61.7	111.5	173	181.4	85.5	138.5	3863.38	15108.5	17952.6	2651.13	2186.17	2401.23	6071.51	10983.1	17032.2	17860.6	8420.42	13634.4	Not Found	High	High	Not Found	Not Found	Not Found
[R].HKMTTLTPAYHAENYSPEDNR.[F]	1xBiotin [K2]; 1xOxidation [M3]	2	5	Q6IA69	Q6IA69 [648-668]	Q6IA69 1xBiotin [K649]	Glutamine-dependent NAD(+) synthetase OS=Homo sapiens OX=9606 GN=NADSYN1 PE=1 SV=3	1	2717.21	1.488	1.03	3.002	0.933541	0.999999	0.223871	35.4	153.6	52.7	158.3	181.5	28.6	26.3	105.6	176.2	124	83.7	12.9	42.5	94.6	196.4	127.7	30880.1	4863.2	4469.72	17965.7	29975.9	21090	14247.3	2195.18	7238.55	16086.8	33405.4	21728.4	Peak Found	Not Found	Not Found	Peak Found	High	High
[K].ANVGAGK.[K]	1xBiotin [K7]	4	2	P62847-4	P62847-4 [123-129]	P62847-4 1xBiotin [K129]	Isoform 4 of 40S ribosomal protein S24 OS=Homo sapiens OX=9606 GN=RPS24	0	842.419	0.396	1.608	1.243	0.707739	0.877302	0.983146	182.2	55.8	72.2	89.7	49.2	207.4	192.6	49.3	59	107.6	51.9	76.3	127.7	94.9	80.5	103.7	5620.4	23689.5	22001.8	5630.3	6736.52	12285.3	5928.94	8719.63	14581.1	10835	9197.93	11839.2	Peak Found	High	High	Peak Found	Peak Found	Peak Found
[K].ANVGAGKK.[KM-]	1xBiotin [K]	3	13	P62847-4	P62847-4 [123-130]	P62847-4 1xBiotin [K]	Isoform 4 of 40S ribosomal protein S24 OS=Homo sapiens OX=9606 GN=RPS24	1	970.514	0.416	1.597	0.579	0.8047	0.771399	0.896318	221.3	33.4	92	53.3	43.2	275.8	272.2	21.9	41.1	50.7	41.3	154.8	113.1	65.6	71.9	48.3	56115.3	357990	353335	28414.2	53293.2	65820.9	53648.5	200977	146839	85084.8	93361.4	62712.8	Peak Found	High	High	High	High	Peak Found
[R].FNVLKVTK.[A]	1xBiotin [K5]	1	2	P62280	P62280 [140-147]	P62280 1xBiotin [K144]	40S ribosomal protein S11 OS=Homo sapiens OX=9606 GN=RPS11 PE=1 SV=3	1	1174.67	0.326	2.461	0.882	0.827024	0.308826	0.963261	231.2	27	75.4	66.4	38.2	314.6	247.5	39	21.3	28.9	80.7	127.1	80	84.3	67.3	71.1	5131.08	42277.2	33257.8	5237.8	2861.16	3884.15	10842.5	17087.6	10752.3	11334.1	9045.98	9557.73	Not Found	High	High	Peak Found	Not Found	Not Found
[R].SKLILFPR.[K]	1xBiotin [K2]	1	3	P26373	P26373 [122-129]	P26373 1xBiotin [K123]	60S ribosomal protein L13 OS=Homo sapiens OX=9606 GN=RPL13 PE=1 SV=4	1	1199.7	0.587	0.701	0.452	0.391505	0.990269	0.793285	179.3	67.8	105.3	47.6	75.9	303.2	195.5	75.1	74	40.7	36.7	121	114.8	66.5	51.9	44.7	8678.71	34678.4	22356.7	8589.96	8458.15	4655.77	4198.56	13839.1	13127.4	7608.17	5930.43	5108.95	Peak Found	Peak Found	High	Peak Found	High	Peak Found
[K].ADINTKWAATR.[W]	1xBiotin [K6]	1	4	P50914	P50914 [80-90]	P50914 1xBiotin [K85]	60S ribosomal protein L14 OS=Homo sapiens OX=9606 GN=RPL14 PE=1 SV=4	1	1472.73	0.364	1.355	1.158	0.190366	0.643833	0.997749	190.9	59.3	69.4	80.4	74.8	237.2	214.3	42.1	71	66.6	88.8	78	72.2	66.2	98.5	90.3	8003.7	25372	22925	4503.96	7591.56	7125.14	9494.22	8340.75	7726.17	7077.61	10533.4	9656.71	Peak Found	High	High	Peak Found	Peak Found	Peak Found
[R].SGKPAELLKMFGIDR.[D]	1xBiotin [K9]; 1xOxidation [M10]	2	8	P29401	P29401 [595-609]	P29401 1xBiotin [K603]	Transketolase OS=Homo sapiens OX=9606 GN=TKT PE=1 SV=3	1	1903.98	0.231	0.582	3.351	0.849426	0.745371	0.529684	119.8	159.5	27.7	92.9	143.7	122.7	12.3	138.7	163.3	215.4	67.5	28.4	23.8	53.1	95.1	136.1	27264.9	23278.1	2327.88	26318.9	30988.8	40865.9	12800.3	5383.8	4515.03	10074.2	18042.2	25815.8	Peak Found	Peak Found	Not Found	High	High	High
[R].AYQKQPTIFQNK.[K]	1xBiotin [K4]	1	1	P62280	P62280 [9-20]	P62280 1xBiotin [K12]	40S ribosomal protein S11 OS=Homo sapiens OX=9606 GN=RPS11 PE=1 SV=3	1	1691.86	0.326	0.687	0.696	0.387714	0.964902	0.66216	212.5	70.1	69.2	48.2	74.9	192.4	341.2	41	72.8	63.5	62.7	142	55.4	82.7	27.9	43.6	5261.23	13510.9	23953.7	2877.1	5108.58	4456.28	4399.92	9967.07	3889.79	5809.31	1958.28	3061.02	Not Found	High	Peak Found	Not Found	Not Found	Not Found
[K].KILATPPQEDAPSVDIANIR.[M]	1xBiotin [K1]	2	3	P29401	P29401 [283-302]	P29401 1xBiotin [K283]	Transketolase OS=Homo sapiens OX=9606 GN=TKT PE=1 SV=3	1	2374.24	0.469	0.581	1.541	0.315846	0.249621	0.617488	116.4	144.8	54.6	84.1	194.3	105	37.5	130.7	250.1	130.1	51.4	32.5	49.3	75.9	54.6	88.6	19123.4	10332.4	3690.14	12858.2	24616.7	12799.9	5063.07	3200.13	4848.72	7470.24	5376.63	8714.74	Peak Found	Peak Found	Not Found	High	High	Peak Found
[R].HWGGNVLGPKSVAR.[I]	1xBiotin [K10]	1	2	P62424	P62424 [236-249]	P62424 1xBiotin [K245]	60S ribosomal protein L7a OS=Homo sapiens OX=9606 GN=RPL7A PE=1 SV=2	1	1703.88	0.467	1.034	0.676	0.0316409	0.994139	0.561326	191.6	58.5	89.5	60.5	175.4	345.8	150	46	53.5	53.8	81.9	44.2	99.9	29.6	64.6	55.3	15329.2	30226	13114.7	4021.7	4679.58	4705.34	7156.87	3867.84	8729.1	2583.44	5643.84	4837.48	Peak Found	High	High	Peak Found	Peak Found	Peak Found
[R].YYKNIGLGFK.[T]	1xBiotin [K3]	1	8	P62280	P62280 [36-45]	P62280 1xBiotin [K38]	40S ribosomal protein S11 OS=Homo sapiens OX=9606 GN=RPS11 PE=1 SV=3	1	1428.73	0.284	1.38	1.172	0.129692	0.901633	0.989507	215.3	51.9	61.2	71.7	63	305.7	231.4	47.8	73.5	55.8	63.5	65.7	70.4	65.8	80.4	77	14468.4	70221.5	53143.8	10971.5	16883.8	12815.7	14583.9	15097.8	16171.5	15111	18475.9	17690.8	Peak Found	High	High	High	Peak Found	Peak Found
[K].AYGQALAKLGHASDR.[I]	1xBiotin [K8]	2	4	P29401	P29401 [320-334]	P29401 1xBiotin [K327]	Transketolase OS=Homo sapiens OX=9606 GN=TKT PE=1 SV=3	1	1783.89	0.251	0.293	1.242	0.0592964	0.101274	0.999929	152.5	161.8	38.2	47.5	138.5	247.2	114.1	146.9	88.8	171.9	20.2	111	34.7	43.1	33.8	49.7	20084.6	35842.5	16540	21305.8	12884.3	24933.5	2933.22	16093.9	5035.04	6251.69	4903.67	7214.49	Peak Found	High	High	High	High	Peak Found
[K].GQQIGKVVQVYR.[K]	1xBiotin [K6]	2	2	P61254	P61254 [64-75]	P61254 1xBiotin [K69]	60S ribosomal protein L26 OS=Homo sapiens OX=9606 GN=RPL26 PE=1 SV=1	1	1600.86	0.26	1.173	0.561	0.798009	0.984939	0.924482	261.4	32.5	68	38.1	19.9	438.7	276.1	34.3	42.3	25.4	35.3	123.8	71.8	33.9	40.3	58.2	2193.72	48293	30394.2	3777.53	4654.1	2799.65	3884.84	13624.6	7904.26	3734.12	4432.51	6411.82	Not Found	High	High	Not Found	Not Found	Not Found
[R].KLILDSAR.[A]	1xBiotin [K1]	2	1	P29401	P29401 [543-550]	P29401 1xBiotin [K543]	Transketolase OS=Homo sapiens OX=9606 GN=TKT PE=1 SV=3	1	1141.64	0.278	0.417	0.311	0.0693246	0.0805903	0.134318	254.3	52.9	70.8	22	125.1	298.5	296.9	51	103.3	61.8	26.2	82.7	91.7	27.6	9.5	25.7	37155.7	88678.1	88207.3	15158.4	30671.7	18346.7	7793.4	24565.5	27238.1	8189.25	2823.61	7645.81	Peak Found	High	Peak Found	Peak Found	Peak Found	Peak Found
[R].KISSDLDGHPVPK.[Q]	1xBiotin [K1]	2	3	P29401	P29401 [102-114]	P29401 1xBiotin [K102]	Transketolase OS=Homo sapiens OX=9606 GN=TKT PE=1 SV=3	1	1618.83	0.225	0.502	0.847	0.503738	0.69663	0.999162	222.8	84.6	50.2	42.5	24.6	265.9	324.7	101	76	103.8	24.6	59.9	73.1	73.4	50.7	22.2	4212.02	45520.6	55581.5	17280	13006.8	17772.9	4213.02	10250.5	12517.4	12565.1	8680.68	3802.71	Not Found	High	High	Peak Found	Peak Found	High
[K].NSTFSEIFKK.[E]	1xBiotin [K9]	2	1	P29401	P29401 [344-353]	P29401 1xBiotin [K352]	Transketolase OS=Homo sapiens OX=9606 GN=TKT PE=1 SV=3	1	1426.7	0.402	1.109	1.294	0.457187	1	0.970975	167.2	78.5	67.3	87	32.8	471.4	130.6	47.4	61.3	98.5	75.2	52.5	33.1	59.5	68	69.7	2152.72	30945.2	8575.8	3109.37	4026.74	6464.4	4939.35	3450.01	2172.54	3905.82	4465.03	4575.29	Not Found	High	Peak Found	Peak Found	Not Found	Peak Found
[K].AVELAANTKGICFIR.[T]	1xBiotin [K9]; 1xCarbamidomethyl [C12]	2	12	P29401	P29401 [457-471]	P29401 1xBiotin [K465]	Transketolase OS=Homo sapiens OX=9606 GN=TKT PE=1 SV=3	1	1888.98	0.283	0.108	0.503	0.0141564	0.000453259	0.126973	145.5	192.6	41.2	20.7	94.2	280.7	125	165.4	196.1	160.6	35.4	63.4	26.3	17.8	12.1	22.9	18626.5	55473.2	24708.4	32688.6	38766.5	31746.5	6992.1	12525.8	5207.66	3515.94	2392.23	4535.81	Peak Found	High	High	High	High	High
[R].MPSLPSYKVGDK.[I]	1xBiotin [K8]	2	1	P29401	P29401 [303-314]	P29401 1xBiotin [K310]	Transketolase OS=Homo sapiens OX=9606 GN=TKT PE=1 SV=3	1	1547.76	0.189	0.513	0.69	0.231026	0.928495	0.963554	254.2	64.6	48.1	33.2	45.9	353	295.5	87.4	75.1	34.6	59.8	55.3	55.9	61	38.5	38	3666.63	28195.2	23603.8	6978.69	5995.37	2761.09	4777.45	4415.14	4464.1	4867.78	3078.28	3033.98	Not Found	High	Peak Found	Peak Found	Peak Found	Not Found
[K].HQPTAIIAKTFK.[G]	1xBiotin [K9]	2	11	P29401	P29401 [233-244]	P29401 1xBiotin [K241]	Transketolase OS=Homo sapiens OX=9606 GN=TKT PE=1 SV=3	1	1580.86	0.406	0.265	0.286	0.183436	0.231009	0.500929	204	89.5	82.8	23.7	57.9	489.9	182.5	57.9	80.1	82.7	23.5	74.1	79	20.6	21.2	30.7	21960.4	185941	69285.4	21974.9	30405.8	31376.6	8929.37	28128.7	29969.7	7835.89	8043.8	11641.3	Peak Found	High	High	High	High	High
[K].AFGQAKHQPTAIIAK.[T]	1xBiotin [K6]	2	7	P29401	P29401 [227-241]	P29401 1xBiotin [K232]	Transketolase OS=Homo sapiens OX=9606 GN=TKT PE=1 SV=3	1	1806.97	0.144	0.288	0.711	0.00659465	0.0172287	0.313485	249.7	88.8	36	25.6	114.2	330.6	254.5	100.5	82.6	90.5	30.6	84.7	36.7	26.1	28.5	20.6	43505.7	125969	96969.8	38287.8	31452	34468.4	11657.2	32269.5	13977.1	9934.62	10849.4	7852.51	High	High	High	High	Peak Found	High
[K].LQALKDTANR.[L]	1xBiotin [K5]	2	10	P29401	P29401 [12-21]	P29401 1xBiotin [K16]	Transketolase OS=Homo sapiens OX=9606 GN=TKT PE=1 SV=3	1	1355.71	0.179	0.392	0.598	0.00789671	0.0498094	0.419212	256.7	70	45.9	27.5	97.8	290.2	329.5	79.2	88.6	75.1	32.9	51.9	67.3	31	33.1	23.4	40064.5	118896	135005	32435.8	36287.4	30786.1	13481.9	21247.5	27562.8	12716.1	13571.4	9597.79	High	High	High	Peak Found	High	High
[-].MATAEVLNIGKK.[L]	1xBiotin [K]; 1xMet-loss+Acetyl [N-Term]	2	8	P22234	P22234 [1-12]	P22234 1xBiotin [K]; 1xMet-loss+Acetyl [N-Term]	Multifunctional protein ADE2 OS=Homo sapiens OX=9606 GN=PAICS PE=1 SV=3	1	1411.76	0.188	0.265	0.883	6.66483e-05	0.000117346	0.833475	201.8	126.7	38	33.5	140.5	201.6	211.1	126.6	182.4	120.1	34.5	37.9	43.4	41.9	26.5	33.5	16172	23193	24296.5	14562.5	20990.3	13825.3	3967.79	4363.05	4989.75	4818	3054.22	3853.52	High	High	High	High	High	High
[R].SGKPAELLK.[M]	1xBiotin [K3]	2	1	P29401	P29401 [595-603]	P29401 1xBiotin [K597]	Transketolase OS=Homo sapiens OX=9606 GN=TKT PE=1 SV=3	0	1168.64	0.166	0.294	0.604	0.0210652	0.0303022	0.303678	249	84.8	41.3	24.9	77.6	371.9	268.8	102.3	73	91.5	38.4	44.5	60.9	27.4	26.9	16.7	33165.1	158893	114863	43728.4	31202.3	39090.4	16398.2	19034.3	26003.6	11708.4	11505.2	7157.08	Peak Found	Peak Found	High	Peak Found	Peak Found	Peak Found
[R].MPSLPSYKVGDK.[I]	1xBiotin [K8]; 1xOxidation [M1]	2	2	P29401	P29401 [303-314]	P29401 1xBiotin [K310]	Transketolase OS=Homo sapiens OX=9606 GN=TKT PE=1 SV=3	1	1563.75	0.131	0.418	0.757	0.0297727	0.429928	0.884902	272.6	64.7	35.7	27	69.9	335	357.7	79.5	87.3	38.5	52.5	43.9	37.8	33.2	34.6	30.1	5304.84	25431.2	27150.4	6035.04	6626.38	2919.67	3985.46	3333.31	2870.12	2522.7	2623.39	2285.23	Not Found	High	High	Peak Found	Peak Found	Not Found
[RK].VGDKIATR.[K]	1xBiotin [K4]	5	2	P29401	P29401 [311-318]	P29401 1xBiotin [K314]	Transketolase OS=Homo sapiens OX=9606 GN=TKT PE=1 SV=3	1	1085.58	0.167	0.26	0.424	0.0285227	0.191664	0.616768	265	72.1	44.2	18.7	75.2	436.4	294.7	37.8	81.8	80.1	22.2	56.2	49.2	20.8	25.4	20.1	59140.6	343047	231650	29694.4	64272.7	62993.8	17434.1	44200	38649	16377.5	19995.4	15768.9	Peak Found	Peak Found	High	High	Peak Found	Peak Found
[K].YKEETIEK.[M]	1xBiotin [K2]	1	2	P61254	P61254 [135-142]	P61254 1xBiotin [K136]	60S ribosomal protein L26 OS=Homo sapiens OX=9606 GN=RPL26 PE=1 SV=1	1	1265.61	0.134	0.707	0.565	0.0895536	0.866256	0.759629	304	32.4	40.6	22.9	48.6	476.1	337.6	34.9	36	49.4	39.4	49.9	45.1	25.5	18	39.5	5097.37	49940.6	35412.9	3662.64	3779.33	5184.24	4130.42	5231.01	4730.37	2670.53	1888.96	4138.24	Not Found	High	High	Not Found	Not Found	Not Found
[R].SELELLKLR.[S]	1xBiotin [K7]	1	4	Q8IYS1	Q8IYS1 [18-26]	Q8IYS1 1xBiotin [K24]	Xaa-Arg dipeptidase OS=Homo sapiens OX=9606 GN=PM20D2 PE=1 SV=2	1	1326.74	0.161	0.601	0.63	0.114245	0.857875	0.997945	279.2	47.3	45.1	28.4	37.8	536	259.4	43.9	78.2	38.2	23.1	41.9	43.8	25.3	46	26.4	4327.27	61396.2	29718.9	5028.93	8956.08	4380	2645.38	4798.68	5019.03	2897.33	5270.86	3024.23	Not Found	High	High	Not Found	Peak Found	Not Found
[-].MKFNPFVTSDR.[S]	1xBiotin [K2]; 1xOxidation [M1]	2	5	P61254	P61254 [1-11]	P61254 1xBiotin [K2]	60S ribosomal protein L26 OS=Homo sapiens OX=9606 GN=RPL26 PE=1 SV=1	1	1583.73	0.097	1.526	1.319	0.406835	0.948546	0.98903	305.9	25.6	29.6	39	15	469.2	370.4	31	41.1	20.1	28.7	35.8	43.4	68.9	29.3	47.2	1973.98	61917.3	48878.8	4084.8	5417.08	2655.96	3781.29	4723.44	5724.04	9090.24	3865.68	6231.71	Not Found	High	High	Peak Found	Peak Found	Not Found
[R].KAYGQALAK.[L]	1xBiotin [K1]	2	4	P29401	P29401 [319-327]	P29401 1xBiotin [K319]	Transketolase OS=Homo sapiens OX=9606 GN=TKT PE=1 SV=3	1	1175.62	0.075	0.35	0.637	0.0333896	0.283416	0.783888	317.7	43.3	23.8	15.2	54.2	428.7	391.2	46.3	63.5	53.3	17.5	59.6	29.3	17.6	20	18.7	17352.5	137298	125291	14826.5	20347.6	17076.1	5604.02	19092	9386.67	5635.58	6409.19	5975.66	Peak Found	Peak Found	High	High	Peak Found	High
[K].YFDKASYR.[V]	1xBiotin [K4]	1	2	P29401	P29401 [141-148]	P29401 1xBiotin [K144]	Transketolase OS=Homo sapiens OX=9606 GN=TKT PE=1 SV=3	1	1275.58	0.087	0.294	0.877	0.134419	0.282514	0.999427	281.6	72.7	24.4	21.4	24.8	355.2	358.8	78.3	91.7	120.4	35.5	30.7	22.5	22.1	33	27	3143.01	45083.9	45535	9939.62	11640.1	15285.1	4508.12	3902.48	2853.84	2808.69	4189.54	3420.82	Not Found	High	High	Peak Found	Peak Found	Peak Found
[R].SGYYKVLGK.[G]	1xBiotin [K5]	1	1	P46776	P46776 [106-114]	P46776 1xBiotin [K110]	60S ribosomal protein L27a OS=Homo sapiens OX=9606 GN=RPL27A PE=1 SV=2	1	1240.64	0.793	0.998	1.084	0.663104	0.968983	0.943826	113.9	98	90.3	97.9	85.4	112.7	138.2	89.4	132.3	97	89.3	114.1	47.5	57.7	96.8	139.5	11854.5	15634	19185.9	12406.5	18357.6	13460.5	12392.9	15836.6	6589.22	8014.08	13438.9	19362.9	Peak Found	Peak Found	High	Peak Found	Peak Found	Peak Found
[K].GVDPKFLR.[N]	1xBiotin [K5]	1	1	P47914	P47914 [34-41]	P47914 1xBiotin [K38]	60S ribosomal protein L29 OS=Homo sapiens OX=9606 GN=RPL29 PE=1 SV=2	1	1157.61	0.604	1.489	1.84	0.450776	0.988413	0.80775	115.6	86.2	69.8	128.4	64.7	85.4	333.5	63.7	37.1	176.3	51.6	81.1	41.1	71.8	94.9	98.8	3594.06	4743.32	18513.5	3538.12	2059.14	9786.2	2863.28	4503.25	2283.79	3984.42	5267.13	5484.44	Not Found	Not Found	High	Not Found	Not Found	Peak Found
[R].LAYIAHPKLGK.[R]	1xBiotin [K8]	1	5	P47914	P47914 [96-106]	P47914 1xBiotin [K103]	60S ribosomal protein L29 OS=Homo sapiens OX=9606 GN=RPL29 PE=1 SV=2	1	1436.81	0.33	0.718	1.23	0.000118741	0.25378	0.250446	173.8	98.3	57.4	70.5	174.8	184.9	154	77.6	98.9	114.3	68.3	57.7	46.8	67.1	84.7	71	82432.3	87189.1	72623.4	36580.3	46629.3	53887.4	32203.4	27214.7	22077.2	31622.8	39929.8	33463.3	Peak Found	High	High	Peak Found	Peak Found	Peak Found
[R].INFDKYHPGYFGK.[V]	1xBiotin [K5]	1	4	P46776	P46776 [43-55]	P46776 1xBiotin [K47]	60S ribosomal protein L27a OS=Homo sapiens OX=9606 GN=RPL27A PE=1 SV=2	1	1811.86	0.325	0.274	3.339	0.713434	0.342592	0.457319	62.8	248.6	20.4	68.2	203.6	54.2	9.8	248.4	192	214.7	44.2	16	17.6	55.8	58.9	84.7	45071.6	12006.6	2170.69	54992.3	42502.9	47537.8	9780.64	3544.24	3906.31	12355.7	13043.1	18750.8	Peak Found	Peak Found	Not Found	High	High	Peak Found
[R].YESLKGVDPK.[F]	1xBiotin [K5]	1	22	P47914	P47914 [29-38]	P47914 1xBiotin [K33]	60S ribosomal protein L29 OS=Homo sapiens OX=9606 GN=RPL29 PE=1 SV=2	1	1361.68	0.162	0.306	1.565	7.99127e-05	0.00338993	0.137506	178	147.9	28.9	45.2	152.8	166.6	251.9	138.5	160	119	37.5	27.1	15.8	47.7	42.3	40.8	669137	729773	1.10313e+06	606710	700596	521063	164083	118469	69234.9	208703	185427	178779	High	High	High	High	High	High
[R].LHPELSGPGVAAKVLAASVR.[R]	1xBiotin [K13]	1	3	Q6DD87	Q6DD87 [199-218]	Q6DD87 1xBiotin [K211]	Zinc finger protein 787 OS=Homo sapiens OX=9606 GN=ZNF787 PE=1 SV=4	1	2198.21	0.996	0.254	0.986	0.901718	0.0047331	0.926909	58.5	225.9	58.2	57.4	56.2	90.4	50.4	156.8	217.4	269	56	69.5	40.1	90.4	48.7	55.2	3240.55	5209.16	2901.87	9036.08	12524.4	15497.9	3227.69	4002.84	2308.92	5207.09	2804.03	3181.13	Not Found	Not Found	Not Found	High	High	High
[K].GVPVISVKTSGSK.[E]	1xBiotin [K8]	4	1	Q15424	Q15424 [571-583]	Q15424 1xBiotin [K578]	Scaffold attachment factor B1 OS=Homo sapiens OX=9606 GN=SAFB PE=1 SV=4	1	1484.81	0.411	1.49	1.128	0.84434	0.859618	0.991309	183	56.9	75.2	84.8	46.1	249.5	193	60.1	85.1	37.6	125.3	77.3	79.3	62.6	94.7	89.5	2927.19	15850.7	12259.8	3814.79	5405.27	2386.34	7959.26	4907.8	5039.07	3978.4	6017.38	5682.5	Not Found	Peak Found	Peak Found	Not Found	Peak Found	Not Found
[R].IQYAKTDSDIIAK.[M]	1xBiotin [K5]	1	1	P09012	P09012 [84-96]	P09012 1xBiotin [K88]	U1 small nuclear ribonucleoprotein A OS=Homo sapiens OX=9606 GN=SNRPA PE=1 SV=3	1	1691.87	0.326	0.924	0.696	0.898951	0.999849	0.84784	222.5	54.6	72.5	50.4	28.9	204.4	362.4	42.8	69.1	50.1	66.6	150.8	58.9	87.9	31.8	46.3	1912.84	13510.9	23953.7	2830.1	4564.14	3312.39	4399.92	9967.07	3889.79	5809.31	2099.19	3061.02	Not Found	Peak Found	Peak Found	Not Found	Not Found	Not Found
[K].SSTPGLKSNTPTPR.[N]	1xBiotin [K7]	7	1	Q04726	Q04726 [310-323]	Q04726 1xBiotin [K316]	Transducin-like enhancer protein 3 OS=Homo sapiens OX=9606 GN=TLE3 PE=1 SV=2	1	1668.84	0.32	0.575	0.53	0.810291	0.762173	0.604468	224.1	66.1	71.8	38	31.7	256.7	306.6	89.3	75.7	54.1	82.2	61.1	116.1	47.1	43.6	35.7	1875.33	15167.2	18111.6	5274.56	4474.61	3197.58	4859.06	3610.9	6859.29	2782.53	2574.5	2110.12	Not Found	High	Peak Found	Not Found	Not Found	Not Found
[K].LCAKGSGPSR.[R]	1xBiotin [K4]; 1xCarbamidomethyl [C2]	5	9	Q92466	Q92466 [37-46]	Q92466 1xBiotin [K40]	DNA damage-binding protein 2 OS=Homo sapiens OX=9606 GN=DDB2 PE=1 SV=1	1	1258.6	0.36	0.969	0.785	0.302922	0.999995	0.983584	206.7	60.3	74.5	58.5	69.3	246.3	239.5	41.4	69.9	93.7	45.4	86.3	108.7	80.4	51.2	67.7	16564.9	58875.7	57253.4	9903.38	16704.8	22386.4	10855.8	20633.4	25989.3	19218.8	12244.2	16189.9	Peak Found	High	High	High	High	Peak Found
[K].TELHGKMISVEK.[A]	1xBiotin [K6]; 1xOxidation [M7]	4	1	Q15424	Q15424 [470-481]	Q15424 1xBiotin [K475]	Scaffold attachment factor B1 OS=Homo sapiens OX=9606 GN=SAFB PE=1 SV=4	1	1613.8	0.228	0.513	1.358	0.0231669	0.778505	0.615727	186.8	112.8	42.6	57.8	113.6	192.2	208.4	69.2	118.5	116	87.9	26.8	43.8	59.5	57.4	106.6	11830.3	20008.3	21693.4	7204.62	12334.7	12076.2	9147.49	2793.41	4561.54	6194.32	5975.85	11096	Peak Found	High	Peak Found	Peak Found	Peak Found	Peak Found
[K].VVGAKVVTNAR.[S]	1xBiotin [K5]	5	10	Q15424	Q15424 [432-442]	Q15424 1xBiotin [K436]	Scaffold attachment factor B1 OS=Homo sapiens OX=9606 GN=SAFB PE=1 SV=4	1	1339.75	0.159	0.694	1.784	0.0125626	0.781167	0.763038	216.4	88.1	34.3	61.2	110.6	221.2	245.4	90.1	96.6	77.3	95.9	35.1	31.4	54.8	62.6	79	16510.4	33021.5	36628.4	13453.3	14423.8	11531.4	14314.2	5236.74	4684.62	8184.48	9340	11791.1	High	High	High	High	High	High
[K].VGVGKVIR.[G]	1xBiotin [K5]	1	2	Q00688	Q00688 [166-173]	Q00688 1xBiotin [K170]	Peptidyl-prolyl cis-trans isomerase FKBP3 OS=Homo sapiens OX=9606 GN=FKBP3 PE=1 SV=1	1	1053.62	0.137	0.548	3.425	0.0107732	0.303378	0.141873	162.6	139	22.2	76.1	161.4	102.5	165.5	104.5	137.9	194.4	71.6	22.1	18.9	84.1	75.6	61.4	64831.3	41150.2	66470	41986.7	55399.1	78075.8	28772.8	8861.73	7605.25	33778.6	30348.9	24642.5	Peak Found	High	High	Peak Found	Peak Found	Peak Found
[K].SKGVPVISVK.[T]	1xBiotin [K2]	4	5	Q15424	Q15424 [569-578]	Q15424 1xBiotin [K570]	Scaffold attachment factor B1 OS=Homo sapiens OX=9606 GN=SAFB PE=1 SV=4	1	1239.71	0.154	0.78	1.896	0.0128333	0.996506	0.576014	219.6	82.3	33.9	64.2	96.2	246.2	271.7	44.9	92.3	99.7	70.7	31.8	38	72	74.5	62	26158.2	66943.4	73875.6	12198	25095.9	27093.5	19212.8	8636.25	10329.3	19586.7	20251.9	16858.4	Peak Found	High	High	Peak Found	Peak Found	Peak Found
[K].FGFAIGSQTTKK.[A]	1xBiotin [K]	2	6	Q8WW12	Q8WW12 [71-82]	Q8WW12 1xBiotin [K]	PEST proteolytic signal-containing nuclear protein OS=Homo sapiens OX=9606 GN=PCNP PE=1 SV=2	1	1510.77	0.204	0.463	0.975	0.000103452	0.00898722	0.994329	218.1	93.8	44.6	43.5	154.1	238.2	241.8	102.6	102.5	83	48.7	49.6	41.9	47.5	57.7	32.6	11275.2	17428.7	17694.8	7506.34	7497.12	6070.58	3562.74	3627.72	3068.81	3473.76	4223.53	2384.41	Peak Found	High	High	High	High	High
[R].IKVHAAADK.[H]	1xBiotin [K2]	1	1	O60563	O60563 [484-492]	O60563 1xBiotin [K485]	Cyclin-T1 OS=Homo sapiens OX=9606 GN=CCNT1 PE=1 SV=1	1	1178.64	0.097	0.258	1.097	4.54507e-05	0.001533	0.999755	247.8	101.9	24	26.3	152.8	335.3	247.3	73.7	101.7	132.2	20.9	23.9	33.6	25.2	27	26.3	25980.3	57004.9	42030.1	12527.3	17287.7	22476.6	3559.37	4069.3	5715.26	4277.15	4592.1	4465.49	Peak Found	High	Peak Found	Peak Found	Peak Found	Peak Found
[R].KSSTPEEVK.[K]	1xBiotin [K1]	1	3	P23528	P23528 [22-30]	P23528 1xBiotin [K22]	Cofilin-1 OS=Homo sapiens OX=9606 GN=CFL1 PE=1 SV=3	1	1230.6	1.035	1.12	0.463	0.999915	0.969149	0.682334	135.9	58.2	140.7	65.2	57.2	182.7	144.1	41.7	61.7	95.8	63.3	149.2	171.3	107.7	69.1	56.3	11211.9	35826.2	28266.8	8180.79	12100.8	18799.8	12407.5	29266.6	33595.6	21125.8	13550	11037.8	Peak Found	Peak Found	High	Peak Found	Peak Found	Peak Found
[K].ISDSEGFKANLSLLR.[R]	1xBiotin [K8]	2	1	P23246	P23246 [272-286]	P23246 1xBiotin [K279]	Splicing factor, proline- and glutamine-rich OS=Homo sapiens OX=9606 GN=SFPQ PE=1 SV=2	1	1875.96	1.374	1.045	0.85	0.984459	0.917003	0.999795	85.8	96	117.9	100.3	81.8	64.5	90.6	91.5	72.6	226.7	112.5	54.1	114.5	95.6	57.4	138.2	3424.82	2701.33	3794.05	3831.53	3037.45	9486.7	4706.92	2262.63	4791.61	4002.37	2404.26	5783.46	Not Found	Not Found	Not Found	Peak Found	Not Found	Peak Found
[K].STQPISSVGKPASVIK.[N]	1xBiotin [K10]	3	1	Q7Z6E9	Q7Z6E9 [1335-1350]	Q7Z6E9 1xBiotin [K1344]	E3 ubiquitin-protein ligase RBBP6 OS=Homo sapiens OX=9606 GN=RBBP6 PE=1 SV=1	0	1824.99	0.174	0.376	1.094	0.00091212	0.0224089	0.999962	213.8	108.3	37.2	40.7	150.6	274.6	209	61.2	105.9	169.2	42.4	34.5	36.4	39.8	29.4	47	16191	29519.4	22468.3	6580.47	11380.3	18191.6	4558.1	3703.26	3907.55	4276.42	3163.86	5055.15	Peak Found	High	Peak Found	Peak Found	Peak Found	Peak Found
[R].TLLAKNLPYK.[V]	1xBiotin [K5]	1	1	P19338	P19338 [394-403]	P19338 1xBiotin [K398]	Nucleolin OS=Homo sapiens OX=9606 GN=NCL PE=1 SV=3	1	1386.78	1.507	2.278	1.204	0.239923	0.0664442	0.968471	78.1	62.3	117.8	141.8	88.7	79.3	52.6	63.2	41.2	99.5	119.6	148.9	97.3	162	144	103.6	4726.44	4225.21	2803.09	3366.01	2194.76	5299.09	6368.08	7931.44	5182.87	8626.26	7668.76	5516.17	Not Found	Not Found	Not Found	Not Found	Not Found	Not Found
[R].LNQLKPGLQYK.[L]	1xBiotin [K5]	7	3	Q12906	Q12906 [409-419]	Q12906 1xBiotin [K413]	Interleukin enhancer-binding factor 3 OS=Homo sapiens OX=9606 GN=ILF3 PE=1 SV=3	0	1527.84	9.887	1.976	0.431	0.00100493	0.108156	0.334689	23.1	49.9	228.5	98.5	20.5	25.5	29.8	24.5	55.1	72.5	108.2	282.4	252.3	120.2	100.2	108.8	2009.8	2499.02	2919.55	2397.22	5391.25	7100.55	10592.2	27649.4	24707.6	11766.7	9815.06	10655.4	Not Found	Not Found	Not Found	Not Found	Peak Found	Peak Found
[K].KPKNENPVDYTVQIPPSTTYAITPMK.[R]	1xBiotin [K]; 1xOxidation [M25]	7	15	Q12906	Q12906 [346-371]	Q12906 1xBiotin [K]	Interleukin enhancer-binding factor 3 OS=Homo sapiens OX=9606 GN=ILF3 PE=1 SV=3	1	3174.58	0.647	1.715	26.918	0.999222	0.970685	0.205952	13.7	139	8.9	238.4	117.1	11.5	6.4	116.4	128.9	91.8	177.9	4.4	7.4	213.1	125.5	199.6	52645.1	5153.82	2895.99	52328.9	57932.1	41250.5	79947	1990.92	3333.61	95773.7	56433.9	89732.8	Peak Found	Not Found	Not Found	High	Peak Found	High
[K].TPKGPSSVEDIK.[A]	1xBiotin [K3]	3	1	P06748	P06748 [237-248]	P06748 1xBiotin [K239]	Nucleophosmin OS=Homo sapiens OX=9606 GN=NPM1 PE=1 SV=2	1	1483.75	3.454	1.111	0.824	0.0232628	0.68319	0.828752	40.6	103.9	140.1	115.4	40.9	28.7	84	45.1	104.8	108.4	171.2	133.5	141.4	116.4	100.5	125.1	3549.67	2487.39	7280.62	3906.89	9090.36	9404.26	14850.9	11578.1	12258.9	10098	8712.25	10850.3	Not Found	Not Found	Peak Found	Peak Found	Peak Found	Peak Found
[R].SAPGGGSKVPQK.[K]	1xBiotin [K8]	3	3	P06748	P06748 [143-154]	P06748 1xBiotin [K150]	Nucleophosmin OS=Homo sapiens OX=9606 GN=NPM1 PE=1 SV=2	1	1338.68	2.479	1.159	0.913	0.0427808	0.910819	0.999153	52	101.5	128.9	117.7	53.2	66.4	27.3	55.8	103.9	161.1	132	100.7	142.1	120.5	109.3	127.7	5182.94	6467.94	2660.64	5432.27	10116.9	15692.1	12851	9811.03	13833.5	11730	10643.1	12435.8	Not Found	Peak Found	Not Found	Peak Found	Peak Found	Peak Found
[K].VEAKFINYVK.[N]	1xBiotin [K4]	2	2	P06748	P06748 [264-273]	P06748 1xBiotin [K267]	Nucleophosmin OS=Homo sapiens OX=9606 GN=NPM1 PE=1 SV=2	1	1436.76	1.385	1.999	1.907	0.998431	0.921795	0.96882	63	83.3	87.3	166.4	74.6	65.2	84.2	98.6	30.8	130.4	39.3	135.1	103.3	197	29.9	211.5	4981.03	4354.48	5621.21	6579.6	2056.44	8704.01	2626.99	9022.3	6898.01	13154.9	1994.56	14118.6	Not Found	Peak Found	Peak Found	Peak Found	Not Found	Peak Found
[R].KESYSVYVYK.[V]	1xBiotin [K1]	10	8	O60814	O60814 [35-44]	O60814 1xBiotin [K35]	Histone H2B type 1-K OS=Homo sapiens OX=9606 GN=H2BC12 PE=1 SV=3	1	1491.72	4.259	1.744	0.77	0.000532347	0.126436	0.274339	38.4	72.2	163.5	125.9	60.3	31.4	35.7	57.2	79.6	67.1	136.9	236.9	151.9	97	117	129	13107.7	6831.48	7747.93	12434.7	17303.7	14575.2	29743	51467	33000.3	21070.6	25419.7	28037.9	Peak Found	Peak Found	Peak Found	High	Peak Found	High
[R].KGNYAER.[VI]	1xBiotin [K1]	10	9	Q16777	Q16777 [37-43]	Q16777 1xBiotin [K37]	Histone H2A type 2-C OS=Homo sapiens OX=9606 GN=H2AC20 PE=1 SV=4	1	1063.5	3.055	1.826	0.776	0.00095831	0.109854	0.295911	51.8	67.3	158.2	122.8	40.2	47.9	47.9	53.6	62.2	84.9	146.3	238	131.7	149.8	83.8	113.6	17414.4	20737.9	20764.7	23229.6	26937.6	36753.9	63350.8	103082	57039.6	64871.6	36295.5	49187.6	High	High	High	High	Peak Found	Peak Found
[K].VLKQVHPDTGISSK.[A]	1xBiotin [K3]	16	4	Q16778; O60814	Q16778 [45-58]; O60814 [45-58]	Q16778 1xBiotin [K47]; O60814 1xBiotin [K47]	Histone H2B type 2-E OS=Homo sapiens OX=9606 GN=H2BC21 PE=1 SV=3 Histone H2B type 1-K OS=Homo sapiens OX=9606 GN=H2BC12 PE=1 SV=3	1	1734.92	3.083	1.763	0.534	0.00203075	0.0416414	0.095323	60	56.1	185	98.9	37.3	84.2	56.7	42.2	53	63.1	163.9	210.7	175	127	93.5	93.3	18256.1	41172.6	27747.9	20647.6	25928	30852.5	80121.9	103048	85549	62111.8	45711.7	45613.8	Peak Found	Peak Found	Peak Found	High	Peak Found	Peak Found
[R].LAHYNKR.[S]	1xBiotin [K6]	16	3	Q16778; O60814	Q16778 [81-87]; O60814 [81-87]	Q16778 1xBiotin [K86]; O60814 1xBiotin [K86]	Histone H2B type 2-E OS=Homo sapiens OX=9606 GN=H2BC21 PE=1 SV=3 Histone H2B type 1-K OS=Homo sapiens OX=9606 GN=H2BC12 PE=1 SV=3	1	1127.58	2.435	2.224	0.576	0.12052	0.0779271	0.8954	73.2	46.1	178.1	102.6	56.8	69.5	89.7	41.4	43.8	85.7	169.3	169.7	101.5	182.3	97.5	92.8	10902	13350.1	17220.7	7945.37	8414.07	16456	32502.1	32588.8	19488.8	35011.1	18716.6	17813.3	Peak Found	Peak Found	Peak Found	Peak Found	Peak Found	Peak Found
[R].KTVTAMDVVYALK.[R]	1xBiotin [K1]; 1xOxidation [M6]	1	2	P62805	P62805 [80-92]	P62805 1xBiotin [K80]	Histone H4 OS=Homo sapiens OX=9606 GN=H4C1 PE=1 SV=2	1	1680.87	0.795	2.83	4.13	0.99884	0.0827606	0.134536	64.1	74.4	51	210.5	69.6	49.3	58.9	31.6	68.3	71.1	187.7	46.8	28	166.3	229.1	193.3	5169	3662.69	4372.55	2349.2	5071.98	5279.94	13940.7	3474.85	2078.89	12345.8	17011.4	14352.5	Not Found	Not Found	Not Found	Not Found	Not Found	Not Found
[K].HAVSEGTKAVTK.[Y]	1xBiotin [K8]	17	2	Q16778; O60814	Q16778 [110-121]; O60814 [110-121]	Q16778 1xBiotin [K117]; O60814 1xBiotin [K117]	Histone H2B type 2-E OS=Homo sapiens OX=9606 GN=H2BC21 PE=1 SV=3 Histone H2B type 1-K OS=Homo sapiens OX=9606 GN=H2BC12 PE=1 SV=3	1	1453.75	1.773	1.866	0.823	0.949089	0.570781	0.901235	79.8	62.4	141.5	116.4	75	241.2	51.8	36.8	58.6	68	139.9	132.9	97.8	136.8	51.8	109.3	4617.43	14853.8	3188.75	2268.92	3609.16	4187.2	8616.8	8185.44	6024.07	8428.22	3191.25	6734.45	Not Found	Peak Found	Not Found	Not Found	Peak Found	Not Found
[R].YQKSTELLIR.[K]	1xBiotin [K3]	6	5	P84243	P84243 [55-64]	P84243 1xBiotin [K57]	Histone H3.3 OS=Homo sapiens OX=9606 GN=H3-3A PE=1 SV=2	1	1476.79	2.672	2.55	0.932	0.00197565	0.00499634	0.657832	56	54.7	149.7	139.5	57.5	55.5	53.8	36.7	54.2	69.8	197.5	148.3	136.1	97.8	138.2	154.6	12806	12369	11992.5	8171.37	12077.2	15563.4	44002.1	33046.1	30334.4	21803.2	30801	34448.8	Peak Found	Peak Found	Peak Found	Peak Found	Peak Found	Peak Found
[R].KQLATKAAR.[K]	1xBiotin [K6]	5	1	P84243	P84243 [19-27]	P84243 1xBiotin [K24]	Histone H3.3 OS=Homo sapiens OX=9606 GN=H3-3A PE=1 SV=2	2	1212.69	1.881	1.573	0.934	0.398268	0.216308	0.999553	69.5	77.6	130.7	122.1	42.9	67	125.6	39.1	85.1	74.9	126.1	175.9	82.1	115.9	147.8	117.7	6736.68	10534.6	19731.3	6151.21	13372.9	11764.8	19811.3	27638	12908.1	18208.4	23222.3	18503.9	Peak Found	Peak Found	Peak Found	Peak Found	Peak Found	Peak Found
[K].GTLVQTKGTGASGSFK.[L]	1xBiotin [K7]	5	5	P16402	P16402 [92-107]	P16402 1xBiotin [K98]	Histone H1.3 OS=Homo sapiens OX=9606 GN=H1-3 PE=1 SV=2	1	1764.89	2.02	2.786	0.893	0.0380649	0.0541703	0.943718	73.1	47.3	147.7	131.9	74	29.3	74.5	47.9	83.4	30.7	184.2	134.5	149.5	134.6	124	133.5	4914.48	1945.55	4943.36	3181.14	5536.98	2035.91	12227.5	8929.37	9926.35	8939.05	8230.53	8863.52	Not Found	Not Found	Not Found	Not Found	Peak Found	Not Found
[K].LGIKSLVSK.[G]	1xBiotin [K4]	5	4	P16402	P16402 [83-91]	P16402 1xBiotin [K86]	Histone H1.3 OS=Homo sapiens OX=9606 GN=H1-3 PE=1 SV=2	1	1170.69	2.267	2.013	1.059	0.0249613	0.0592522	0.999072	58.3	69.5	132.2	140	59.2	92.1	48.2	84.2	67	70.6	104	145.4	134.1	152.4	100.9	142	3376.99	5255.59	2749.77	4807.57	3821.82	4027.1	5935.86	8296.66	7655.09	8698.82	5756.37	8105.94	Not Found	Not Found	Not Found	Not Found	Not Found	Not Found
[K].APVLKMELDR.[S]	1xBiotin [K5]	4	1	Q8TAF3	Q8TAF3 [295-304]	Q8TAF3 1xBiotin [K299]	WD repeat-containing protein 48 OS=Homo sapiens OX=9606 GN=WDR48 PE=1 SV=1	1	1397.73	0.237	0.569	0.77	0.236571	0.624682	0.990977	229.9	73.7	54.5	42	45.6	268.8	271.8	105.1	86.2	81.4	48	63.7	69	68.4	42.9	49.1	2675.82	15779.1	15958	6170.72	5058.85	4778.59	2819.1	3739.89	4048.55	4016.88	2517.34	2880.8	Not Found	High	Peak Found	Peak Found	Not Found	Not Found
[K].APVLKMELDR.[S]	1xBiotin [K5]; 1xOxidation [M6]	4	1	Q8TAF3	Q8TAF3 [295-304]	Q8TAF3 1xBiotin [K299]	WD repeat-containing protein 48 OS=Homo sapiens OX=9606 GN=WDR48 PE=1 SV=1	1	1413.72	0.236	0.942	0.548	0.470327	0.999972	0.91219	266.3	36.5	62.8	34.4	33.3	461.9	259.1	26.2	35.5	68.1	70.6	53.7	61.1	31.1	65.8	33.5	2485.26	34461	19335.2	1953.83	2650.8	5083.93	5270.81	4009.78	4558.16	2319.64	4910.55	2497.94	Not Found	Peak Found	High	Not Found	Not Found	Not Found
[K].KFYEQFSK.[N]	1xBiotin [K1]	2	1	P07900	P07900 [436-443]	P07900 1xBiotin [K436]	Heat shock protein HSP 90-alpha OS=Homo sapiens OX=9606 GN=HSP90AA1 PE=1 SV=5	1	1302.62	1.455	2.199	1.347	0.487533	0.13709	0.606101	75.4	67.2	109.7	147.8	99.4	64.9	45.3	57.9	56.2	112.8	141.4	94.4	78	119	203.5	127.2	4526.68	2955.17	2060.48	2633.97	2560.91	5134.12	6439.94	4298.77	3550.08	5416.04	9265.51	5791.96	Not Found	Not Found	Not Found	Not Found	Not Found	Not Found
[K].EKYIDQEELNK.[T]	1xBiotin [K2]	5	4	P07900; P08238	P07900 [282-292]; P08238 [274-284]	P07900 1xBiotin [K283]; P08238 1xBiotin [K275]	Heat shock protein HSP 90-alpha OS=Homo sapiens OX=9606 GN=HSP90AA1 PE=1 SV=5 Heat shock protein HSP 90-beta OS=Homo sapiens OX=9606 GN=HSP90AB1 PE=1 SV=4	1	1634.77	1.077	2.375	0.934	0.821267	0.613929	0.929097	114	48.3	122.9	114.8	35.1	102.7	180.5	39.6	43.5	103.5	93.5	110.7	196.4	103.4	110	81.3	3688.11	10797.1	18974.6	4158.87	4575.76	10876.6	9828.72	11633	20650.8	10866.8	11559.4	8543.14	Not Found	Peak Found	High	Peak Found	Not Found	Peak Found
[K].EFEGKTLVSVTK.[E]	1xBiotin [K5]	3	2	P07900	P07900 [535-546]	P07900 1xBiotin [K539]	Heat shock protein HSP 90-alpha OS=Homo sapiens OX=9606 GN=HSP90AA1 PE=1 SV=5	1	1563.81	0.507	0.584	0.811	0.999404	0.790475	0.861965	152.4	107.4	77.4	62.8	32	182.7	168.1	54.5	160.1	118.5	80.1	122	85.3	53.9	73.6	69.2	2384.64	13621.3	12532.8	4062.05	11935.5	8832.74	5968.56	9098.5	6360.35	4021.6	5485.45	5159.94	Not Found	Peak Found	High	Peak Found	Peak Found	Peak Found
[R].GTKVILHLK.[E]	1xBiotin [K3]	5	6	P07900; P08238	P07900 [183-191]; P08238 [178-186]	P07900 1xBiotin [K185]; P08238 1xBiotin [K180]	Heat shock protein HSP 90-alpha OS=Homo sapiens OX=9606 GN=HSP90AA1 PE=1 SV=5 Heat shock protein HSP 90-beta OS=Homo sapiens OX=9606 GN=HSP90AB1 PE=1 SV=4	1	1234.73	0.564	0.644	0.328	0.721786	0.718219	0.232188	196.4	56.4	110.8	36.4	60.3	285.6	215.3	58.7	61.9	67.3	47	121.4	164	39.9	35.8	42.8	50283.5	238283	179655	48982.7	51634.1	56159.4	39191.6	101317	136838	33270.6	29893.1	35745.3	Peak Found	High	High	Peak Found	Peak Found	Peak Found
[K].ISVLGKGSMR.[D]	1xBiotin [K6]; 1xOxidation [M9]	2	1	Q07666	Q07666 [195-204]	Q07666 1xBiotin [K200]	KH domain-containing, RNA-binding, signal transduction-associated protein 1 OS=Homo sapiens OX=9606 GN=KHDRBS1 PE=1 SV=1	1	1289.67	2.905	1.493	0.507	0.0121993	0.706772	0.121464	62.8	62	182.6	92.6	65.2	38.2	70	68.6	62.8	64.4	106.3	189.6	263.5	60.3	115	96.1	3687.11	2159.22	3953.06	3875.48	3550.76	3637.08	6006.8	10712.5	14892	3407.28	6498.88	5431.28	Not Found	Not Found	Not Found	Not Found	Not Found	Not Found
[R].EDSQRPGAHLTVKK.[I]	1xBiotin [K13]	4	1	P09651	P09651 [93-106]	P09651 1xBiotin [K105]	Heterogeneous nuclear ribonucleoprotein A1 OS=Homo sapiens OX=9606 GN=HNRNPA1 PE=1 SV=5	1	1791.92	7.436	1.763	0.427	0.00256756	0.285822	0.207737	29.8	53.7	221.7	94.8	27.5	29.6	66.2	53.3	66.8	50.7	126.7	220	245.3	148	71.8	94	2070.27	2229.04	4984.37	4017.51	5035.51	3822.15	9547.95	16576	18480.1	11151.3	5406.31	7084.43	Not Found	Not Found	Not Found	Not Found	Not Found	Not Found
[R].SSGPYGGGGQYFAKPR.[N]	1xBiotin [K14]	3	1	P09651	P09651 [337-352]	P09651 1xBiotin [K350]	Heterogeneous nuclear ribonucleoprotein A1 OS=Homo sapiens OX=9606 GN=HNRNPA1 PE=1 SV=5	0	1854.86	1.595	0.923	0.923	0.825888	0.734044	0.946177	70.7	112.7	112.7	104	45.7	34	28.9	31.5	54.3	59.1	165.9	33.8	54.3	608.9	33.4	50.1	4082.18	3037.23	2579.91	2812.41	4844.72	5269.9	14804.7	3017.3	4842.87	54333.5	2979.29	4469.86	Not Found	Not Found	Not Found	Not Found	Not Found	Not Found
[K].LVLVGDGGTGKTTFVK.[R]	1xBiotin [K11]	1	5	P62826	P62826 [13-28]	P62826 1xBiotin [K23]	GTP-binding nuclear protein Ran OS=Homo sapiens OX=9606 GN=RAN PE=1 SV=3	1	1817.98	0.76	1.156	0.645	0.788946	0.982391	0.887452	149.5	63.5	113.7	73.4	44.4	479.5	109.8	46.6	41	51.4	52.1	123.9	83.5	53.9	53.6	60.3	3751.72	40554.8	9286.81	3942	3471.9	4350.06	4406.29	10475.7	7061.51	4556.83	4536.76	5101.76	Not Found	High	High	Not Found	Not Found	Not Found
[K].EAAGKSSGPTSLFAVTVAPPGAR.[Q]	1xBiotin [K5]	2	5	Q00839	Q00839 [182-204]	Q00839 1xBiotin [K186]	Heterogeneous nuclear ribonucleoprotein U OS=Homo sapiens OX=9606 GN=HNRNPU PE=1 SV=6	1	2397.22	1.613	0.869	0.884	0.792041	0.848861	0.997609	70.5	115.5	113.6	100.4	137.1	65.1	49.7	89.4	168.1	106.8	74.7	121.9	105	105.3	84.1	92.8	16709.2	7934.1	6059.23	10894.8	20490.2	13012	9105.87	14857.3	12795.8	12827.2	10250.6	11305.8	Peak Found	Peak Found	Peak Found	High	Peak Found	Peak Found
[R].LWDLVAGKTR.[V]	1xBiotin [K8]	2	5	O43660	O43660 [356-365]	O43660 1xBiotin [K363]	Pleiotropic regulator 1 OS=Homo sapiens OX=9606 GN=PLRG1 PE=1 SV=1	1	1384.74	7.046	5.589	0.868	0.00313838	0.00157472	0.999269	26.2	28.7	184.7	160.4	23	58.7	16.2	29.6	18.2	25.1	138.3	161.8	195.1	140.5	256.7	136.9	3256.39	8328.52	2300.57	4195.62	2585.5	3564.77	19613.6	22946.1	27669.1	19923.8	36404.2	19412	Not Found	Peak Found	Not Found	Not Found	Not Found	Not Found
[R].TKASVHTLSGHTNAVATVR.[C]	1xBiotin [K2]	2	2	O43660	O43660 [319-337]	O43660 1xBiotin [K320]	Pleiotropic regulator 1 OS=Homo sapiens OX=9606 GN=PLRG1 PE=1 SV=1	1	2176.13	5.179	1.049	0.23	0.0187821	0.995909	0.0135025	47	53.3	243.7	55.9	37.8	37.8	102.4	42.9	42.2	47.6	195.8	179.9	349.8	92.4	26.6	44.9	4019.7	4018.63	10887.3	4558.17	4485.58	5064.3	20818.6	19127.4	37204.8	9825.85	2830.77	4779.48	Not Found	Not Found	Peak Found	Not Found	Not Found	Not Found
[K].KLSSWDQAETPGHTPSLR.[W]	1xBiotin [K1]	1	4	O75533	O75533 [214-231]	O75533 1xBiotin [K214]	Splicing factor 3B subunit 1 OS=Homo sapiens OX=9606 GN=SF3B1 PE=1 SV=3	1	2236.08	0.416	1.629	1.916	0.65085	0.814811	0.584232	148	72.4	61.6	118	38	232.7	140.4	65.1	94.2	68.7	106.5	58.4	37	111.9	77.7	169.4	3393.8	20758.1	12528.3	5804.18	8402.87	6129.63	9497.44	5211.51	3299.2	9984.47	6928.35	15113.9	Not Found	High	High	Peak Found	Peak Found	Peak Found
[K].IVNLGSSKTDLFYER.[K]	1xBiotin [K8]	1	3	Q7RTV0	Q7RTV0 [88-102]	Q7RTV0 1xBiotin [K95]	PHD finger-like domain-containing protein 5A OS=Homo sapiens OX=9606 GN=PHF5A PE=1 SV=1	1	1967.99	0.736	0.504	0.938	0.396188	0.836573	0.999242	105.3	144.3	77.6	72.8	91.3	312	78.7	41.9	125.1	162.9	42	82.2	67.3	75.9	63.1	57.4	5216.57	17825.2	4498.24	2395.85	7147.41	9305.26	2397.99	4698.27	3841.92	4337.12	3604.42	3280.64	Not Found	Peak Found	Peak Found	Not Found	High	Peak Found
[R].LDPFADGGKTPDPK.[M]	1xBiotin [K9]	1	11	O75533	O75533 [133-146]	O75533 1xBiotin [K141]	Splicing factor 3B subunit 1 OS=Homo sapiens OX=9606 GN=SF3B1 PE=1 SV=3	1	1683.8	0.096	0.45	2.223	0.000229966	0.0641372	0.198974	224.7	106.1	21.5	47.8	122.7	221.1	340.2	86.3	104.4	117	36.9	21.1	17.3	47	48.6	37.3	36193.2	65221.1	100324	25440.2	30790.3	34506.6	10894.1	6235.62	5110.45	13860.6	14341.3	10998.3	Peak Found	High	High	High	High	High
[R].VEYAKSGR.[A]	1xBiotin [K5]	1	1	P09874	P09874 [11-18]	P09874 1xBiotin [K15]	Poly [ADP-ribose] polymerase 1 OS=Homo sapiens OX=9606 GN=PARP1 PE=1 SV=4	1	1135.56	1.428	1.178	0.16	0.703587	0.999363	0.074014	140.4	27.2	200.5	32	32.2	140.4	146.9	24.4	48.8	27.2	52	437.7	200.5	24.8	32	33.1	2664.08	11609	12148.4	2020.06	4035.93	2246.31	4296.57	36190.1	16575.8	2052.15	2645.1	2740.95	Not Found	Peak Found	Peak Found	Not Found	Not Found	Not Found
[K].IKTLFPLIEAK.[K]	1xBiotin [K2]	1	7	P13010	P13010 [533-543]	P13010 1xBiotin [K534]	X-ray repair cross-complementing protein 5 OS=Homo sapiens OX=9606 GN=XRCC5 PE=1 SV=3	1	1498.87	0.887	1.285	1.29	0.893675	0.69895	0.782219	102	90.8	90.5	116.7	46.4	245	96.6	55.2	86.1	91.1	86	69.5	85.7	117.8	110.6	110	7117.44	37593	14828.2	8473.77	13203.7	13978.7	13202.4	10658.7	13154.3	18076.4	16965	16870.2	Peak Found	High	High	Peak Found	High	Peak Found
[truncated: 58 more rows]
[truncated: 20 more columns]

## Sheet: DMSO P<0.05 all
Annotated Sequence	Modifications	# Proteins	# PSMs	Master Protein Accessions	Positions in Master Proteins	Modifications in Master Proteins	Master Protein Descriptions	# Missed Cleavages	Theo. MH+ [Da]	Abundance Ratio: (3) / (1)	Abundance Ratio: (4) / (2)	Abundance Ratio: (4) / (3)	Abundance Ratio P-Value: (3) / (1)	Abundance Ratio P-Value: (4) / (2)	Abundance Ratio P-Value: (4) / (3)	Abundances (Grouped): 1	Abundances (Grouped): 2	Abundances (Grouped): 3	Abundances (Grouped): 4	Abundances (Scaled): F13: Sample, 1	Abundances (Scaled): F14: Sample, 1	Abundances (Scaled): F15: Sample, 1	Abundances (Scaled): F16: Sample, 2	Abundances (Scaled): F17: Sample, 2	Abundances (Scaled): F18: Sample, 2	Abundances (Scaled): F19: Sample, 3	Abundances (Scaled): F20: Sample, 3	Abundances (Scaled): F21: Sample, 3	Abundances (Scaled): F22: Sample, 4	Abundances (Scaled): F23: Sample, 4	Abundances (Scaled): F24: Sample, 4	Abundances (Normalized): F13: Sample, 1	Abundances (Normalized): F14: Sample, 1	Abundances (Normalized): F15: Sample, 1	Abundances (Normalized): F16: Sample, 2	Abundances (Normalized): F17: Sample, 2	Abundances (Normalized): F18: Sample, 2	Abundances (Normalized): F19: Sample, 3	Abundances (Normalized): F20: Sample, 3	Abundances (Normalized): F21: Sample, 3	Abundances (Normalized): F22: Sample, 4	Abundances (Normalized): F23: Sample, 4	Abundances (Normalized): F24: Sample, 4	Found in Sample: [S13] F13: Sample, 1	Found in Sample: [S14] F14: Sample, 1	Found in Sample: [S15] F15: Sample, 1	Found in Sample: [S16] F16: Sample, 2	Found in Sample: [S17] F17: Sample, 2	Found in Sample: [S18] F18: Sample, 2
[truncated: 42 more rows]
[truncated: 20 more columns]

[truncated: 4 more sheets: DMSO P<0.05 membrane, Gefitinib, Gefitinib P<0.05 all, Gefitinib p<0.05 membrane]
