# Supplementary material for: Proximity extracellular protein-protein interaction analysis of EGFR using AirID-conjugated fragment of antigen binding
Source: Nat Commun. 2023 Dec 14;14:8301. doi: 10.1038/s41467-023-43931-7 (PMC10721602; doi:10.1038/s41467-023-43931-7)
Supplement: Supplementary file 13 — Source Data [file 41467_2023_43931_MOESM13_ESM.xlsx]

## Sheet: Fig4
Fig. 4e					Fig.4e	K487 or K489 (EGFR-FabID/AGIA-FabID)				K479 (EGFR-FabID/AGIA-FabID)				K454 (EGFR-FabID/AGIA-FabID)				K489 (EGFR-FabID/AGIA-FabID)
	Log2(EGFR-FabID/AGIA-FabID):DMSO	Log2(EGFR-FabID/AGIA-FabID):DMSO+EGF	Log2(EGFR-FabID/AGIA-FabID):Gefitinib+EGF			n=1	n=2	n=3		n=1	n=2	n=3		n=1	n=2	n=3		n=1	n=2	n=3
K487,489	3.63	3.88	5.52		control	11.2974	11.6453	14.1865		2.45258	3.24463	4.45516		1.96701	1.89237	1.69964		0.608489	0.791035	0.976786
K479	1.76	2.31	3.86		EGF	16.981	13.6345	13.6208		5.13567	4.47492	5.30913		2.22277	2.33358	1.76668		2.91113	2.99249	3.3795
K454	0.89	1.08	0.98		EGF + Gefitinib	49.0991	36.8818	51.9752		14.27	13.3664	15.8316		1.97706	2.89336	1.03643		3.26555	3.08051	3.50459
K489	-0.34	1.63	1.72

## Sheet: Fig6
Fig6c						Fig6d				Fig6d									Fig6b	A431	Log2(EGFR-FabID/AGIA-FabID):DMSO			Log2(EGFR-FabID/AGIA-FabID):DMSO EGF			Log2(EGFR-FabID/AGIA-FabID):Gefitinib EGF				NCI-H226	Log2(EGFR-FabID/AGIA-FabID):DMSO			Log2(EGFR-FabID/AGIA-FabID):DMSO EGF			Log2(EGFR-FabID/AGIA-FabID):Gefitinib EGF
AlphaScreen signal	DHFR	PTK7	INSRalpha	ADAM17		NanoBiT signal	PTK7-DHFR	PTK7-EGFR		NanoBiT signal	INSR-DHFR	INSR-EGFR								EGFR	0.48	0.67	1	2.08	1.91	1.97	3.42	3.14	3.55		EGFR	0.7	0.58	0.72	3.1	3.29	3.01	0.94	1.72	1.53
n=1	564	16712	4972	2484		n=1	4058	120024		n=1	14792	255474								PTK7	3.84	4.29	4.53	4.32	4.18	4.44	5.7	5.89	5.79		PTK7	2.36	1.36	1.96	2.28	1.63	1.82	1.29	1.07	0.73
n=2	556	16440	4140	2216		n=2	4247	125308		n=2	16052	248806								GPC1	3.65	3.9	4.18	3.39	3.38	3.78	4.35	4.64	4.68		GPC1	3.26	3.4	3.26	2.09	2.51	2.07	1.76	2.54	2.1
n=3	584	17776	4700	2424		n=3	4473	89267		n=3	16355	249189								MICA	2.71	3.22	3.62	3.02	3.9	3.9	3.27	3.19	2.65		MICA	3.56	3.35	4.02	3.51	3.25	2.87	2.51	2.43	2.78
																				ICAM1	1.62	1.52	0.56	1.75	2.14	2.05	1.51	2.53	2.7		ICAM1	0.39	0.25	0.72	0.75	0.96	0.72	0.08	0.37	0.29
Fig6e (control)					Fig6e (PTK7)					Fig6e (INSR)					Fig6e (ADAM17)					PLXNB2	1.69	1.65	1.91	1.79	2.17	2.26	2.14	1.87	2.25		PLXNB2	0.15	0.3	0.27	0.31	0.59	0.31	0.75	1.42	1.34
Dot numbers on PLA/nucleus	DMSO	DMSO+EGF	Gefitinib+EGF		Dot numbers on PLA/nucleus	DMSO	DMSO+EGF	Gefitinib+EGF		Dot numbers on PLA/nucleus	DMSO	DMSO+EGF	Gefitinib+EGF		Dot numbers on PLA/nucleus					DCBLD2	1.05	1.68	1.49	1.36	1.32	1.04	0.8	1.03	1.2		DCBLD2	1.32	1.59	1.99	1.09	1.86	1.72	0.05	1.56	1
n=1	1.16667	1	0.791667		n=1	9.58974	11.8571	7.03125		n=1	2.63158	8.81818	9.76923		n=1	1.2766	1.5	3		INSR	1.6	1.97	1.84	2.81	2.88	3.01	2.39	2.58	2.12		INSR	2.45	2.82	2.96	2.95	2.52	3.08	1.5	1.93	2.08
n=2	2.05882	2.22222	0.736842		n=2	7.88889	13.8947	7.84211		n=2	3.86957	8.29167	12.2727		n=2	2.30769	1.33333	2.28571		ADAM17	1.05	1.27	1.54	2.36	2.24	2.52	3.35	3.52	3.43		ADAM17	0.46	0.6	0.22	1.27	1.28	1.37	0.02	0.89	0.79
n=3	1	2	0.962963		n=3	7.32353	14.0385	4.29167		n=3	2.10714	5.57143	3.82353		n=3	1.78571	0.666667	4		ENO1	0.65	1.38	1.44	0.64	0.78	0.89	0.54	0.9	0.64		ENO1	-0.03	0.03	0.17	-0.06	0.49	0.09	-0.3	0.28	0.07
n=4	1	1.5	1.61111		n=4	11.0435	15.9474	5.25		n=4	2.84615	3.125	4.92		n=4	2.3	1.14286	2.875		CA2	1.03	0.96	1.26	-0.07	0.04	0.17	-0.25	-0.05	-0.16		CA2	0.74	0.63	1.1	0.77	1.67	1.55	0.74	1.04	1.57
n=5	1.18182	1.5	1.125		n=5	11.5789	7.08571	7.63158		n=5	1.85185	5.4	6.05		n=5	1.6	1	3.5		EFNB1	0.07	0.63	0.81	0.66	1.06	0.5	-0.17	0.55	-0.31		EFNB1	1.27	0.89	0.55	1.49	0.91	1.7	1.17	0.67	1.37
n=6	1.2	2	0.833333		n=6	7.10714	9.90625	7.23529		n=6	2.28	5.8	16.9231		n=6	1.88889	2	3.66667		ANXA2	0.15	0.88	1.03	0.77	0.28	0.76	-0.2	0.94	-0.08		ANXA2	1.25	1.1	1.57	1.25	1.84	1.18	0.28	1.36	1.3
n=7	1.33333	2	0.555556		n=7	5.18182	6.72727	5.57895		n=7	2.05	8.22222	22.4		n=7	1.66667	2.66667	3.66667		EEF1A1	-0.02	0.39	0.63	-0.47	-0.37	-0.28	-0.22	-0.06	0.15		EEF1A1	0.87	0.63	1.21	0.67	0.93	0.75	1.02	1	1.51
n=8	2.16667	3.1	1.61111		n=8	10.5714	16.6	5		n=8	1.8	5.78571	11.76		n=8	2.93333	1	3		DSG2	-0.35	-0.05	0.44	-0.03	0.04	0.22	1.46	1.51	1.71		DSG2	1.44	1.9	2.37	1.42	1.52	1.75	1.6	2.35	2.15
n=9	1.45455	1.75	2		n=9	10.5455	8.64286	4.96		n=9	3.66667	6.11111	12.8462		n=9	2.125	1.18182	2		CD44	-0.49	-0.42	0.2	-0.3	-0.23	-0.25	0.5	0.47	0.44		CD44	0.3	1	1.1	0.56	1.59	0.73	0.73	0.86	1
																				ITGA6	-0.83	-0.67	-0.66	-0.44	-0.56	-0.61	0.14	0	0.08		ITGA6	0.03	-0.01	0.51	0.83	0.87	0.41	0.35	0.84	0.46
																				GAPDH	-0.56	-0.27	-0.1	-0.74	-0.51	-0.48	-0.86	-0.54	-0.6		GAPDH	0.98	0.38	0.59	0.81	0.61	0.39	0.62	0.68	0.74
																				SLC3A2	-1.07	-0.71	-0.75	-1.22	-0.86	-1.04	0.07	0.11	-0.22		SLC3A2	0.66	0.73	0.83	0.59	0.12	0.33	0.86	0.71	0.61
																				HLA-A	-1.87	-2.19	-0.48	-0.36	-1.05	-1.5	-0.06	-1.27	-0.2		HLA-A	1.05	0.62	-0.02	1.49	0.63	1.02	1.17	0.47	1.05
Fig 6e ( Andy's Algorithm parameter)
	Area	MinThr	MaxThr	Nucleus Lower Size Exclusion	Nucleus Upper Size Exclusion	Nucleus Lower Circularity Exclusion	Nucleus Upper Circularity Exclusion	Nucleus Watershed	Nucleus Exclusion	Nucleus Bright Radius	Nucleus Bright Threshold	Nucleus Dark Radius	Nucleus Dark Threshold	Nucleus Gaussian Blur	Nucleus Lower Threshold	Nucleus Upper Threshold	Foci Gaussian Blur	Foci Maxima Value	Cytoplasm Bright Radius	Cytoplasm Bright Threshold	Cytoplasm Dark Radius	Cytoplasm Dark Threshold	Cytoplasm Gaussian Blur	Cytoplasm Lower Threshold	Cytoplasm Upper Threshold	Cytoplasm Lower Size Exclusion	Cytoplasm Upper Size Exclusion	Cytoplasm Lower Circularity Exclusion	Cytoplasm Upper Circularity Exclusion	Cytoplasm Watershed	Cytoplasm Exclusion
1	563176	10	255	10000	NaN	0	1	1	0	5	50	5	20	2	255	255	0	0	NaN	NaN	NaN	NaN	NaN	NaN	NaN	NaN	NaN	NaN	NaN	NaN	NaN

## Sheet: Supplememntary Fig.2
Supplementary Fig.2b
Control	AGIA-FabID	EGFR-FabID
104.738	97.8768	101.865
102.2	102.681	107.412
94.2489	99.8066	103.989
98.8134	99.6351	86.7347

## Sheet: Supplementary Fig8
				Supplementary Fig 8a
				A431	Log2(EGFR-FabID/AGIA-FabID):DMSO			Log2(EGFR-FabID/AGIA-FabID):DMSO+EGF			Log2(EGFR-FabID/AGIA-FabID):Gefitinib+EGF				NCI-H226	Log2(EGFR-FabID/AGIA-FabID):DMSO			Log2(EGFR-FabID/AGIA-FabID):DMSO+EGF			Log2(EGFR-FabID/AGIA-FabID):Gefitinib+EGF
				ST14	4.25	4.5	4.72	2.91	4.88	4.2	3.57	4.44	3.44		CDH11	6.41	4.62	4.17	5.86	3.76	4.9	5.58	3.14	4.34
				DSG3	1.55	1.32	1.67	1.36	0.86	0.98	3.31	3.21	3.37		CLU	0.13	-0.01	0.45	3.41	4.43	3.74	0.33	1.29	1.06
				CDH3	2.78	3.62	3.78	2.55	3.83	3.5	2.66	3.88	2.83		HLA-C	0.62	1.26	2.14	3.09	3.28	3.51	-1.59	-1.29	-1.33
				CFL1	0.51	0.6	0.9	0.64	0.6	1.06	0.79	0.48	1.19		GABARAP	2.94	3.48	3.21	3.02	2.39	2.41	2.6	3.01	3.35
				HLA-B	0.78	1.1	1.61	0.81	1.29	1.05	1.75	2.25	2.09		LRP1	2.96	2.8	3.01	2.31	2.33	2.36	2.07	2.1	2.89
				MAPT	0.04	1.16	2.17	1.15	1.82	0.72	0.72	1.61	2.82		EZR	0.86	1	0.98	1.49	2.83	1.88	0.91	1.41	1.6
				NEO1	1.15	0.98	0.93	2.15	1.12	1.24	1.7	1.38	1.13		VASN	1.31	0.81	1.04	1.52	1.5	1.39	0.48	0.06	0.37
				F11R	2.95	2.88	3.11	-0.81	1.88	1.09	1.23	1.88	-0.26		S100A10	1.15	1.24	1.34	1.44	1.81	2.07	0.7	1.48	1.37
				EPCAM	0.74	0.78	1.28	1.31	0.72	0.82	1.19	0.76	1.08		STXBP1	0.57	0.9	1.39	1.55	1.65	1.05	1.28	0.98	1.02
				HSPA8	0.34	1.27	1.35	0.06	1.1	0.25	0.53	0.73	0.96		EFNA5	2.25	2.89	3.61	1.68	1.53	2.56	1.38	2.45	2.76
				CDH5	-0.47	-0.12	0.05	0.56	0.37	0.36	0.96	0.87	0.65		BCAM	0.41	0.52	1.07	1.14	1.29	0.58	-0.15	0.68	0.59
				ALPP	-0.68	0.35	0.24	0.05	0.65	0.67	0.21	0.85	1.04		COL18A1	1.32	0.91	2.57	1.27	1.5	1.56	-0.71	-0.05	0.01
				TACSTD2	-0.99	-0.7	-0.46	-0.46	-0.65	-0.59	0.59	0.54	0.69		NFASC	0.6	0.23	0.67	1.66	1.41	0.93	0.07	0.6	0.83
				PPIB	0.18	0.22	0.54	-0.45	-0.26	-0.42	0.6	0.86	-0.6		SQSTM1	1.45	-0.25	0.83	1.3	0.71	1.49	0.1	-0.7	-0.18
				RUVBL1	-0.02	-0.01	0.01	0.44	-0.3	-0.25	0.86	0.81	0.83		KHDRBS1	0.11	1.46	2.27	1.4	2.36	1.13	1.28	1.94	2.05
				HSP90AA1	0.04	0.92	1.14	-0.1	0.07	0.15	0.32	0.58	0.38		EPHB6	-0.01	-0.39	0.34	0.98	1.32	1.62	-0.5	-0.1	0.11
				PCDH1	1.58	1.72	2.17	-0.27	1.36	1.24	0.33	0.75	-0.54		CD99L2	1.74	0.8	0.98	1.47	1.39	0.98	1.55	0.97	0.89
				HSP90AB1	0.14	0.31	0.35	0.04	-0.1	-0.01	0.29	0.12	0.05		MELTF	-0.52	-0.25	-0.32	1.26	1.35	1.13	0.35	0.38	0.05
				TGFBI	-0.3	-0.1	0.27	-0.64	-0.36	-0.36	0.35	0.14	0.46		ANOS1	1.8	1.89	1.9	0.37	1.32	1.27	0.99	1.24	1.76
				CANX	0.17	0.73	0.69	-0.17	0.78	0.17	-0.23	-0.69	0.2		SLC39A10	1.68	2.03	1.59	1.11	1.5	0.98	0.58	0.15	0.94
				LAMB3	0.08	0.55	0.36	0.02	0.57	0.61	-0.7	-0.14	-0.04		FGFBP1	-0.58	-0.08	-0.05	0.68	1.22	1.19	0.09	1.29	1.49
				LAMA3	0.17	0.24	0.37	-0.41	-0.13	-0.25	-0.67	-0.55	-0.75		BSG	0.39	0.76	0.8	0.76	0.8	0.87	-0.28	0.59	0.77
				CKMT1B	-0.47	0.1	0.22	-0.51	-0.18	-0.06	-0.26	0.15	-0.03		ITGB1	0.94	0.11	0.19	0.5	0.35	0.51	0.54	0.54	0.66
															CEMIP	0.74	0.37	0.77	1.06	1	1.17	1.01	1.22	1.24
															DSC3	1.7	1.71	2.31	1.05	1.24	0.96	0.67	1.5	1.43
															ATP5F1A	0.66	0.33	1.98	1.53	1.05	0.48	1.04	2.19	1.62
															ARFGAP2	0.3	0.46	0.68	1.06	1.16	0.2	0.47	0.96	0.47
															AGRN	0.57	-0.23	-0.1	1.18	0.44	1.06	0.67	-0.89	0.01
															ATP1B3	0.94	1.08	1.02	0.79	0.83	0.87	0.42	1.15	0.93
															PTPRF	0.61	0.01	1.42	1.03	1.3	1.08	0.9	1.04	1.21
															LAMA5	0.11	-1.05	-1.4	0.6	-0.5	-0.36	0.67	0.08	-0.35
															CEMIP2	0.96	0.95	0.81	1.21	0.29	0.72	-0.19	0.69	1.24
															HSPG2	-0.05	0.39	0.23	0.26	0.82	0.65	-0.22	0.24	0.5
															CLINT1	-0.81	-0.57	-0.26	0.69	1.06	0.73	-0.82	-0.58	0.1
															L1CAM	-0.11	0.55	1.4	0.14	0.73	0.62	-0.36	0.43	0.58
															ITGA3	0.15	0.09	0.04	0.31	0.65	0.61	0.08	0.54	0.74
															ADGRG6	1.32	1.16	1.34	0.72	0.91	0.54	0.98	0.03	0.43
															ALCAM	0.9	0.19	0.26	0.43	0.1	0.2	0.05	0.74	0.03
															TENM2	0.51	0.54	0.58	0.12	0.41	0.63	0.04	0.93	0.42
															PODXL	-0.23	0.09	0.24	0.1	0.14	0.26	-0.12	0.32	0.69
															ITGB4	0.48	0.23	-0.3	0.33	-0.88	0.56	1.43	0.95	0.91
															TFRC	0.13	-0.34	0.54	-0.04	0.9	0	0.06	0.59	0.52
															OLR1	0.94	0.34	0.63	-0.08	0.16	-0.09	-0.36	1.08	0.64
															FAS	-0.55	-0.52	-0.22	-0.08	0.16	-0.11	-0.39	-0.1	1.14
															SEPTIN2	-1.21	-1.47	-1.12	-0.65	-0.28	-0.83	-1.39	-1.88	-1.79
															KRT1	1.01	0.54	0.69	0.69	0.71	0.97	0.61	0.98	0.99
